# Supplementary material for: Identification of potential diagnostic targets and therapeutic strategies for anoikis-related biomarkers in lung squamous cell carcinoma using machine learning and computational virtual screening
Source: Front Pharmacol. 2025 Feb 14;16:1500968. doi: 10.3389/fphar.2025.1500968 (PMC11868076; doi:10.3389/fphar.2025.1500968)
Supplement: Supplementary file 1 [file DataSheet1.zip › supplementary table.xlsx]

## Sheet: Table S1
Table S1 anoikis-related genes
gene
BRMS1
PTK2
NTRK2
BCL2L11
SRC
CAV1
AKT1
ITGB1
CEACAM6
EGFR
CASP8
BCL2
STAT3
CEACAM5
TP53
PTRH2
SIK1
MAPK1
TLE1
CTNNB1
BMF
DAPK2
ITGA5
ZNF304
MCL1
BCL2L1
CASP3
CDH1
BDNF-AS
BAD
MAPK3
PAK1
ITGAV
MIR7-3HG
FN1
PIK3CA
PTGS2
BAX
BCAR1
TIMP1
ERBB2
PTEN
ANGPTL4
YAP1
CYCS
BRAF
ITGA2
ANXA5
BIRC5
ATF4
BDNF
SCARNA5
CSPG4
BSG
AKT2
MAPK8
IGF1
IGF1R
MTOR
FBXW7-AS1
ITGA6
ANKRD13C
ILK
CFLAR
RHOA
HIF1A
DAP3
STK11
PDK4
XIAP
ITGA3
PTK2B
CCND1
CTTN
CALR
TMX2-CTNND1
CDCP1
TRC-GCA24-1
CPT1A
SKP2
PLAUR
MYBBP1A
HGF
TLE5
EGF
PIK3CG
ITGB4
CERNA3
DAPK1
MIR145
EZH2
PIK3R1
CD44
MAP2K1
CXCL12
E2F1
LGALS3
BAK1
GLI2
ABHD4
PIK3R3
ITGA4
FADD
PHLDA2
MIR203A
TGFB1
HMCN1
MMP2
CEBPB
CEMIP
CDKN3
LINC01672
CBL
CASP9
SFN
MTDH
PRKCA
TNFRSF10B
CLDN1
CXCL8
MIR200C
CDKN2A
PIK3CB
EPHB6
MIR204
MIR26A1
AR
CDKN1A
CDKN1B
KLF12
PDGFRB
MYC
SMAD4
PLAU
PLK1
MUC1
LGALS1
PYCARD
SESN2
NTRK1
RAC1
ITGB3
KRAS
CCN2
NRAS
BID
THBS1
HRAS
CDK11B
CDK11A
CSK
PPARG
IL6
MYH9
CCR7
MSLN
CCDC178
GRHL2
BIRC3
RHOG
CCAR2
NQO1
MIR21
MMP13
FAS
MTA1
MYO5A
CCN6
EDA2R
MMP9
ABL1
SOD2
MAPK11
SOD2-OT1
PTHLH
RIPK1
PDGFB
LINC00958
CXCR4
HMGA1
TNFSF10
SIK2
NOTCH1
ANGPTL2
NTF3
S100A4
ETV4
MIR124-1
STAT6
EIF2AK3
LAMC2
TRAF6
LAMB3
PHB1
PRDX6
ACLY
LAMA3
PTK7
KIF2A
PELP1
RAB1B
HTRA1
LATS1
CEACAM3
S100A7
CDH2
CSNK2A1
EDIL3
ZEB2
TLN1
MIR200B
SIRT3
OLFM3
CLU
SPINK1
CPEB2
SMAD5-AS1
NAT1
TSG101
MIR200A
MIR6744
SERPINA1
AKT3
EPHA2
MAPK14
RELA
RPS6KA1
TNFRSF1A
FASLG
AFP
ITGA8
CD63
EEF1A1
NOX4
SATB1
LTB4R2
PBK
MAVS
HRC
ITGBL1
RHOB
PPP1R13B
MET
PLG
CHEK2
RAF1
PRKCD
PARP1
PRKCQ
RB1
BRCA2
MAPK10
SP1
HAVCR2
DOCK1
VTN
PDCD4
INHBB
RANBP9
SESN1
ZBTB7A
CD24
PRP4K
ATF5
SESN3
TRIM69
H19
MIR141
ELANE
KDR
MDM2
IDH1
NFE2L2
ZEB1
KL
CRYAB
HK2
NAMPT
FGF2
IL1RAP
LTF
PRKCI
IQGAP1
SDCBP
MGAT5
TRIM31
ABHD2
SPIB
MIR497
MIR1827
PDGFRA
TLR3
PLAT
ROCK1
VEGFA
CASP10
PIN1
PLK4
PAK4
TWIST1
YWHAZ
BMP6
ELK1
UBE2C
BNIP3
KDM3A
PRDX4
BNIP3L
PPME1
TJP3
LMO3
ZNF32
MIR363
MIR525
CRMA
ARHGAP19-SLIT1
LINC02605
TUBB3
HSP90B1
PTPN11
SLC2A1
HMOX1
PRKACA
CD36
PIK3R2
CASP6
PPP2CA
LRP1
PAK2
PAK3
CDH3
PTK6
EEF2K
GLO1
LPAR1
TCF7L2
TGFBR3
TRAF2
CEACAM1
GDF2
RBL2
SIRPA
ADCY10
IL17A
BAG1
TNFRSF12A
APOBEC3G
MNX1
RAD9A
VPS37A
COL13A1
IFI27
MEGF11
ITPRIP
BCL2L15
MIR381
MIR494
EMSLR
MIR1248
MIR378E
SNORD138
NOTCH3
GLUD1
RPS6KB1
FASN
PTPN1
SIRT1
TPM1
PPP2R1A
COL4A2
CTNND1
CD151
MMP11
PPP2R2A
SEMA7A
CCN1
BST2
ARHGEF7
PPP2R5A
PPP2R2D
VSTM2L
MIR30B
MIR10A
MIR30C1
SHC1
SLC39A6
BUB1
CDC25C
CDK1
SETD2
BUB3
FER
ITGB5
MAD2L1
TP73
DLG1
SLCO1B3
EDAR
PDCD6IP
BCL2L2
CRIPTO
SCRIB
DYNLL2
SH3GLB1
RMST
MIR133B
SNAI2
BAG4
MEG3
LINC00324
SNHG17
F10
F3
ADAMTSL1
SERPINB1
MIR181A1
TSC2
MAP3K1
CTBP1
MIR211
MIR296
RPL34-DT
CEACAM4
MAP3K7
PRKD1
PXN
MALAT1
MIR373
GSTP1
PRDX1
SERPINE1
CRABP2
FOXO3
ACTG1
EZR
ARHGDIA
BIN1
TIAM1
PDPK1
SMAD7
RHOC
NTRK3
CASP2
IKBKG
TFDP1
CRYBA1
TNC
IRF6
HOTAIR
GNE
XAF1
SFRP1
MAP2K2
FOXC2
PIK3C2B
RACK1
TAGLN
ARHGDIB
ENDOG
FBLIM1
CCDC80
LDHA
ANXA2
SPP1
BLNK
SMARCE1
RBFOX2
QSOX1
RPS6KA3
CDC42
JUP
MAOA
NKX2-1
PIP5K1C
ATF2
NDRG1
NRF1
OCLN
ID2
CEACAM8
AFAP1L1
PITPNC1
CHKB-CPT1B
INSR
HSPB1
NGF
GSK3B
PCNA
CTNNA1
EHMT2
KRT14
OGT
TP63
SPHK1
ACP1
FOXA1
RAC3
SIRT6
ONECUT1
MUC4
S100A10
SRSF3
STK38
GKN1
RHOQ
MIR107
LINC-ROR
MIR124-3
MIR630
DNMT1
UCHL1
CDK2
LCK
BRCA1
MERTK
MMP3
ACTB
NOS2
SLC2A2
USP9X
FYN
HSPA1A
HTRA2
C5AR1
SKI
TJP1
PRDM1
ROR1
SNAI1
SPTA1
XRCC5
LATS2
SERPINB5
THY1
CDX2
CENPF
CLDN18
S100A11
SNCG
TPP2
ELAVL1
IKZF3
SLPI
HOXA10
SRPX2
USP11
DOK2
LGALS8
CXCL14
HTRA3
KIF18A
EFHD2
IRX1
ZG16B
CLIC4
SBSN
MIR223
MIR99A
MIR19A
MIR503
MIR451A
MIR7-1
SNORA80E
PECAM1
BMI1
KIF14
NKX3-1
GZMB
NRP1
ABHD4
AFAP1L1
AKT1
AKT2
ANGPTL4
BAX
BCAR1
BCL2
BCL2L11
BIRC3
BMF
BRAF
BRCA2
BSG
CALR
CASP2
CASP3
CASP8
CAV1
CCAR2
CD63
CDCP1
CDH1
CDH2
CDKN2A
CEACAM6
CEBPB
CHUK
CLDN1
CLU
CMA1
COPS5
CSNK2A1
CSPG4
CTNND1
CTTN
CXCL12
DAP3
DAPK1
DLG1
EDA2R
EEF1A1
EEF2K
EGFR
EIF2AK3
ERBB4
FER
FGF2
FN1
HGF
HK2
HMCN1
HMGA1
HOXA10
HTRA1
IGF1R
IKZF3
ITGA2
ITGA3
ITGA4
ITGA5
ITGA6
ITGA8
ITGAV
ITGB1
KDR
KL
KRAS
LGALS1
LRP1
LTB4R2
MAPK1
MAPK3
MAVS
MCL1
MDM2
MET
MGAT5
MIR200C
MMP11
MMP13
MMP2
MTA1
MTOR
MYBBP1A
NRP1
NTF3
NTRK2
OLFM3
PAK1
PAK4
PECAM1
PIK3CA
PIK3CG
PLK1
PRKCA
PRKD1
PTEN
PTHLH
PTK2
PTK2B
PTK6
PTPN11
PTRH2
RAD9A
RHOA
RHOC
RIPK1
ROCK1
S100A4
SCRIB
SH3GLB1
SIK1
SIRPA
SIRT3
SKP2
SLCO1B3
SMAD4
SNAI2
SRC
STAT3
STK11
TAGLN
TGFB1
THBS1
TIMP1
TP53
TPM1
UCHL1
USP9X
WISP3
WNT2
XIAP
YWHAZ
BMF
DAPK2
E2F1
STK11
TFDP1
AKT1
BMF
DAPK2
IKBKG
MAP3K7
MTOR
PIK3CA
STK11
TSC2

## Sheet: Table S2
Table S2 The DEGs of TCGA-LUSC
gene	conMean	treatMean	logFC	pValue	fdr
NTRK2	6.74684	67.7569	3.32808	2.0841e-08	3.40905e-08
CAV1	1133.96	128.482	-3.14174	1.01104e-30	2.00524e-29
CEACAM6	684.528	222.489	-1.62138	2.04713e-22	8.3285e-22
EGFR	35.8546	111.96	1.64275	1.17827e-09	1.99593e-09
PTRH2	9.09618	18.3115	1.00942	1.9884e-20	6.57277e-20
DAPK2	14.7702	2.68477	-2.45982	1.06597e-28	1.12756e-27
CASP3	28.3801	57.1674	1.01032	9.20084e-23	3.94558e-22
CDH1	102.914	236.213	1.19865	1.23504e-16	3.24796e-16
PAK1	21.9508	80.2043	1.86941	3.36273e-28	3.20132e-27
ITGAV	47.9898	98.0275	1.03046	3.25205e-13	6.75971e-13
CYCS	48.6133	103.703	1.09304	2.05676e-21	7.47343e-21
ITGA2	23.1349	63.4826	1.45629	3.04806e-14	6.625e-14
BIRC5	3.21792	85.8605	4.7378	1.22706e-31	8.34404e-30
BDNF	3.13428	1.42391	-1.13828	2.79828e-13	5.86776e-13
IGF1R	18.6777	39.1376	1.06724	1.83258e-10	3.27935e-10
ITGA6	58.5518	196.561	1.74719	5.56503e-16	1.37966e-15
ILK	0.804112	0.35411	-1.1832	3.58825e-15	8.29131e-15
CFLAR	40.2267	14.4305	-1.47904	2.65828e-28	2.58233e-27
DAP3	46.6663	93.5668	1.00361	3.86976e-26	2.39222e-25
PDK4	163.977	11.0475	-3.8917	9.18375e-31	1.90064e-29
CDCP1	21.5765	57.5016	1.41414	2.06033e-19	6.28664e-19
SKP2	2.05374	13.4302	2.70916	4.61491e-30	7.32232e-29
HGF	11.1691	2.48868	-2.16606	3.58405e-27	2.79673e-26
EGF	1.08045	2.90515	1.42698	0.0072745	0.00852872
PIK3CG	10.7962	4.33278	-1.31716	1.07676e-21	4.03572e-21
ITGB4	38.4241	299.384	2.96191	1.65893e-26	1.11219e-25
CERNA3	0.0472196	0.196774	2.05908	7.6345e-08	1.20332e-07
DAPK1	65.5248	16.0525	-2.02924	4.1239e-28	3.84898e-27
MIR145	7.59284	2.11488	-1.84407	1.82635e-13	3.86374e-13
EZH2	3.13772	30.172	3.26542	3.14156e-31	9.96923e-30
CXCL12	59.3437	18.241	-1.70191	2.27933e-24	1.15421e-23
E2F1	9.12328	37.3947	2.03521	1.18482e-26	8.29377e-26
LGALS3	687.48	330.528	-1.05655	3.04613e-22	1.21845e-21
BAK1	26.4615	57.8466	1.12834	4.34163e-23	1.87874e-22
GLI2	2.63325	10.0271	1.92898	0.000125251	0.000166071
FADD	3.17919	9.50848	1.58056	1.29851e-13	2.78419e-13
PHLDA2	27.7481	59.1644	1.09234	9.56635e-09	1.57563e-08
HMCN1	14.237	5.62973	-1.3385	6.23864e-17	1.64977e-16
CEMIP	11.878	26.5906	1.16262	2.19348e-06	3.15437e-06
CDKN3	2.60077	33.2294	3.67545	4.11108e-31	1.1345e-29
SFN	299.689	2121.6	2.82361	1.79888e-24	9.51405e-24
CLDN1	66.2611	657.653	3.31109	9.17444e-20	2.87305e-19
CDKN2A	1.57926	32.3596	4.35687	6.77669e-08	1.07166e-07
AR	4.04192	1.48245	-1.44705	5.6993e-21	1.9517e-20
PLAU	30.9119	217.252	2.81313	1.18443e-24	6.63283e-24
PLK1	1.83779	30.3737	4.04678	1.18779e-31	8.34404e-30
MUC1	398.368	90.7737	-2.13375	1.23401e-27	1.0305e-26
CCN2	744.85	223.786	-1.73483	3.07371e-22	1.21924e-21
BID	20.9143	48.0679	1.20058	3.00416e-20	9.72775e-20
THBS1	288.127	97.8697	-1.55777	6.35061e-15	1.44636e-14
HRAS	38.8625	100.476	1.37041	2.61522e-23	1.15263e-22
PPARG	38.0411	10.2916	-1.88609	8.04386e-27	5.85932e-26
IL6	139.556	19.4266	-2.84474	7.4173e-12	1.45294e-11
MSLN	196.799	66.206	-1.57169	1.05322e-23	4.8673e-23
CCDC178	0.478886	0.123725	-1.95255	2.09542e-18	6.08184e-18
GRHL2	15.132	52.0303	1.78175	2.02124e-26	1.31796e-25
BIRC3	52.2203	23.1407	-1.17418	2.216e-16	5.70171e-16
NQO1	36.8252	265.208	2.84836	3.9241e-10	6.86718e-10
MMP13	0.761088	110.231	7.17825	5.87504e-20	1.87686e-19
MTA1	13.6066	30.1171	1.14628	1.94281e-19	5.96629e-19
CCN6	0.164351	3.37673	4.36077	3.76613e-07	5.7274e-07
EDA2R	4.79992	1.3549	-1.82482	1.15607e-23	5.29122e-23
MMP9	27.4154	144.787	2.40087	3.02648e-14	6.60828e-14
PTHLH	1.07166	146.599	7.09588	7.35188e-29	8.33213e-28
PDGFB	68.821	24.3132	-1.50111	4.53006e-20	1.45696e-19
LINC00958	0.296914	16.775	5.82012	4.03317e-21	1.40131e-20
HMGA1	84.642	645.245	2.9304	2.15391e-31	9.69431e-30
SIK2	38.4805	16.8007	-1.1956	2.19468e-24	1.13551e-23
S100A4	1366.39	286.212	-2.25521	1.37733e-29	1.87316e-28
ETV4	3.35875	38.8261	3.53103	1.68335e-24	9.00309e-24
LAMC2	84.4652	361.294	2.09674	9.46301e-09	1.56403e-08
LAMB3	136.811	420.39	1.61955	2.07039e-12	4.14079e-12
CEACAM3	2.04115	0.828423	-1.30094	4.08974e-17	1.10609e-16
S100A7	1.81432	632.081	8.44454	3.34631e-22	1.29499e-21
CDH2	0.899627	4.19116	2.21995	0.0345779	0.0393758
CSNK2A1	8.55767	17.508	1.03272	1.30062e-22	5.43066e-22
ZEB2	17.3919	4.18593	-2.05479	4.33157e-30	7.10974e-29
TLN1	248.953	116.082	-1.10073	1.70816e-21	6.35221e-21
CLU	301.682	136.215	-1.14714	1.93966e-18	5.66429e-18
SPINK1	2.20864	13.9856	2.66271	0.000140606	0.000185912
SERPINA1	980.871	179.242	-2.45216	1.37884e-28	1.39644e-27
AFP	0.0712765	0.652886	3.19533	5.09266e-07	7.67122e-07
ITGA8	37.8672	3.49776	-3.43645	2.73093e-31	9.69431e-30
NOX4	1.42623	3.651	1.35608	5.26395e-10	9.11142e-10
LTB4R2	0.711802	2.4908	1.80706	7.03178e-16	1.71648e-15
PBK	1.68486	31.8488	4.24054	2.6727e-31	9.69431e-30
HRC	2.79929	0.715995	-1.96704	7.67546e-26	4.62471e-25
ITGBL1	12.4952	6.14869	-1.02302	1.37755e-08	2.26108e-08
RHOB	809.524	250.381	-1.69295	4.10438e-26	2.50473e-25
CHEK2	4.10901	21.9257	2.41576	8.25272e-31	1.84379e-29
PARP1	20.062	49.6175	1.30639	1.24214e-24	6.79607e-24
PRKCQ	15.0572	5.408	-1.47728	3.86603e-24	1.87778e-23
BRCA2	1.17973	3.44742	1.54706	3.47405e-21	1.21592e-20
HAVCR2	45.1848	19.7717	-1.1924	3.69847e-19	1.12132e-18
SESN1	31.1822	12.5006	-1.31873	1.8569e-23	8.33853e-23
CD24	109.781	471.085	2.10136	9.26841e-13	1.89346e-12
ATF5	25.0747	88.4502	1.81863	1.98533e-21	7.26937e-21
SESN3	19.9339	72.5816	1.86438	3.07455e-15	7.20928e-15
ELANE	2.08519	0.281819	-2.88734	1.14629e-28	1.18617e-27
KDR	64.4215	11.1719	-2.52766	7.10954e-30	1.09166e-28
ZEB1	25.6647	7.54145	-1.76687	7.98553e-28	6.7877e-27
KL	11.4551	1.08469	-3.40063	1.87545e-30	3.57086e-29
HK2	51.0357	127.03	1.31559	7.99114e-11	1.45183e-10
FGF2	7.5059	3.03271	-1.30742	3.09678e-18	8.87993e-18
IL1RAP	8.63735	21.4213	1.31038	1.19873e-09	2.02339e-09
SDCBP	274.224	122.796	-1.15909	6.38763e-28	5.52821e-27
TRIM31	0.578222	2.1528	1.89652	0.032658	0.0372787
TLR3	13.2556	3.68558	-1.84663	1.46506e-27	1.20236e-26
PLAT	25.5952	73.6971	1.52573	0.00137636	0.00168418
PLK4	1.78845	11.4939	2.68409	8.52171e-31	1.84379e-29
TWIST1	1.37201	16.3009	3.57059	1.99647e-24	1.04431e-23
YWHAZ	220.837	550.799	1.31855	1.65352e-27	1.33403e-26
BMP6	19.3279	6.19015	-1.64263	2.30692e-21	8.25635e-21
UBE2C	6.02706	179.322	4.89495	9.05483e-32	8.34404e-30
BNIP3	21.401	56.538	1.40154	4.29848e-13	8.89599e-13
KDM3A	13.5387	28.2035	1.05879	1.93031e-16	4.99364e-16
PRDX4	89.6049	207.769	1.21333	2.23661e-24	1.14476e-23
PPME1	14.9691	38.5359	1.36421	1.94299e-26	1.28453e-25
TJP3	21.4364	9.53546	-1.16869	5.13237e-17	1.37248e-16
LMO3	37.5666	5.39767	-2.79904	6.49393e-29	7.53929e-28
LINC02605	5.05585	0.54508	-3.21341	4.69753e-18	1.32309e-17
TUBB3	0.0645137	0.567096	3.13591	6.99569e-21	2.36167e-20
SLC2A1	10.1079	564.274	5.80283	1.03153e-31	8.34404e-30
HMOX1	267.128	120.443	-1.14919	7.73388e-13	1.58678e-12
CD36	60.2766	8.20519	-2.87699	1.92467e-29	2.50206e-28
PIK3R2	0.0393824	0.0974785	1.30753	2.76965e-08	4.49949e-08
LRP1	140.194	67.6267	-1.05176	3.45889e-15	8.07073e-15
CDH3	11.4621	158.875	3.79295	1.88488e-27	1.49534e-26
PTK6	9.69798	30.3467	1.64578	3.4534e-06	4.95126e-06
TGFBR3	38.2938	9.77674	-1.96969	1.24502e-26	8.58883e-26
GDF2	0.131988	0.00617351	-4.41818	4.92821e-39	2.34583e-36
ADCY10	0.0652627	1.75009	4.74503	2.9069e-16	7.39938e-16
MNX1	0.0844706	0.714884	3.08119	8.48758e-10	1.44806e-09
RAD9A	7.81017	16.8316	1.10774	1.54893e-17	4.28657e-17
COL13A1	5.10406	1.4202	-1.84555	2.8699e-25	1.66594e-24
MEGF11	1.32079	0.421044	-1.64936	6.88517e-24	3.27734e-23
ITPRIP	41.3218	20.3291	-1.02335	5.0438e-16	1.25699e-15
EMSLR	0.174649	1.79153	3.35866	2.43403e-20	7.93562e-20
NOTCH3	54.2747	155.64	1.51986	1.24359e-15	2.97461e-15
CD151	272.415	135.581	-1.00665	1.01718e-22	4.28474e-22
MMP11	2.30334	131.033	5.83006	3.69198e-31	1.09836e-29
CCN1	511.799	117.196	-2.12665	5.57689e-24	2.68141e-23
SLC39A6	44.7306	114.088	1.35082	2.49712e-23	1.11087e-22
BUB1	2.19054	23.2131	3.40559	4.52848e-31	1.1345e-29
CDC25C	0.390384	6.90453	4.14458	1.77317e-31	9.37812e-30
CDK1	5.51946	61.7092	3.48289	2.85127e-31	9.69431e-30
BUB3	21.256	43.0494	1.01812	2.10722e-25	1.23832e-24
MAD2L1	2.19959	25.6992	3.54641	1.62619e-31	9.37812e-30
TP73	2.73234	12.4667	2.18987	2.55662e-15	6.05447e-15
DLG1	11.9317	29.7211	1.31669	7.53852e-22	2.84789e-21
SLCO1B3	0.0442333	2.31494	5.7097	1.11096e-14	2.51819e-14
EDAR	0.694769	2.89185	2.05739	0.000193355	0.000253545
SCRIB	27.3485	68.3604	1.3217	2.40298e-20	7.8884e-20
RMST	0.208229	0.0212775	-3.29077	5.34606e-27	4.10439e-26
SNAI2	13.5652	57.0499	2.07231	1.89949e-21	7.00897e-21
BAG4	14.9677	38.9049	1.3781	4.18664e-15	9.62724e-15
SNHG17	3.65248	11.471	1.65104	3.23252e-24	1.6103e-23
F10	13.5291	2.10281	-2.68568	2.27062e-30	4.15698e-29
CEACAM4	7.16783	1.9381	-1.88689	1.07687e-24	6.10225e-24
PRKD1	12.4016	5.85979	-1.0816	5.37558e-19	1.60929e-18
GSTP1	906.486	1837.1	1.01907	5.86732e-16	1.44707e-15
PRDX1	330.847	806.109	1.28481	3.72356e-16	9.42775e-16
CRABP2	17.6734	346.452	4.29301	8.12427e-27	5.85932e-26
SMAD7	45.5929	15.555	-1.55143	5.45407e-27	4.12086e-26
NTRK3	0.946324	0.254755	-1.89322	4.95282e-28	4.53373e-27
CASP2	14.0333	28.781	1.03626	3.42859e-21	1.2089e-20
TFDP1	48.8974	144.38	1.56205	7.9362e-25	4.55136e-24
TNC	56.3927	222.934	1.98304	3.28471e-07	5.01128e-07
IRF6	31.8177	226.429	2.83116	8.04386e-27	5.85932e-26
HOTAIR	0.013451	1.74491	7.0193	3.80174e-19	1.14533e-18
TAGLN	129.395	64.3697	-1.00732	1.4494e-14	3.23903e-14
ARHGDIB	520.562	199.959	-1.38037	5.37393e-28	4.82639e-27
LDHA	198.914	572.68	1.52558	1.01814e-25	6.05796e-25
SPP1	56.0432	1328.71	4.56734	3.61279e-26	2.26275e-25
JUP	162.767	737.455	2.17975	2.63755e-26	1.69658e-25
MAOA	137.713	60.3149	-1.19108	1.70205e-18	5.03216e-18
NKX2-1	101.355	13.8465	-2.87183	8.32174e-29	9.00261e-28
NDRG1	109.896	503.684	2.19639	4.51183e-18	1.27835e-17
OCLN	19.1187	4.66274	-2.03574	4.85924e-29	6.08683e-28
ID2	132.906	56.4465	-1.23545	1.66131e-23	7.53127e-23
CEACAM8	1.90203	0.04935	-5.26835	6.28688e-29	7.48139e-28
AFAP1L1	26.2957	6.43948	-2.02981	6.32307e-28	5.52821e-27
CHKB-CPT1B	0.0341608	0.135983	1.99302	1.69582e-11	3.25488e-11
HSPB1	523.724	2267.32	2.11411	7.88582e-24	3.68005e-23
PCNA	102.475	403.799	1.97836	8.32443e-30	1.20074e-28
KRT14	4.26338	1596.9	8.54906	9.98799e-23	4.24489e-22
TP63	4.34455	249.979	5.84646	1.45997e-24	7.89711e-24
SPHK1	10.943	32.7526	1.58159	7.19634e-18	2.01498e-17
RAC3	5.96417	46.5427	2.96416	5.44604e-29	6.64696e-28
ONECUT1	0.0116118	0.235302	4.34085	3.51565e-15	8.16317e-15
MUC4	4.85094	18.8437	1.95774	0.0174857	0.020153
DNMT1	14.3803	29.691	1.04593	1.25291e-15	2.98193e-15
UCHL1	8.9848	241.747	4.74987	7.8764e-20	2.49944e-19
CDK2	15.4367	33.0222	1.09708	6.89426e-22	2.62533e-21
BRCA1	2.38983	10.1709	2.08947	3.54253e-26	2.24832e-25
MMP3	0.433275	30.1858	6.12245	3.24766e-24	1.6103e-23
FYN	34.7822	17.2251	-1.01384	1.38783e-19	4.31769e-19
C5AR1	130.444	26.0488	-2.32414	8.32441e-30	1.20074e-28
TJP1	66.4241	29.5478	-1.16865	1.72343e-22	7.13351e-22
ROR1	15.4475	2.06176	-2.90543	2.80708e-30	4.94877e-29
SNAI1	24.5396	12.0115	-1.0307	2.84688e-08	4.60923e-08
LATS2	37.073	12.6541	-1.55076	8.15199e-29	9.00261e-28
SERPINB5	1.38454	191.835	7.11432	1.94488e-29	2.50206e-28
CDX2	0.0180745	1.09278	5.9179	3.94465e-07	5.97979e-07
CENPF	1.67689	31.1576	4.21573	4.33801e-31	1.1345e-29
CLDN18	800.598	13.743	-5.86431	6.67734e-32	8.34404e-30
S100A11	1993.19	4846.64	1.2819	2.90101e-21	1.03051e-20
SLPI	4225.33	1458.69	-1.53439	4.86922e-21	1.67953e-20
HOXA10	0.129155	4.99928	5.27455	1.17312e-26	8.29377e-26
SRPX2	5.88786	12.5597	1.09298	6.47102e-08	1.02674e-07
DOK2	94.8761	18.0861	-2.39117	6.66256e-31	1.58569e-29
CXCL14	18.0783	312.535	4.11169	8.79403e-20	2.77216e-19
KIF18A	2.01588	10.8523	2.42851	9.74502e-30	1.3643e-28
ZG16B	1.75043	7.24991	2.05025	0.0108523	0.0126301
SBSN	0.838735	70.894	6.4013	8.8846e-21	2.97822e-20
SNORA80E	0.439325	1.4079	1.68018	4.01659e-09	6.70841e-09
PECAM1	435.999	53.4088	-3.02918	6.12014e-32	8.34404e-30
KIF14	0.420233	9.02923	4.42534	2.37367e-31	9.69431e-30
NRP1	58.5633	19.7066	-1.57132	1.51767e-26	1.03201e-25
CMA1	2.821	0.479796	-2.55571	3.07971e-17	8.37681e-17
ERBB4	2.91102	0.340597	-3.09539	4.06004e-30	6.90207e-29
WNT2	16.2364	6.29614	-1.36669	1.48269e-20	4.93539e-20

## Sheet: Table S3
Table S3 The results of UniCox
id	HR	HR.95L	HR.95H	pvalue
DAPK2	0.857986	0.738431	0.996896	0.0454394
BIRC5	1.25428	1.14023	1.37973	3.19119e-06
IGF1R	1.11013	1.00002	1.23237	0.0499596
ITGA6	1.09069	1.00772	1.18049	0.0315223
SKP2	1.12197	1.02592	1.22701	0.0117245
DAPK1	0.888448	0.80968	0.974879	0.0125221
EZH2	1.18989	1.09351	1.29476	5.48062e-05
E2F1	1.31581	1.1624	1.48947	1.43011e-05
BAK1	1.29762	1.09172	1.54235	0.00312169
FADD	1.17408	1.06559	1.29361	0.00117746
PHLDA2	1.12431	1.0157	1.24453	0.0237838
CDKN3	1.21116	1.10611	1.32619	3.49798e-05
SFN	1.10621	1.03625	1.18089	0.00245894
CDKN2A	1.08951	1.03305	1.14907	0.00159239
AR	0.850464	0.7429	0.973602	0.0188883
PLAU	1.0966	1.02343	1.175	0.00886672
PLK1	1.2988	1.15898	1.45548	6.83389e-06
THBS1	1.12531	1.02851	1.23121	0.0100976
HRAS	1.2212	1.06553	1.39961	0.00407553
IL6	1.11159	1.04616	1.18111	0.000630739
MMP9	1.07094	1.00844	1.13731	0.0254801
HMGA1	1.16699	1.02277	1.33155	0.0217662
SIK2	0.749456	0.625149	0.89848	0.00182776
LAMC2	1.07078	1.01036	1.13481	0.0210052
CDH2	1.10586	1.03253	1.1844	0.00404573
CSNK2A1	1.43717	1.19093	1.73433	0.000155459
CLU	0.875947	0.806248	0.951671	0.0017425
ITGA8	0.86532	0.758812	0.986777	0.0308819
PBK	1.17838	1.08949	1.27453	4.10211e-05
RHOB	0.861814	0.755019	0.983714	0.0275793
PARP1	1.32359	1.12783	1.55334	0.00059688
BRCA2	1.25407	1.08962	1.44335	0.00159621
SESN1	0.850008	0.725754	0.995536	0.0438577
ATF5	1.13703	1.02603	1.26004	0.0142774
HK2	1.11666	1.03237	1.20783	0.00586213
SDCBP	1.20966	1.01212	1.44575	0.036402
PLK4	1.42025	1.23613	1.63179	7.32876e-07
TWIST1	1.07335	1.00491	1.14645	0.0352246
YWHAZ	1.35351	1.12703	1.6255	0.00119542
UBE2C	1.25663	1.15129	1.3716	3.15739e-07
TUBB3	1.65772	1.43571	1.91406	5.58429e-12
SLC2A1	1.14201	1.06245	1.22753	0.000313342
CDH3	1.11093	1.04104	1.18551	0.0015074
RAD9A	1.19649	1.0148	1.4107	0.0327727
BUB1	1.40152	1.21375	1.61833	4.23524e-06
CDC25C	1.37771	1.18875	1.5967	2.0695e-05
CDK1	1.25853	1.13566	1.3947	1.14903e-05
BUB3	1.28891	1.02698	1.61764	0.028552
MAD2L1	1.28064	1.15276	1.42269	4.05288e-06
SCRIB	1.2768	1.11738	1.45896	0.000329436
SNHG17	1.18048	1.03558	1.34566	0.0130222
CASP2	1.31329	1.10037	1.56742	0.00253061
TFDP1	1.20416	1.07152	1.35321	0.00180738
LDHA	1.43848	1.23695	1.67285	2.3451e-06
SPP1	1.12019	1.06216	1.18139	2.88905e-05
MAOA	0.856472	0.798676	0.91845	1.38397e-05
NDRG1	1.09123	1.00776	1.18161	0.0315338
OCLN	0.8826	0.795115	0.979711	0.0190359
PCNA	1.36352	1.19286	1.5586	5.49809e-06
SPHK1	1.11343	1.01306	1.22375	0.0258031
DNMT1	1.24079	1.0911	1.41103	0.00100543
CDK2	1.37904	1.18281	1.60782	4.06476e-05
BRCA1	1.31337	1.15736	1.49041	2.38888e-05
FYN	1.17897	1.04159	1.33448	0.00919763
SNAI1	1.30421	1.15219	1.4763	2.6669e-05
SERPINB5	1.06001	1.00063	1.12291	0.0475599
CDX2	1.25407	1.10507	1.42316	0.00045139
CENPF	1.30128	1.17393	1.44244	5.39751e-07
SLPI	0.940503	0.89475	0.988597	0.0159226
HOXA10	1.09535	1.00224	1.19711	0.0444982
SRPX2	1.11992	1.00831	1.24388	0.0344678
KIF18A	1.34021	1.20641	1.48884	4.84223e-08
KIF14	1.29386	1.17758	1.42163	8.23413e-08

## Sheet: Table S4
Table S4 The CNV data of LUSC
Gene Symbol	TCGA-33-AASD-01A	TCGA-33-AASL-01A	TCGA-NK-A7XE-01A	TCGA-XC-AA0X-01A	TCGA-33-AASI-01A	TCGA-33-AASJ-01A	TCGA-6A-AB49-01A	TCGA-33-AAS8-01A	TCGA-LA-A7SW-01A	TCGA-33-AASB-01A	TCGA-56-A62T-01A	TCGA-77-7140-01A	TCGA-60-2703-01A	TCGA-51-6867-01A	TCGA-60-2704-01A	TCGA-77-7138-01A	TCGA-77-7139-01A	TCGA-77-7141-01A	TCGA-21-1070-01A	TCGA-21-1079-01A	TCGA-22-1002-01A	TCGA-21-1071-01A	TCGA-21-1080-01A	TCGA-22-1005-01A	TCGA-21-1072-01A	TCGA-21-1081-01A	TCGA-22-1011-01A	TCGA-21-1075-01A	TCGA-21-1082-01A	TCGA-22-1012-01A	TCGA-21-1076-01A	TCGA-21-1083-01A	TCGA-22-1016-01A	TCGA-21-1076-01A	TCGA-22-0940-01A	TCGA-22-1017-01A	TCGA-21-1077-01A	TCGA-22-0944-01A	TCGA-56-1622-01A	TCGA-21-1078-01A	TCGA-22-1000-01A	TCGA-37-4129-01A	TCGA-51-4081-01A	TCGA-37-4132-01A	TCGA-37-4130-01A	TCGA-51-4079-01A	TCGA-37-4135-01A	TCGA-37-4141-01A	TCGA-37-4133-01A
ENSG00000008128.21	0	0	0	0	0	0	0	0	0	1	0	-1	0	0	0	0	0	0	-1	0	0	0	0	0	0	0	0	0	0	1	0	-1	-1	0	0	0	0	0	0	0	0	0	0	0	0	-1	0	0	0
ENSG00000008130.14	0	0	0	0	0	0	0	0	0	1	0	-1	0	0	0	0	0	0	-1	0	0	0	0	0	0	0	0	0	0	1	0	-1	-1	0	0	0	0	0	0	0	0	0	0	0	0	-1	0	0	0
ENSG00000067606.14	0	0	0	0	0	0	0	0	0	1	0	-1	0	0	0	0	0	0	-1	0	0	0	0	0	0	0	0	0	0	1	0	-1	-1	0	0	0	0	0	0	0	0	0	0	0	0	-1	0	0	0
ENSG00000078369.16	0	0	0	0	0	0	0	0	0	1	0	-1	0	0	0	0	0	0	-1	0	0	0	0	0	0	0	0	0	0	1	0	-1	-1	0	0	0	0	0	0	0	0	0	0	0	0	-1	0	0	0
ENSG00000078808.15	0	0	0	0	0	0	0	0	0	1	0	-1	0	0	0	0	0	0	-1	0	0	0	0	0	0	0	0	0	0	1	0	-1	-1	0	0	0	0	0	0	0	0	0	0	0	0	-1	0	0	0
ENSG00000107404.16	0	0	0	0	0	0	0	0	0	1	0	-1	0	0	0	0	0	0	-1	0	0	0	0	0	0	0	0	0	0	1	0	-1	-1	0	0	0	0	0	0	0	0	0	0	0	0	-1	0	0	0
ENSG00000116151.12	0	0	0	0	0	0	0	0	0	1	0	-1	0	0	0	0	0	0	-1	0	0	0	0	0	0	0	0	0	0	1	0	-1	-1	0	0	0	0	0	0	0	0	0	0	0	0	-1	0	0	0
ENSG00000127054.17	0	0	0	0	0	0	0	0	0	1	0	-1	0	0	0	0	0	0	-1	0	0	0	0	0	0	0	0	0	0	1	0	-1	-1	0	0	0	0	0	0	0	0	0	0	0	0	-1	0	0	0
ENSG00000131584.17	0	0	0	0	0	0	0	0	0	1	0	-1	0	0	0	0	0	0	-1	0	0	0	0	0	0	0	0	0	0	1	0	-1	-1	0	0	0	0	0	0	0	0	0	0	0	0	-1	0	0	0
ENSG00000131591.16	0	0	0	0	0	0	0	0	0	1	0	-1	0	0	0	0	0	0	-1	0	0	0	0	0	0	0	0	0	0	1	0	-1	-1	0	0	0	0	0	0	0	0	0	0	0	0	-1	0	0	0
ENSG00000142606.14	0	0	0	0	0	0	0	0	0	1	0	-1	0	0	0	0	0	0	-1	0	0	0	0	0	0	0	0	0	0	1	0	-1	-1	0	0	0	0	0	0	0	0	0	0	0	0	-1	0	0	0
ENSG00000142609.16	0	0	0	0	0	0	0	0	0	1	0	-1	0	0	0	0	0	0	-1	0	0	0	0	0	0	0	0	0	0	1	0	-1	-1	0	0	0	0	0	0	0	0	0	0	0	0	-1	0	0	0
ENSG00000142611.15	0	0	0	0	0	0	0	0	0	1	0	-1	0	0	0	0	0	0	-1	0	0	0	0	0	0	0	0	0	0	1	0	-1	-1	0	0	0	0	0	0	0	0	0	0	0	0	-1	0	0	0
ENSG00000149527.16	0	0	0	0	0	0	0	0	0	1	0	-1	0	0	0	0	0	0	-1	0	0	0	0	0	0	0	0	0	0	1	0	-1	-1	0	0	0	0	0	0	0	0	0	0	0	0	-1	0	0	0
ENSG00000157870.13	0	0	0	0	0	0	0	0	0	1	0	-1	0	0	0	0	0	0	-1	0	0	0	0	0	0	0	0	0	0	1	0	-1	-1	0	0	0	0	0	0	0	0	0	0	0	0	-1	0	0	0
ENSG00000157873.16	0	0	0	0	0	0	0	0	0	1	0	-1	0	0	0	0	0	0	-1	0	0	0	0	0	0	0	0	0	0	1	0	-1	-1	0	0	0	0	0	0	0	0	0	0	0	0	-1	0	0	0
ENSG00000157881.12	0	0	0	0	0	0	0	0	0	1	0	-1	0	0	0	0	0	0	-1	0	0	0	0	0	0	0	0	0	0	1	0	-1	-1	0	0	0	0	0	0	0	0	0	0	0	0	-1	0	0	0
ENSG00000157911.8	0	0	0	0	0	0	0	0	0	1	0	-1	0	0	0	0	0	0	-1	0	0	0	0	0	0	0	0	0	0	1	0	-1	-1	0	0	0	0	0	0	0	0	0	0	0	0	-1	0	0	0
ENSG00000157916.17	0	0	0	0	0	0	0	0	0	1	0	-1	0	0	0	0	0	0	-1	0	0	0	0	0	0	0	0	0	0	1	0	-1	-1	0	0	0	0	0	0	0	0	0	0	0	0	-1	0	0	0
ENSG00000157933.9	0	0	0	0	0	0	0	0	0	1	0	-1	0	0	0	0	0	0	-1	0	0	0	0	0	0	0	0	0	0	1	0	-1	-1	0	0	0	0	0	0	0	0	0	0	0	0	-1	0	0	0
ENSG00000160072.18	0	0	0	0	0	0	0	0	0	1	0	-1	0	0	0	0	0	0	-1	0	0	0	0	0	0	0	0	0	0	1	0	-1	-1	0	0	0	0	0	0	0	0	0	0	0	0	-1	0	0	0
ENSG00000160075.11	0	0	0	0	0	0	0	0	0	1	0	-1	0	0	0	0	0	0	-1	0	0	0	0	0	0	0	0	0	0	1	0	-1	-1	0	0	0	0	0	0	0	0	0	0	0	0	-1	0	0	0
ENSG00000160087.19	0	0	0	0	0	0	0	0	0	1	0	-1	0	0	0	0	0	0	-1	0	0	0	0	0	0	0	0	0	0	1	0	-1	-1	0	0	0	0	0	0	0	0	0	0	0	0	-1	0	0	0
ENSG00000162571.12	0	0	0	0	0	0	0	0	0	1	0	-1	0	0	0	0	0	0	-1	0	0	0	0	0	0	0	0	0	0	1	0	-1	-1	0	0	0	0	0	0	0	0	0	0	0	0	-1	0	0	0
ENSG00000162572.18	0	0	0	0	0	0	0	0	0	1	0	-1	0	0	0	0	0	0	-1	0	0	0	0	0	0	0	0	0	0	1	0	-1	-1	0	0	0	0	0	0	0	0	0	0	0	0	-1	0	0	0
ENSG00000162576.15	0	0	0	0	0	0	0	0	0	1	0	-1	0	0	0	0	0	0	-1	0	0	0	0	0	0	0	0	0	0	1	0	-1	-1	0	0	0	0	0	0	0	0	0	0	0	0	-1	0	0	0
ENSG00000162585.15	0	0	0	0	0	0	0	0	0	1	0	-1	0	0	0	0	0	0	-1	0	0	0	0	0	0	0	0	0	0	1	0	-1	-1	0	0	0	0	0	0	0	0	0	0	0	0	-1	0	0	0
ENSG00000169717.6	0	0	0	0	0	0	0	0	0	1	0	-1	0	0	0	0	0	0	-1	0	0	0	0	0	0	0	0	0	0	1	0	-1	-1	0	0	0	0	0	0	0	0	0	0	0	0	-1	0	0	0
ENSG00000169885.8	0	0	0	0	0	0	0	0	0	1	0	-1	0	0	0	0	0	0	-1	0	0	0	0	0	0	0	0	0	0	1	0	-1	-1	0	0	0	0	0	0	0	0	0	0	0	0	-1	0	0	0
ENSG00000169962.4	0	0	0	0	0	0	0	0	0	1	0	-1	0	0	0	0	0	0	-1	0	0	0	0	0	0	0	0	0	0	1	0	-1	-1	0	0	0	0	0	0	0	0	0	0	0	0	-1	0	0	0
ENSG00000169972.10	0	0	0	0	0	0	0	0	0	1	0	-1	0	0	0	0	0	0	-1	0	0	0	0	0	0	0	0	0	0	1	0	-1	-1	0	0	0	0	0	0	0	0	0	0	0	0	-1	0	0	0
ENSG00000175756.12	0	0	0	0	0	0	0	0	0	1	0	-1	0	0	0	0	0	0	-1	0	0	0	0	0	0	0	0	0	0	1	0	-1	-1	0	0	0	0	0	0	0	0	0	0	0	0	-1	0	0	0
ENSG00000176022.4	0	0	0	0	0	0	0	0	0	1	0	-1	0	0	0	0	0	0	-1	0	0	0	0	0	0	0	0	0	0	1	0	-1	-1	0	0	0	0	0	0	0	0	0	0	0	0	-1	0	0	0
ENSG00000178821.11	0	0	0	0	0	0	0	0	0	1	0	-1	0	0	0	0	0	0	-1	0	0	0	0	0	0	0	0	0	0	1	0	-1	-1	0	0	0	0	0	0	0	0	0	0	0	0	-1	0	0	0
ENSG00000179403.11	0	0	0	0	0	0	0	0	0	1	0	-1	0	0	0	0	0	0	-1	0	0	0	0	0	0	0	0	0	0	1	0	-1	-1	0	0	0	0	0	0	0	0	0	0	0	0	-1	0	0	0
ENSG00000184163.3	0	0	0	0	0	0	0	0	0	1	0	-1	0	0	0	0	0	0	-1	0	0	0	0	0	0	0	0	0	0	1	0	-1	-1	0	0	0	0	0	0	0	0	0	0	0	0	-1	0	0	0
ENSG00000186092.4	0	0	0	0	0	0	0	0	0	1	0	-1	0	0	0	0	0	0	-1	0	0	0	0	0	0	0	0	0	0	1	0	-1	-1	0	0	0	0	0	0	0	0	0	0	0	0	-1	0	0	0
ENSG00000186827.9	0	0	0	0	0	0	0	0	0	1	0	-1	0	0	0	0	0	0	-1	0	0	0	0	0	0	0	0	0	0	1	0	-1	-1	0	0	0	0	0	0	0	0	0	0	0	0	-1	0	0	0
ENSG00000186891.12	0	0	0	0	0	0	0	0	0	1	0	-1	0	0	0	0	0	0	-1	0	0	0	0	0	0	0	0	0	0	1	0	-1	-1	0	0	0	0	0	0	0	0	0	0	0	0	-1	0	0	0
ENSG00000187583.9	0	0	0	0	0	0	0	0	0	1	0	-1	0	0	0	0	0	0	-1	0	0	0	0	0	0	0	0	0	0	1	0	-1	-1	0	0	0	0	0	0	0	0	0	0	0	0	-1	0	0	0
ENSG00000187608.7	0	0	0	0	0	0	0	0	0	1	0	-1	0	0	0	0	0	0	-1	0	0	0	0	0	0	0	0	0	0	1	0	-1	-1	0	0	0	0	0	0	0	0	0	0	0	0	-1	0	0	0
ENSG00000187634.9	0	0	0	0	0	0	0	0	0	1	0	-1	0	0	0	0	0	0	-1	0	0	0	0	0	0	0	0	0	0	1	0	-1	-1	0	0	0	0	0	0	0	0	0	0	0	0	-1	0	0	0
ENSG00000187642.8	0	0	0	0	0	0	0	0	0	1	0	-1	0	0	0	0	0	0	-1	0	0	0	0	0	0	0	0	0	0	1	0	-1	-1	0	0	0	0	0	0	0	0	0	0	0	0	-1	0	0	0
ENSG00000187730.7	0	0	0	0	0	0	0	0	0	1	0	-1	0	0	0	0	0	0	-1	0	0	0	0	0	0	0	0	0	0	1	0	-1	-1	0	0	0	0	0	0	0	0	0	0	0	0	-1	0	0	0
ENSG00000187961.12	0	0	0	0	0	0	0	0	0	1	0	-1	0	0	0	0	0	0	-1	0	0	0	0	0	0	0	0	0	0	1	0	-1	-1	0	0	0	0	0	0	0	0	0	0	0	0	-1	0	0	0
ENSG00000188157.12	0	0	0	0	0	0	0	0	0	1	0	-1	0	0	0	0	0	0	-1	0	0	0	0	0	0	0	0	0	0	1	0	-1	-1	0	0	0	0	0	0	0	0	0	0	0	0	-1	0	0	0
ENSG00000188290.9	0	0	0	0	0	0	0	0	0	1	0	-1	0	0	0	0	0	0	-1	0	0	0	0	0	0	0	0	0	0	1	0	-1	-1	0	0	0	0	0	0	0	0	0	0	0	0	-1	0	0	0
ENSG00000188976.9	0	0	0	0	0	0	0	0	0	1	0	-1	0	0	0	0	0	0	-1	0	0	0	0	0	0	0	0	0	0	1	0	-1	-1	0	0	0	0	0	0	0	0	0	0	0	0	-1	0	0	0
ENSG00000189339.10	0	0	0	0	0	0	0	0	0	1	0	-1	0	0	0	0	0	0	-1	0	0	0	0	0	0	0	0	0	0	1	0	-1	-1	0	0	0	0	0	0	0	0	0	0	0	0	-1	0	0	0
ENSG00000189409.11	0	0	0	0	0	0	0	0	0	1	0	-1	0	0	0	0	0	0	-1	0	0	0	0	0	0	0	0	0	0	1	0	-1	-1	0	0	0	0	0	0	0	0	0	0	0	0	-1	0	0	0
ENSG00000197530.11	0	0	0	0	0	0	0	0	0	1	0	-1	0	0	0	0	0	0	-1	0	0	0	0	0	0	0	0	0	0	1	0	-1	-1	0	0	0	0	0	0	0	0	0	0	0	0	-1	0	0	0
ENSG00000197785.12	0	0	0	0	0	0	0	0	0	1	0	-1	0	0	0	0	0	0	-1	0	0	0	0	0	0	0	0	0	0	1	0	-1	-1	0	0	0	0	0	0	0	0	0	0	0	0	-1	0	0	0
ENSG00000197921.5	0	0	0	0	0	0	0	0	0	1	0	-1	0	0	0	0	0	0	-1	0	0	0	0	0	0	0	0	0	0	1	0	-1	-1	0	0	0	0	0	0	0	0	0	0	0	0	-1	0	0	0
ENSG00000205090.7	0	0	0	0	0	0	0	0	0	1	0	-1	0	0	0	0	0	0	-1	0	0	0	0	0	0	0	0	0	0	1	0	-1	-1	0	0	0	0	0	0	0	0	0	0	0	0	-1	0	0	0
ENSG00000205116.3	0	0	0	0	0	0	0	0	0	1	0	-1	0	0	0	0	0	0	-1	0	0	0	0	0	0	0	0	0	0	1	0	-1	-1	0	0	0	0	0	0	0	0	0	0	0	0	-1	0	0	0
ENSG00000215790.5	0	0	0	0	0	0	0	0	0	1	0	-1	0	0	0	0	0	0	-1	0	0	0	0	0	0	0	0	0	0	1	0	-1	-1	0	0	0	0	0	0	0	0	0	0	0	0	-1	0	0	0
ENSG00000215912.10	0	0	0	0	0	0	0	0	0	1	0	-1	0	0	0	0	0	0	-1	0	0	0	0	0	0	0	0	0	0	1	0	-1	-1	0	0	0	0	0	0	0	0	0	0	0	0	-1	0	0	0
ENSG00000215915.8	0	0	0	0	0	0	0	0	0	1	0	-1	0	0	0	0	0	0	-1	0	0	0	0	0	0	0	0	0	0	1	0	-1	-1	0	0	0	0	0	0	0	0	0	0	0	0	-1	0	0	0
ENSG00000221978.10	0	0	0	0	0	0	0	0	0	1	0	-1	0	0	0	0	0	0	-1	0	0	0	0	0	0	0	0	0	0	1	0	-1	-1	0	0	0	0	0	0	0	0	0	0	0	0	-1	0	0	0
ENSG00000224051.5	0	0	0	0	0	0	0	0	0	1	0	-1	0	0	0	0	0	0	-1	0	0	0	0	0	0	0	0	0	0	1	0	-1	-1	0	0	0	0	0	0	0	0	0	0	0	0	-1	0	0	0
ENSG00000228594.3	0	0	0	0	0	0	0	0	0	1	0	-1	0	0	0	0	0	0	-1	0	0	0	0	0	0	0	0	0	0	1	0	-1	-1	0	0	0	0	0	0	0	0	0	0	0	0	-1	0	0	0
ENSG00000235098.7	0	0	0	0	0	0	0	0	0	1	0	-1	0	0	0	0	0	0	-1	0	0	0	0	0	0	0	0	0	0	1	0	-1	-1	0	0	0	0	0	0	0	0	0	0	0	0	-1	0	0	0
ENSG00000237330.2	0	0	0	0	0	0	0	0	0	1	0	-1	0	0	0	0	0	0	-1	0	0	0	0	0	0	0	0	0	0	1	0	-1	-1	0	0	0	0	0	0	0	0	0	0	0	0	-1	0	0	0
ENSG00000242485.4	0	0	0	0	0	0	0	0	0	1	0	-1	0	0	0	0	0	0	-1	0	0	0	0	0	0	0	0	0	0	1	0	-1	-1	0	0	0	0	0	0	0	0	0	0	0	0	-1	0	0	0
ENSG00000248333.6	0	0	0	0	0	0	0	0	0	1	0	-1	0	0	0	0	0	0	-1	0	0	0	0	0	0	0	0	0	0	1	0	-1	-1	0	0	0	0	0	0	0	0	0	0	0	0	-1	0	0	0
ENSG00000273547.1	0	0	0	0	0	0	0	0	0	1	0	-1	0	0	0	0	0	0	-1	0	0	0	0	0	0	0	0	0	0	1	0	-1	-1	0	0	0	0	0	0	0	0	0	0	0	0	-1	0	0	0
ENSG00000278566.1	0	0	0	0	0	0	0	0	0	1	0	-1	0	0	0	0	0	0	-1	0	0	0	0	0	0	0	0	0	0	1	0	-1	-1	0	0	0	0	0	0	0	0	0	0	0	0	-1	0	0	0
ENSG00000279244.1	0	0	0	0	0	0	0	0	0	1	0	-1	0	0	0	0	0	0	-1	0	0	0	0	0	0	0	0	0	0	1	0	-1	-1	0	0	0	0	0	0	0	0	0	0	0	0	-1	0	0	0
ENSG00000279457.2	0	0	0	0	0	0	0	0	0	1	0	-1	0	0	0	0	0	0	-1	0	0	0	0	0	0	0	0	0	0	1	0	-1	-1	0	0	0	0	0	0	0	0	0	0	0	0	-1	0	0	0
ENSG00000279928.1	0	0	0	0	0	0	0	0	0	1	0	-1	0	0	0	0	0	0	-1	0	0	0	0	0	0	0	0	0	0	1	0	-1	-1	0	0	0	0	0	0	0	0	0	0	0	0	-1	0	0	0
ENSG00000130762.13	0	0	0	0	0	0	0	0	0	1	0	-1	0	0	0	0	0	0	-1	0	0	0	0	0	0	0	0	0	0	1	0	-1	-1	0	0	0	0	0	0	0	0	0	0	0	0	-1	0	0	0
ENSG00000162591.14	0	0	0	0	0	0	0	0	0	1	0	-1	0	0	0	0	0	0	-1	0	0	0	0	0	0	0	0	0	0	1	0	-1	-1	0	0	0	0	0	0	0	0	0	0	0	0	-1	0	0	0
ENSG00000158109.13	0	0	0	0	0	0	0	0	0	1	0	-1	0	0	0	0	0	0	-1	0	0	0	0	0	0	0	0	0	0	1	0	-1	-1	0	0	0	0	0	0	0	0	0	0	0	0	-1	0	0	0
ENSG00000116213.14	0	0	0	0	0	0	0	0	0	1	0	-1	0	0	0	0	0	0	-1	0	0	0	0	0	0	0	0	0	0	1	0	-1	-1	0	0	0	0	0	0	0	0	0	0	0	0	-1	0	0	0
ENSG00000078900.13	0	0	0	0	0	0	0	0	0	1	0	-1	0	0	0	0	0	0	-1	0	0	0	0	0	0	0	0	0	0	1	0	-1	-1	0	0	0	0	0	0	0	0	0	0	0	0	-1	0	0	0
ENSG00000162592.7	0	0	0	0	0	0	0	0	0	1	0	-1	0	0	0	0	0	0	-1	0	0	0	0	0	0	0	0	0	0	1	0	-1	-1	0	0	0	0	0	0	0	0	0	0	0	0	-1	0	0	0
ENSG00000235169.6	0	0	0	0	0	0	0	0	0	1	0	-1	0	0	0	0	0	0	-1	0	0	0	0	0	0	0	0	0	0	1	0	-1	-1	0	0	0	0	0	0	0	0	0	0	0	0	-1	0	0	0
ENSG00000130764.8	0	0	0	0	0	0	0	0	0	1	0	-1	0	0	0	0	0	0	-1	0	0	0	0	0	0	0	0	0	0	1	0	-1	-1	0	0	0	0	0	0	0	0	0	0	0	0	-1	0	0	0
ENSG00000116198.11	0	0	0	0	0	0	0	0	0	1	0	-1	0	0	0	0	0	0	-1	0	0	0	0	0	0	0	0	0	0	1	0	-1	-1	0	0	0	0	0	0	0	0	0	0	0	0	-1	0	0	0
ENSG00000169598.14	0	0	0	0	0	0	0	0	0	1	0	-1	0	0	0	0	0	0	-1	0	0	0	0	0	0	0	0	0	0	1	0	-1	-1	0	0	0	0	0	0	0	0	0	0	0	0	-1	0	0	0
ENSG00000198912.9	0	0	0	0	0	0	0	0	0	1	0	-1	0	0	0	0	0	0	-1	0	0	0	0	0	0	0	0	0	0	1	0	-1	-1	0	0	0	0	0	0	0	0	0	0	0	0	-1	0	0	0
ENSG00000196581.9	0	0	0	0	0	0	0	0	0	1	-1	-1	0	0	0	0	0	0	-1	0	0	0	0	0	0	0	0	0	0	1	0	-1	-1	0	0	0	0	0	0	0	0	0	0	0	0	-1	0	0	0
ENSG00000131697.16	0	0	0	0	0	0	0	0	0	0	0	-1	0	0	0	0	0	0	-1	0	0	0	0	0	0	0	0	0	0	1	0	-1	-1	0	0	0	0	0	0	0	0	0	0	0	0	-1	0	0	0
ENSG00000069424.13	0	0	0	0	0	0	0	0	0	0	0	-1	0	0	0	0	0	0	-1	0	0	0	0	0	0	0	0	0	0	1	0	-1	-1	0	0	0	0	0	0	0	0	0	0	0	0	-1	0	0	0
ENSG00000116254.16	0	0	0	0	0	0	0	0	0	0	0	-1	0	0	0	0	0	0	-1	0	0	0	0	0	0	0	0	0	0	1	0	-1	-1	0	0	0	0	0	0	0	0	0	0	0	0	-1	0	0	0
ENSG00000116251.8	0	0	0	0	0	0	0	0	0	0	0	-1	0	0	0	0	0	0	-1	0	0	0	0	0	0	0	0	0	0	1	0	-1	-1	0	0	0	0	0	0	0	0	0	0	0	0	-1	0	0	0
ENSG00000158286.11	0	0	0	0	0	0	0	0	0	0	0	-1	0	0	0	0	0	0	-1	0	0	0	0	0	0	0	0	0	0	1	0	-1	-1	0	0	0	0	0	0	0	0	0	0	0	0	-1	0	0	0
ENSG00000116237.14	0	0	0	0	0	0	0	0	0	0	0	-1	0	0	0	0	0	0	-1	0	0	0	0	0	0	0	0	0	0	1	0	-1	-1	0	0	0	0	0	0	0	0	0	0	0	0	-1	0	0	0
ENSG00000158292.6	0	0	0	0	0	0	0	0	0	0	0	-1	0	0	0	0	0	0	-1	0	0	0	0	0	0	0	0	0	0	1	0	-1	-1	0	0	0	0	0	0	0	0	0	0	0	0	-1	0	0	0
ENSG00000173673.7	0	0	0	0	0	0	0	0	0	0	0	-1	0	0	0	0	0	0	-1	0	0	0	0	0	0	0	0	0	0	1	0	-1	-1	0	0	0	0	0	0	0	0	0	0	0	0	-1	0	0	0
ENSG00000097021.18	0	0	0	0	0	0	0	0	0	0	0	-1	0	0	0	0	0	0	-1	0	0	0	0	0	0	0	0	0	0	1	0	-1	-1	0	0	0	0	0	0	0	0	0	0	0	0	-1	0	0	0
ENSG00000069812.10	0	0	0	0	0	0	0	0	0	0	0	-1	0	0	0	0	0	0	1	0	0	0	0	0	0	0	0	0	0	1	0	-1	-1	0	0	0	0	0	0	0	0	0	0	0	0	-1	0	0	0
ENSG00000187017.13	0	0	0	0	0	0	0	0	0	0	0	-1	0	0	0	0	0	0	1	0	0	0	0	0	0	0	0	0	0	1	0	-1	-1	0	0	0	0	0	0	0	0	0	0	0	0	-1	0	0	0
ENSG00000171680.19	0	0	0	0	0	0	0	0	0	0	0	-1	0	0	0	0	0	0	1	0	0	0	0	0	0	0	0	0	0	1	0	-1	-1	0	0	0	0	0	0	0	0	0	0	0	0	-1	0	0	0
ENSG00000215788.8	0	0	0	0	0	0	0	0	0	0	0	-1	0	0	0	0	0	0	1	0	0	0	0	0	0	0	0	0	0	1	0	-1	-1	0	0	0	0	0	0	0	0	0	0	0	0	-1	0	0	0
ENSG00000162408.10	0	0	0	0	0	0	0	0	0	0	0	-1	0	0	0	0	0	0	1	0	0	0	0	0	0	0	0	0	0	1	0	-1	-1	0	0	0	0	0	0	0	0	0	0	0	0	-1	0	0	0
ENSG00000173662.18	0	0	0	0	0	0	0	0	0	0	0	-1	0	0	0	0	0	0	1	0	0	0	0	0	0	0	0	0	0	1	0	-1	-1	0	0	0	0	0	0	0	0	0	0	0	0	-1	0	0	0
ENSG00000204859.10	0	0	0	0	0	0	0	0	0	0	0	-1	0	0	0	0	0	0	1	0	0	0	0	0	0	0	0	0	0	1	0	-1	-1	0	0	0	0	0	0	0	0	0	0	0	0	-1	0	0	0
ENSG00000162413.15	0	0	0	0	0	0	0	0	0	0	0	-1	0	0	0	0	0	0	1	0	0	0	0	0	0	0	0	0	0	1	0	-1	-1	0	0	0	0	0	0	0	0	0	0	0	0	-1	0	0	0
ENSG00000041988.14	0	0	0	0	0	0	0	0	0	0	0	-1	0	0	0	0	0	0	1	0	0	0	0	0	0	0	0	0	0	1	0	-1	-1	0	0	0	0	0	0	0	0	0	0	0	0	-1	0	0	0
ENSG00000116273.5	0	0	0	0	0	0	0	0	0	0	0	-1	0	0	0	0	0	0	1	0	0	0	0	0	0	0	0	0	0	1	0	-1	-1	0	0	0	0	0	0	0	0	0	0	0	0	-1	0	0	0
ENSG00000007923.14	0	0	0	0	0	0	0	0	0	0	0	-1	0	0	0	0	0	0	1	0	0	0	0	0	0	0	0	0	0	1	0	-1	-1	0	0	0	0	0	0	0	0	0	0	1	0	-1	0	0	0
ENSG00000171735.17	0	0	0	0	0	0	0	0	0	0	0	-1	0	0	0	0	0	0	1	0	0	0	0	0	0	0	0	0	0	1	0	-1	-1	0	0	-1	0	0	0	0	0	0	0	0	0	-1	0	0	0
ENSG00000049245.11	0	0	0	0	0	0	0	0	0	0	0	-1	0	0	0	0	0	0	0	0	0	0	0	0	0	0	0	0	0	1	0	-1	-1	0	0	0	0	0	0	0	0	0	0	0	0	-1	0	0	0
ENSG00000049246.13	0	0	0	0	0	0	0	0	0	0	0	-1	0	0	0	0	0	0	0	0	0	0	0	0	0	0	0	0	0	1	0	-1	-1	0	0	0	0	0	0	0	0	0	0	0	0	-1	0	0	0
ENSG00000049247.12	0	0	0	0	0	0	0	0	0	0	0	-1	0	0	0	0	0	0	0	0	0	0	0	0	0	0	0	0	0	1	0	-1	-1	0	0	0	0	0	0	0	0	0	0	0	0	-1	0	0	0
ENSG00000049249.7	0	0	0	0	0	0	0	0	0	0	0	-1	0	0	0	0	0	0	0	0	0	0	0	0	0	0	0	0	0	1	0	-1	-1	0	0	0	0	0	0	0	0	0	0	0	0	-1	0	0	0
ENSG00000116288.11	0	0	0	0	0	0	0	0	0	0	0	-1	0	0	0	0	0	0	0	0	0	0	0	0	0	0	0	0	0	1	0	-1	-1	0	0	0	0	0	0	0	0	0	0	0	0	-1	0	0	0
ENSG00000116285.11	0	0	0	0	0	0	0	0	0	0	0	-1	0	0	0	0	0	0	0	0	0	0	0	0	0	0	0	0	0	1	0	-1	-1	0	0	0	0	0	0	0	0	0	0	0	0	-1	0	0	0
ENSG00000162426.13	0	0	0	0	0	0	0	0	0	0	0	-1	0	0	0	0	0	0	0	0	0	0	0	0	0	0	0	0	0	1	0	-1	-1	0	0	0	0	0	0	0	0	0	0	0	0	-1	0	0	0
ENSG00000142599.16	0	0	0	0	0	0	0	0	0	0	0	-1	0	0	0	0	0	0	0	0	0	0	-1	0	0	0	0	0	0	1	0	-1	-1	0	0	0	0	0	0	0	0	0	0	0	0	-1	0	0	0
ENSG00000074800.12	0	0	0	0	0	0	0	0	0	0	0	-1	0	0	0	0	0	0	0	0	0	0	0	0	0	0	0	0	0	1	0	-1	-1	0	0	0	0	0	0	0	0	0	0	0	0	-1	0	0	0
ENSG00000131686.13	0	0	0	0	0	0	0	0	0	0	-1	-1	0	0	0	0	0	0	0	0	0	0	0	0	0	0	0	0	0	1	0	-1	-1	0	0	0	0	0	0	0	0	0	0	0	0	-1	0	0	0
ENSG00000197241.3	0	0	0	0	0	0	0	0	0	0	0	-1	0	0	0	0	0	0	0	0	0	0	0	0	0	0	0	0	0	1	0	-1	-1	0	0	0	0	0	0	0	0	0	0	0	0	-1	0	0	0
ENSG00000142583.16	0	0	0	0	0	0	0	0	0	0	0	-1	0	0	0	0	0	0	0	0	0	0	0	0	0	0	0	0	0	1	0	-1	-1	0	0	0	0	0	0	0	0	0	0	0	0	-1	0	0	0
ENSG00000180758.11	0	0	0	0	0	0	0	0	0	0	0	-1	0	0	0	0	0	0	0	0	0	0	0	0	0	0	0	0	0	1	0	-1	-1	0	0	0	0	0	0	0	0	0	0	0	0	-1	0	0	0
ENSG00000049239.11	0	0	0	0	0	0	0	0	0	0	0	-1	0	0	0	0	0	0	0	0	0	0	0	0	0	0	0	0	0	1	0	-1	-1	0	0	0	0	0	0	0	0	0	0	0	0	-1	0	0	0
ENSG00000171621.12	0	0	0	0	0	0	0	0	0	0	0	-1	0	0	0	0	0	0	0	0	0	0	0	0	0	0	0	0	0	1	0	-1	-1	0	0	0	0	0	0	0	0	0	0	0	0	-1	0	0	0
ENSG00000171612.6	0	0	0	0	0	0	0	0	0	0	0	-1	0	0	0	0	0	0	0	0	0	0	0	0	0	0	0	0	0	1	0	-1	-1	0	0	0	0	0	0	0	0	0	0	0	0	-1	0	0	0
ENSG00000188807.11	0	0	0	0	0	0	0	0	0	0	0	-1	0	0	0	0	0	0	0	0	0	0	0	0	0	0	0	0	0	1	0	-1	-1	0	0	0	0	0	0	0	0	0	0	0	0	-1	0	0	0
ENSG00000171608.14	0	0	0	0	0	0	0	0	0	0	0	-1	0	0	0	0	0	0	0	0	0	0	0	0	0	0	0	0	0	1	0	-1	-1	0	0	0	0	0	0	0	0	0	0	0	0	-1	0	0	0
ENSG00000171603.15	0	0	0	0	0	0	0	0	0	0	0	-1	0	0	0	0	0	0	0	0	0	0	0	0	0	0	0	0	0	1	0	-1	-1	0	0	0	0	0	0	0	0	0	0	0	0	-1	0	0	0
ENSG00000280113.1	0	0	0	0	0	0	0	0	0	0	0	-1	0	0	0	0	0	0	0	0	0	0	0	0	0	0	0	0	0	1	0	-1	-1	0	0	0	0	0	0	0	0	0	0	0	0	-1	0	0	0
ENSG00000178585.13	0	0	0	0	0	0	0	0	0	0	0	-1	0	0	0	0	0	0	0	0	0	0	0	0	0	0	0	0	0	1	0	-1	-1	0	0	0	0	0	0	0	0	0	0	0	0	-1	0	0	0
ENSG00000162441.10	0	0	0	0	0	0	0	0	0	0	0	-1	0	0	0	0	0	0	0	0	0	0	0	0	0	0	0	0	0	1	0	-1	-1	0	0	0	0	0	0	0	0	0	0	0	0	-1	0	0	0
ENSG00000173614.12	0	0	0	0	0	0	0	0	0	0	0	-1	0	0	0	0	0	0	0	0	0	0	0	0	0	0	0	0	0	1	0	-1	-1	0	0	0	0	0	0	0	0	0	0	0	0	-1	0	0	0
ENSG00000162444.11	0	0	0	0	0	0	0	0	0	0	0	-1	0	0	0	0	0	0	0	0	0	0	0	0	0	0	0	0	0	1	0	-1	-1	0	0	0	0	0	0	0	0	0	0	0	0	-1	0	0	0
ENSG00000130939.17	0	0	0	0	0	0	0	0	0	0	0	-1	0	0	0	0	0	0	0	0	0	0	0	0	0	0	0	0	0	1	0	-1	-1	0	0	0	0	0	0	0	0	0	0	0	0	-1	0	0	0
ENSG00000054523.15	0	0	0	0	0	0	0	0	0	0	0	-1	0	0	0	0	0	0	0	0	0	0	0	0	0	0	0	0	0	1	0	-1	-1	0	0	0	0	0	0	0	0	0	0	0	0	-1	0	0	0
ENSG00000142657.19	0	0	0	0	0	0	0	0	0	0	0	-1	0	0	0	0	0	0	0	0	0	0	0	0	0	0	0	0	0	1	0	-1	-1	0	0	0	0	0	0	0	0	0	0	0	0	-1	0	0	0
ENSG00000175279.20	0	0	0	0	0	0	0	0	0	0	0	-1	0	0	0	0	0	0	0	0	0	0	0	0	0	0	0	0	0	1	0	-1	-1	0	0	0	0	0	0	0	0	0	0	0	0	-1	0	0	0
ENSG00000251503.6	0	0	0	0	0	0	0	0	0	0	0	-1	0	0	0	0	0	0	0	0	0	0	0	0	0	0	0	0	0	1	0	-1	-1	0	0	0	0	0	0	0	0	0	0	0	0	-1	0	0	0
ENSG00000241563.3	0	0	0	0	0	0	0	0	0	0	0	-1	0	0	0	0	0	0	0	0	0	0	0	0	0	0	0	0	0	1	0	-1	-1	0	0	0	0	0	0	0	0	0	0	0	0	-1	0	0	0
ENSG00000160049.10	0	0	0	0	0	0	0	0	0	0	0	-1	0	0	0	0	0	0	0	0	0	0	0	0	0	0	0	0	0	1	0	-1	-1	0	0	0	0	0	0	0	0	0	0	0	0	-1	0	0	0
ENSG00000142655.11	0	0	0	0	0	0	0	0	0	0	0	-1	0	0	0	0	0	0	0	0	0	0	0	0	0	0	0	0	0	1	0	-1	-1	0	0	0	0	0	0	0	0	0	0	0	0	-1	0	0	0
ENSG00000130940.13	0	0	0	0	0	0	0	0	0	0	0	-1	0	0	0	0	0	0	0	0	0	0	0	0	0	0	0	0	0	-1	0	-1	-1	0	0	0	0	0	0	0	0	0	0	0	0	-1	0	0	0
ENSG00000175262.13	0	0	0	0	0	0	0	0	0	0	0	-1	0	0	0	0	0	0	0	0	0	0	0	0	0	0	0	0	0	0	0	-1	-1	0	0	0	0	0	0	0	0	0	0	0	0	-1	0	0	0
ENSG00000120948.14	0	0	0	0	0	0	0	0	0	0	0	-1	0	0	0	0	0	0	0	0	0	0	0	0	0	0	0	0	0	0	0	-1	-1	0	0	0	0	0	0	0	0	0	0	0	0	-1	0	0	0
ENSG00000277726.3	0	0	0	0	0	0	0	0	0	0	0	-1	0	0	0	0	0	0	0	0	0	0	0	0	0	0	0	0	0	0	0	-1	-1	0	0	0	0	0	0	0	0	0	0	0	0	-1	0	0	0
ENSG00000009724.15	0	0	0	0	0	0	0	0	0	0	0	-1	0	0	0	0	0	0	0	0	0	0	0	0	0	0	0	0	0	0	0	-1	-1	0	0	0	0	0	0	0	0	0	0	0	0	-1	0	0	0
ENSG00000116649.8	0	0	0	0	0	0	0	0	0	0	0	-1	0	0	0	0	0	0	0	0	0	0	0	0	0	0	0	0	0	0	0	-1	-1	0	0	0	0	0	0	0	0	0	0	0	0	-1	0	0	0
ENSG00000171824.12	0	0	0	0	0	0	0	0	0	0	0	-1	0	0	0	0	0	0	0	0	0	0	0	0	0	0	0	0	0	0	0	-1	-1	0	0	0	0	0	0	0	0	0	0	0	0	-1	0	0	0
ENSG00000198793.11	0	0	0	0	0	0	0	0	0	0	0	-1	0	0	0	0	0	0	0	0	0	0	0	0	0	0	0	0	0	0	0	-1	-1	0	0	0	0	0	0	0	0	0	0	0	0	-1	0	0	0
ENSG00000171819.4	0	0	0	0	0	0	0	0	0	0	0	-1	0	0	0	0	0	0	0	0	0	0	0	0	0	0	0	0	0	0	0	-1	-1	0	0	0	0	0	0	0	0	0	0	0	0	-1	0	0	0
ENSG00000120942.12	0	0	0	0	0	0	0	0	0	0	0	-1	0	0	0	0	0	0	0	0	0	0	0	0	0	0	0	0	0	0	0	-1	-1	0	0	0	0	0	0	0	0	0	0	0	0	-1	0	0	0
ENSG00000204624.7	0	0	0	0	0	0	0	0	0	0	0	-1	0	0	0	0	0	0	0	0	0	0	0	0	0	0	0	0	0	0	0	-1	-1	0	0	0	0	0	0	0	0	0	0	0	0	-1	0	0	0
ENSG00000116661.9	0	0	0	0	0	0	0	0	0	0	0	-1	0	0	0	0	0	0	0	0	0	0	0	0	0	0	0	0	0	0	0	-1	-1	0	0	0	0	0	0	0	0	0	0	0	0	-1	0	0	0
ENSG00000132879.12	0	0	0	0	0	0	0	0	0	0	0	-1	0	0	0	0	0	0	0	0	0	0	0	0	0	0	0	0	0	0	0	-1	-1	0	0	0	0	0	0	0	0	0	0	0	0	-1	0	0	0
ENSG00000116663.9	0	0	0	0	0	0	0	0	0	0	0	-1	0	0	0	0	0	0	0	0	0	0	0	0	0	0	0	0	0	0	0	-1	-1	0	0	0	0	0	0	0	0	0	0	0	0	-1	0	0	0
ENSG00000116670.13	0	0	0	0	0	0	0	0	0	0	0	-1	0	0	0	0	0	0	0	0	0	0	0	0	0	0	0	0	0	0	0	-1	-1	0	0	0	0	0	0	0	0	0	0	0	0	-1	0	0	0
ENSG00000162490.6	0	0	0	0	0	0	0	0	0	0	0	-1	0	0	0	0	0	0	0	0	0	0	0	0	0	0	0	0	0	0	0	-1	-1	0	0	0	0	0	0	0	0	0	0	0	0	-1	0	0	0
ENSG00000177674.14	0	0	0	0	0	0	0	0	0	0	0	-1	0	0	0	0	0	0	0	0	0	0	0	0	0	0	0	0	0	0	0	-1	-1	0	0	0	0	0	0	0	0	0	0	0	0	-1	0	0	0
ENSG00000215910.6	0	0	0	0	0	0	0	0	0	0	0	-1	0	0	0	0	0	0	0	0	0	0	0	0	0	0	0	0	0	0	0	-1	-1	0	0	0	0	0	0	0	0	0	0	0	0	-1	0	0	0
ENSG00000177000.9	0	0	0	0	0	0	0	0	0	0	0	-1	0	0	0	0	0	0	0	0	0	0	0	0	0	0	0	0	0	0	0	-1	-1	0	0	0	0	0	0	0	0	0	0	0	0	-1	0	0	0
ENSG00000011021.20	0	0	0	0	0	0	0	0	0	0	0	-1	0	0	0	0	0	0	0	0	0	0	0	0	0	0	0	0	0	0	0	-1	-1	0	0	0	0	0	0	0	0	0	0	0	0	-1	0	0	0
ENSG00000175206.9	0	0	0	0	0	0	0	0	0	0	0	-1	0	0	0	0	0	0	0	0	0	0	0	0	0	0	0	0	0	0	0	-1	-1	0	0	0	0	0	0	0	0	0	0	0	0	-1	0	0	0
ENSG00000120937.8	0	0	0	0	0	0	0	0	0	0	0	-1	0	0	0	0	0	0	0	0	0	0	0	0	0	0	0	0	0	0	0	-1	-1	0	0	0	0	0	0	0	0	0	0	0	0	-1	0	0	0
ENSG00000116685.14	0	0	0	0	0	0	0	0	0	0	0	-1	0	0	0	0	0	0	0	0	0	0	0	0	0	0	0	0	0	0	0	-1	-1	0	0	0	0	0	0	0	0	0	0	0	0	-1	0	0	0
ENSG00000083444.15	0	0	0	0	0	0	0	0	0	0	0	-1	0	0	0	0	0	0	0	0	0	0	0	0	0	0	0	0	0	0	0	-1	-1	0	0	0	0	0	0	0	0	0	0	0	0	-1	0	0	0
ENSG00000116688.15	0	0	0	0	0	0	0	0	0	0	0	-1	0	0	0	0	0	0	0	0	0	0	0	0	0	0	0	0	0	0	0	-1	-1	0	0	0	0	0	0	0	0	0	0	0	0	-1	0	0	0
ENSG00000116691.9	0	0	0	0	0	0	0	0	0	0	0	-1	0	0	0	0	0	0	0	0	0	0	0	0	0	0	0	0	0	0	0	-1	-1	0	0	0	0	0	0	0	0	0	0	0	0	-1	0	0	0
ENSG00000120949.13	0	0	0	0	0	0	0	0	0	0	0	-1	0	0	0	0	0	0	0	0	0	0	0	0	0	0	0	0	0	0	0	-1	-1	0	0	0	0	0	0	0	0	0	0	0	0	-1	0	0	0
ENSG00000028137.15	0	0	0	0	0	0	0	0	-1	0	0	-1	0	0	0	0	0	0	0	1	0	0	0	0	0	0	0	0	0	0	0	-1	-1	0	0	0	0	0	0	0	0	0	0	0	0	-1	0	0	0
ENSG00000048707.12	0	0	0	0	0	0	0	0	-1	0	0	-1	0	0	0	0	0	0	0	1	0	0	0	0	0	0	0	0	0	0	0	-1	-1	0	0	0	0	0	0	0	0	0	0	0	0	-1	0	0	0
ENSG00000162496.7	0	0	0	0	0	0	0	0	-1	0	0	-1	0	0	0	0	0	0	0	1	0	0	0	0	0	0	0	0	0	0	0	-1	-1	0	0	0	0	0	0	0	0	0	0	0	0	-1	0	0	0
ENSG00000204518.2	0	0	0	0	0	0	0	0	-1	0	0	-1	0	0	0	0	0	0	0	1	0	0	0	0	0	0	0	0	0	0	0	-1	-1	0	0	0	0	0	0	0	0	0	0	0	0	-1	0	0	0
ENSG00000188984.10	0	0	0	0	0	0	0	0	-1	0	0	-1	0	0	0	0	0	0	0	1	0	0	0	0	0	0	0	0	0	0	0	-1	-1	0	0	0	0	0	0	0	0	0	0	0	0	-1	0	0	0
ENSG00000157330.8	0	0	0	0	0	0	0	0	-1	0	0	-1	0	0	0	0	0	0	0	1	0	0	0	0	0	0	0	0	0	0	0	-1	-1	0	0	0	0	0	0	0	0	0	0	0	0	-1	0	0	0
ENSG00000116721.9	0	0	0	0	0	0	0	0	-1	0	0	-1	0	0	0	0	0	0	0	1	0	0	0	0	0	0	0	0	0	0	0	-1	-1	0	0	0	0	0	0	0	0	0	0	0	0	-1	0	0	0
ENSG00000116726.4	0	0	0	0	0	0	0	0	-1	0	0	-1	0	0	0	0	0	0	0	1	0	0	0	0	0	0	0	0	0	0	0	-1	-1	0	0	0	0	0	0	0	0	0	0	0	0	-1	0	0	0
ENSG00000120952.4	0	0	0	0	0	0	0	0	-1	0	0	-1	0	0	0	0	0	0	0	1	0	0	0	0	0	0	0	0	0	0	0	-1	-1	0	0	0	0	0	0	0	0	0	0	0	0	-1	0	0	0
ENSG00000179172.8	0	0	0	0	0	0	0	0	-1	0	0	-1	0	0	0	0	0	0	0	1	0	0	0	0	0	0	0	0	0	0	0	-1	-1	0	0	0	0	0	0	0	0	0	0	0	0	-1	0	0	0
ENSG00000179412.10	0	0	0	0	0	0	0	0	-1	0	0	-1	0	0	0	0	0	0	0	1	0	0	0	0	0	0	0	0	0	0	0	-1	-1	0	0	0	0	0	0	0	0	0	0	0	0	-1	0	0	0
ENSG00000182330.9	0	0	0	0	0	0	0	0	-1	0	0	-1	0	0	0	0	0	0	0	1	0	0	0	0	0	0	0	0	0	0	0	-1	-1	0	0	0	0	0	0	0	0	0	0	0	0	-1	0	0	0
ENSG00000187545.5	0	0	0	0	0	0	0	0	-1	0	0	-1	0	0	0	0	0	0	0	1	0	0	0	0	0	0	0	0	0	0	0	-1	-1	0	0	0	0	0	0	0	0	0	0	0	0	-1	0	0	0
ENSG00000204478.8	0	0	0	0	0	0	0	0	-1	0	0	-1	0	0	0	0	0	0	0	1	0	0	0	0	0	0	0	0	0	0	0	-1	-1	0	0	0	0	0	0	0	0	0	0	0	0	-1	0	0	0
ENSG00000204479.4	0	0	0	0	0	0	0	0	-1	0	0	-1	0	0	0	0	0	0	0	1	0	0	0	0	0	0	0	0	0	0	0	-1	-1	0	0	0	0	0	0	0	0	0	0	0	0	-1	0	0	0
ENSG00000204480.7	0	0	0	0	0	0	0	0	-1	0	0	-1	0	0	0	0	0	0	0	1	0	0	0	0	0	0	0	0	0	0	0	-1	-1	0	0	0	0	0	0	0	0	0	0	0	0	-1	0	0	0
ENSG00000204481.7	0	0	0	0	0	0	0	0	-1	0	0	-1	0	0	0	0	0	0	0	1	0	0	0	0	0	0	0	0	0	0	0	-1	-1	0	0	0	0	0	0	0	0	0	0	0	0	-1	0	0	0
ENSG00000204501.5	0	0	0	0	0	0	0	0	-1	0	0	-1	0	0	0	0	0	0	0	1	0	0	0	0	0	0	0	0	0	0	0	-1	-1	0	0	0	0	0	0	0	0	0	0	0	0	-1	0	0	0
ENSG00000204505.4	0	0	0	0	0	0	0	0	-1	0	0	-1	0	0	0	0	0	0	0	1	0	0	0	0	0	0	0	0	0	0	0	-1	-1	0	0	0	0	0	0	0	0	0	0	0	0	-1	0	0	0
ENSG00000204510.4	0	0	0	0	0	0	0	0	-1	0	0	-1	0	0	0	0	0	0	0	1	0	0	0	0	0	0	0	0	0	0	0	-1	-1	0	0	0	0	0	0	0	0	0	0	0	0	-1	0	0	0
ENSG00000229571.5	0	0	0	0	0	0	0	0	-1	0	0	-1	0	0	0	0	0	0	0	1	0	0	0	0	0	0	0	0	0	0	0	-1	-1	0	0	0	0	0	0	0	0	0	0	0	0	-1	0	0	0
ENSG00000232423.4	0	0	0	0	0	0	0	0	-1	0	0	-1	0	0	0	0	0	0	0	1	0	0	0	0	0	0	0	0	0	0	0	-1	-1	0	0	0	0	0	0	0	0	0	0	0	0	-1	0	0	0
ENSG00000239810.3	0	0	0	0	0	0	0	0	-1	0	0	-1	0	0	0	0	0	0	0	1	0	0	0	0	0	0	0	0	0	0	0	-1	-1	0	0	0	0	0	0	0	0	0	0	0	0	-1	0	0	0
ENSG00000243073.3	0	0	0	0	0	0	0	0	-1	0	0	-1	0	0	0	0	0	0	0	1	0	0	0	0	0	0	0	0	0	0	0	-1	-1	0	0	0	0	0	0	0	0	0	0	0	0	-1	0	0	0
ENSG00000270601.3	0	0	0	0	0	0	0	0	-1	0	0	-1	0	0	0	0	0	0	0	1	0	0	0	0	0	0	0	0	0	0	0	-1	-1	0	0	0	0	0	0	0	0	0	0	0	0	-1	0	0	0
ENSG00000274764.3	0	0	0	0	0	0	0	0	-1	0	0	-1	0	0	0	0	0	0	0	1	0	0	0	0	0	0	0	0	0	0	0	-1	-1	0	0	0	0	0	0	0	0	0	0	0	0	-1	0	0	0
ENSG00000275774.2	0	0	0	0	0	0	0	0	-1	0	0	-1	0	0	0	0	0	0	0	1	0	0	0	0	0	0	0	0	0	0	0	-1	-1	0	0	0	0	0	0	0	0	0	0	0	0	-1	0	0	0
ENSG00000277058.2	0	0	0	0	0	0	0	0	-1	0	0	-1	0	0	0	0	0	0	0	1	0	0	0	0	0	0	0	0	0	0	0	-1	-1	0	0	0	0	0	0	0	0	0	0	0	0	-1	0	0	0
ENSG00000279195.1	0	0	0	0	0	0	0	0	-1	0	0	-1	0	0	0	0	0	0	0	1	0	0	0	0	0	0	0	0	0	0	0	-1	-1	0	0	0	0	0	0	0	0	0	0	0	0	-1	0	0	0
ENSG00000279804.1	0	0	0	0	0	0	0	0	-1	0	0	-1	0	0	0	0	0	0	0	1	0	0	0	0	0	0	0	0	0	0	0	-1	-1	0	0	0	0	0	0	0	0	0	0	0	0	-1	0	0	0
ENSG00000280267.2	0	0	0	0	0	0	0	0	-1	0	0	-1	0	0	0	0	0	0	0	1	0	0	0	0	0	0	0	0	0	0	0	-1	-1	0	0	0	0	0	0	0	0	0	0	0	0	-1	0	0	0
ENSG00000162494.5	0	0	0	0	0	0	0	0	-1	0	0	-1	0	0	0	0	0	0	0	1	0	0	0	0	0	0	0	0	0	0	0	-1	-1	0	0	0	0	0	0	0	0	0	0	0	0	-1	0	0	0
ENSG00000162493.15	0	0	0	0	0	0	0	0	-1	0	0	-1	0	0	0	0	0	0	0	1	0	0	0	0	0	0	0	0	0	0	0	-1	-1	0	0	0	0	0	0	0	0	0	0	0	0	-1	0	0	0
ENSG00000116731.21	0	0	0	0	0	0	0	0	-1	0	0	-1	-1	0	0	0	0	0	0	1	0	0	0	0	0	0	0	0	0	0	0	-1	-1	0	0	0	0	0	0	0	0	0	0	0	0	-1	0	0	0
ENSG00000189337.14	0	0	0	0	0	0	0	0	-1	0	0	-1	0	0	0	0	0	0	0	1	0	0	0	0	0	0	0	0	0	0	0	-1	-1	0	0	0	0	0	0	0	0	0	0	0	0	-1	1	0	0
ENSG00000171729.12	0	0	0	0	0	0	0	0	-1	0	0	-1	0	0	0	0	0	0	0	1	0	0	0	0	0	0	0	0	0	0	0	-1	-1	0	0	0	0	0	0	0	0	0	0	0	0	-1	1	0	0
ENSG00000204464.6	0	0	0	0	0	0	0	0	-1	0	0	-1	0	0	0	0	0	0	0	1	0	0	0	0	0	0	0	0	0	0	0	-1	-1	0	0	0	0	0	0	0	0	0	0	0	0	-1	1	0	0
ENSG00000142621.18	0	0	0	0	0	0	0	0	-1	0	0	-1	0	0	0	0	0	0	0	1	0	0	0	0	0	0	0	0	0	0	0	-1	-1	0	0	0	0	0	0	0	0	0	0	0	0	-1	0	0	0
ENSG00000142634.11	0	0	0	0	0	0	0	0	-1	0	0	-1	0	0	0	0	0	0	0	1	0	0	0	0	0	0	0	0	0	0	0	-1	-1	0	0	0	0	0	0	0	0	0	0	0	0	-1	0	0	0
ENSG00000162438.10	0	0	0	0	0	0	0	0	-1	0	0	-1	0	0	0	0	0	0	0	1	0	0	0	0	0	0	0	0	0	0	0	-1	-1	0	0	0	0	0	0	0	0	0	0	0	0	-1	0	0	0
ENSG00000142615.7	0	0	0	0	0	0	0	0	-1	0	0	-1	0	0	0	0	0	0	0	1	0	0	0	0	0	0	0	0	0	0	0	-1	-1	0	0	0	0	0	0	0	0	0	0	0	0	-1	0	0	0
ENSG00000215704.8	0	0	0	0	0	0	0	0	-1	0	0	-1	0	0	0	0	0	0	0	1	0	0	0	0	0	0	0	0	0	0	0	-1	-1	0	0	0	0	0	0	0	0	0	0	0	0	-1	0	0	0
ENSG00000132906.16	0	0	0	0	0	0	0	0	-1	0	0	-1	0	0	0	0	0	0	0	1	0	0	0	0	0	0	0	0	0	0	0	-1	-1	0	0	0	0	0	0	0	0	0	0	0	0	-1	0	0	0
ENSG00000116138.11	0	0	0	0	0	0	0	0	-1	0	0	-1	0	0	0	0	0	0	0	1	0	0	0	0	0	0	0	0	0	0	0	-1	-1	0	0	0	0	0	0	0	0	0	0	0	0	-1	0	0	0
ENSG00000116771.5	0	0	0	0	0	0	0	0	-1	0	0	-1	0	0	0	0	0	0	0	1	0	0	0	0	0	0	0	0	0	0	0	-1	-1	0	0	0	0	0	0	0	0	0	0	0	0	-1	0	0	0
ENSG00000197312.10	0	0	0	0	0	0	0	0	-1	0	0	-1	0	0	0	0	0	0	0	1	0	0	0	0	0	0	0	0	0	0	0	-1	-1	0	0	0	0	0	0	0	0	0	0	0	0	-1	0	0	0
ENSG00000215695.1	0	0	0	0	0	0	0	0	-1	0	0	-1	0	0	0	0	0	0	0	1	0	0	0	0	0	0	0	0	0	0	0	-1	-1	0	0	0	0	0	0	0	0	0	0	0	0	-1	0	0	0
ENSG00000116786.10	0	0	0	0	0	0	0	0	-1	0	0	-1	0	0	0	0	0	0	0	1	0	0	0	0	0	0	0	0	0	0	0	-1	-1	0	0	0	0	0	0	0	0	0	0	0	0	-1	0	0	0
ENSG00000162458.11	0	0	0	0	0	0	0	0	-1	0	0	-1	0	0	0	0	0	0	0	1	0	0	0	0	0	0	0	0	0	0	0	-1	-1	0	0	0	0	0	0	0	0	0	0	0	0	-1	0	0	0
ENSG00000162460.6	0	0	0	0	0	0	0	0	-1	0	0	-1	0	0	0	0	0	0	0	1	0	0	0	0	0	0	0	0	0	0	0	-1	-1	0	0	0	0	0	0	0	0	0	0	0	0	-1	0	0	0
ENSG00000162461.7	0	0	0	0	0	0	0	0	-1	0	0	-1	0	0	0	0	0	0	0	1	0	0	0	0	0	0	0	0	0	0	0	-1	-1	0	0	0	0	0	0	0	0	0	0	0	0	-1	0	0	0
ENSG00000233954.6	0	0	0	0	0	0	0	0	-1	0	0	-1	0	0	0	0	0	0	0	1	0	0	0	0	0	0	0	0	0	0	0	-1	-1	0	0	0	0	0	0	0	0	0	0	0	0	-1	0	0	0
ENSG00000065526.9	0	0	0	0	0	0	0	0	-1	0	0	-1	0	0	0	0	0	0	0	1	0	0	0	0	0	0	0	0	0	0	0	-1	-1	0	0	0	0	0	0	0	0	0	0	0	0	-1	0	0	0
ENSG00000116809.10	0	0	0	0	0	0	0	0	-1	0	0	-1	0	0	0	0	0	0	0	1	0	0	0	0	0	0	0	0	0	0	0	-1	-1	0	0	0	0	0	0	0	0	0	0	0	0	-1	0	0	0
ENSG00000183888.4	0	0	0	0	0	0	0	0	-1	0	0	-1	0	0	0	0	0	0	0	1	0	0	0	0	0	0	0	0	0	0	0	-1	-1	0	0	0	0	0	0	0	0	0	0	0	0	-1	0	0	0
ENSG00000173641.16	0	0	0	0	0	0	0	0	-1	0	0	-1	0	0	0	0	0	0	0	1	0	0	0	0	0	0	0	0	0	0	0	-1	-1	0	0	0	0	0	0	0	0	0	0	0	0	-1	0	0	0
ENSG00000184908.16	0	0	0	0	0	0	0	0	-1	0	0	-1	0	0	0	0	0	0	0	1	0	0	0	0	0	0	0	0	0	0	0	-1	-1	0	0	0	0	0	0	0	0	0	0	0	0	-1	0	0	0
ENSG00000185519.8	0	0	0	0	0	0	0	0	-1	0	0	-1	0	0	0	0	0	0	0	1	0	0	0	0	0	0	0	0	0	0	0	-1	-1	0	0	0	0	0	0	0	0	0	0	0	0	-1	0	0	0
ENSG00000186510.10	0	0	0	0	0	0	0	0	-1	0	0	-1	0	0	0	0	0	0	0	1	0	0	0	0	0	0	0	0	0	0	0	-1	-1	0	0	0	0	0	0	0	0	0	0	0	0	-1	0	0	0
ENSG00000142627.12	0	0	0	0	0	0	0	0	-1	0	0	-1	0	0	0	0	0	0	0	1	0	0	0	0	0	0	0	0	0	0	0	-1	-1	0	0	0	0	0	0	0	0	0	0	0	0	-1	0	0	0
ENSG00000142632.15	0	0	0	0	0	0	0	0	-1	0	0	-1	0	0	0	0	0	0	0	1	0	0	0	0	0	0	0	0	0	0	0	-1	-1	0	0	0	0	0	0	0	0	0	0	0	0	-1	0	0	0
ENSG00000132881.10	0	0	0	0	0	0	0	0	-1	0	0	-1	0	0	0	0	0	0	0	1	0	0	0	0	0	0	0	0	0	0	0	-1	-1	0	0	0	0	0	0	0	0	0	0	0	0	-1	0	0	0
ENSG00000037637.9	0	0	0	0	0	0	0	0	-1	0	0	-1	0	0	0	0	0	0	0	1	0	0	0	0	0	0	0	0	0	0	0	-1	-1	0	0	0	0	0	0	0	0	0	0	0	0	-1	0	0	0
ENSG00000055070.15	0	0	0	0	0	0	0	0	-1	0	0	-1	0	0	0	0	0	0	0	1	0	0	0	0	0	0	0	0	0	0	0	-1	-1	0	0	0	0	0	0	0	0	0	0	0	0	-1	0	0	0
ENSG00000187144.10	0	0	0	0	0	0	0	0	-1	0	0	-1	0	0	0	0	0	0	0	0	0	0	0	0	0	0	0	0	0	0	0	-1	-1	0	0	0	0	0	0	0	0	0	0	0	0	-1	0	0	0
ENSG00000157191.18	0	0	0	0	0	0	0	0	-1	0	0	-1	0	0	0	0	0	0	0	0	0	0	0	0	0	0	0	0	0	0	0	-1	-1	0	0	0	0	0	0	0	0	0	0	0	0	-1	0	0	0
ENSG00000058453.15	0	0	0	0	0	0	0	0	-1	0	0	-1	0	0	0	0	0	0	0	0	0	0	0	0	0	0	0	0	0	0	0	-1	-1	0	0	0	0	0	0	0	0	0	0	0	0	-1	0	0	0
ENSG00000117122.12	0	0	0	0	0	0	0	0	-1	0	0	-1	0	0	0	0	0	0	0	0	0	0	0	0	0	0	0	0	0	0	0	-1	-1	0	0	0	0	0	0	0	0	0	0	0	0	-1	0	0	0
ENSG00000159363.16	0	0	0	0	0	0	0	0	-1	0	0	-1	0	0	0	0	0	0	0	0	0	0	0	0	0	0	0	0	0	0	0	-1	-1	0	0	0	0	0	0	0	0	0	0	0	0	-1	0	0	0
ENSG00000219481.9	0	0	0	0	0	0	0	0	-1	0	0	-1	0	0	0	0	0	0	0	0	0	0	0	0	0	0	0	0	0	0	0	-1	-1	0	0	0	0	0	0	0	0	0	0	0	0	-1	0	0	0
ENSG00000237847.2	0	0	0	0	0	0	0	0	-1	0	0	-1	0	0	0	0	0	0	0	0	0	0	0	0	0	0	0	0	0	0	0	-1	-1	0	0	0	0	0	0	0	0	0	0	0	0	-1	0	0	0
ENSG00000268991.2	0	0	0	0	0	0	0	0	-1	0	0	-1	0	0	0	0	0	0	0	0	0	0	0	0	0	0	0	0	0	0	0	-1	-1	0	0	0	0	0	0	0	0	0	0	0	0	-1	0	0	0
ENSG00000279132.1	0	0	0	0	0	0	0	0	-1	0	0	-1	0	0	0	0	0	0	0	0	0	0	0	0	0	0	0	0	0	0	0	-1	-1	0	0	0	0	0	0	0	0	0	0	0	0	-1	0	0	0
ENSG00000117118.8	0	0	0	0	0	0	0	0	-1	0	0	-1	0	0	0	0	0	0	0	0	0	0	0	0	0	0	0	0	0	0	0	-1	-1	0	0	0	0	0	0	0	0	0	0	0	0	-1	0	0	0
ENSG00000117115.11	0	0	0	0	0	0	0	0	-1	0	0	-1	0	0	0	0	0	0	0	0	0	0	0	0	0	0	0	0	0	0	0	-1	-1	0	0	0	0	0	0	0	0	0	0	0	0	-1	0	0	0
ENSG00000142623.9	0	0	0	0	0	0	0	0	-1	0	0	-1	0	0	0	0	0	0	0	0	0	0	0	0	0	0	0	0	0	0	0	-1	-1	0	0	0	0	0	0	0	0	0	0	0	0	-1	0	0	0
ENSG00000142619.4	0	0	0	0	0	0	0	0	-1	0	0	-1	0	0	0	0	0	0	0	0	0	0	0	0	0	0	0	0	0	0	0	-1	-1	0	0	0	0	0	0	0	0	0	0	0	0	-1	0	0	0
ENSG00000159339.12	0	0	0	0	0	0	0	0	-1	0	0	-1	0	0	0	0	0	0	0	0	0	0	0	0	0	0	0	0	0	0	0	-1	-1	0	0	0	0	0	0	0	0	0	0	0	0	-1	0	0	0
ENSG00000280226.1	0	0	0	0	0	0	0	0	-1	0	0	-1	0	0	0	0	0	0	0	0	0	0	0	0	0	0	0	0	0	0	0	-1	-1	0	0	0	0	0	0	0	0	0	0	0	0	-1	0	0	0
ENSG00000276747.1	0	0	0	0	0	0	0	0	-1	0	0	-1	0	0	0	0	0	0	0	0	0	0	0	0	0	0	0	0	0	0	0	-1	-1	0	0	0	0	0	0	0	0	0	0	0	0	-1	1	0	0
ENSG00000179051.12	0	0	0	0	0	0	0	0	-1	0	0	-1	0	0	0	0	0	0	0	0	0	0	0	0	0	0	0	0	0	0	0	-1	-1	0	0	0	0	0	0	0	0	0	0	0	0	-1	1	0	0
ENSG00000074964.15	0	0	0	0	0	0	0	0	-1	0	0	-1	0	0	0	0	0	0	0	0	0	0	0	0	0	0	0	0	0	0	0	-1	-1	0	0	0	0	0	0	0	0	0	0	0	0	-1	1	0	0
ENSG00000117148.7	0	0	0	0	0	0	0	0	-1	0	0	-1	0	0	0	0	0	0	0	0	0	0	0	0	0	0	0	0	0	0	0	-1	-1	0	0	0	0	0	0	0	0	0	0	0	0	-1	1	0	0
ENSG00000117154.10	0	0	0	0	0	0	0	0	-1	0	0	-1	0	0	0	0	0	0	0	0	0	0	0	0	0	0	0	0	0	0	0	-1	-1	0	0	0	0	0	0	0	0	0	0	0	0	-1	0	0	0
ENSG00000179023.8	0	0	0	0	0	0	0	0	-1	0	0	-1	0	0	0	0	0	0	0	0	0	0	0	0	0	0	0	0	0	0	0	-1	-1	0	0	0	0	0	0	0	0	0	0	0	0	-1	0	0	0
ENSG00000009709.10	0	0	0	0	0	0	0	0	-1	0	0	-1	0	0	0	0	0	0	0	0	0	0	0	0	0	0	0	0	0	0	0	-1	-1	0	0	0	0	0	0	0	0	0	0	0	0	-1	0	0	0
ENSG00000179002.5	0	0	0	0	0	0	0	0	-1	0	0	-1	0	0	0	0	0	0	0	0	0	0	0	0	0	0	0	0	0	0	0	-1	-1	0	0	0	0	0	0	0	0	0	0	0	0	-1	0	0	0
ENSG00000255275.3	0	0	0	0	0	0	0	0	-1	0	0	-1	0	0	0	0	0	0	0	0	0	0	0	0	0	0	0	0	0	0	0	-1	-1	0	0	0	0	0	0	0	0	0	0	0	0	-1	0	0	0
ENSG00000159423.15	0	0	0	0	0	0	0	0	-1	0	0	-1	0	0	0	0	0	0	0	0	0	0	0	0	0	0	0	0	0	0	0	-1	-1	0	0	0	0	0	0	0	0	0	0	0	0	-1	0	0	0
ENSG00000169991.9	0	0	0	0	0	0	0	0	-1	0	0	-1	0	0	0	0	0	0	0	0	0	0	0	0	0	0	0	0	0	0	0	-1	-1	0	0	0	0	0	0	0	0	0	0	0	0	-1	0	0	0
ENSG00000127481.13	0	0	0	0	0	0	0	0	-1	0	0	-1	0	0	0	0	0	0	0	0	0	0	0	0	0	0	0	0	0	0	0	-1	-1	0	0	0	0	0	0	0	0	0	0	0	0	-1	0	0	0
ENSG00000127463.12	0	0	0	0	0	0	0	0	-1	0	0	-1	0	0	0	0	0	0	0	0	0	0	0	0	0	0	0	0	0	0	0	-1	-1	0	0	0	0	0	0	0	0	0	0	0	0	-1	0	0	0
ENSG00000053372.4	0	0	0	0	0	0	0	0	-1	0	0	-1	0	0	0	0	0	0	0	0	0	0	0	0	0	0	0	0	0	0	0	-1	-1	0	0	0	0	0	0	0	0	0	0	0	0	-1	0	0	0
ENSG00000162482.4	0	0	0	0	0	0	0	0	-1	0	0	-1	0	0	0	0	0	0	0	0	0	0	0	0	0	0	0	0	0	0	0	-1	-1	0	0	0	0	0	0	0	0	0	0	0	0	-1	0	0	0
ENSG00000053371.11	0	0	0	0	0	0	0	0	-1	0	0	-1	0	0	0	0	0	0	0	0	0	0	0	0	0	0	0	0	0	0	0	-1	-1	0	0	0	0	0	0	0	0	0	0	0	0	-1	0	0	0
ENSG00000040487.11	0	0	0	0	0	0	0	0	-1	0	0	-1	0	0	0	0	0	0	0	0	0	0	0	0	0	0	0	0	0	0	0	-1	-1	0	0	0	0	0	0	0	0	0	0	0	0	-1	0	0	0
ENSG00000077549.16	0	0	0	0	0	0	0	0	-1	0	0	-1	0	0	0	0	0	0	0	0	0	0	0	0	0	0	0	0	0	0	0	-1	-1	0	0	0	0	0	0	0	0	0	0	0	0	-1	0	0	0
ENSG00000173436.12	0	0	0	0	0	0	0	0	-1	0	0	-1	0	0	0	0	0	0	0	0	0	0	0	0	0	0	0	0	0	0	0	-1	-1	0	0	0	0	0	0	0	0	0	0	0	0	-1	0	0	0
ENSG00000270136.4	0	0	0	0	0	0	0	0	-1	0	0	-1	0	0	0	0	0	0	0	0	0	0	0	0	0	0	0	0	0	0	0	-1	-1	0	0	0	0	0	0	0	0	0	0	0	0	-1	0	0	0
ENSG00000158747.12	0	0	0	0	0	0	0	0	-1	0	0	-1	0	0	0	0	0	0	0	0	0	0	0	0	0	0	0	0	0	0	0	-1	-1	0	0	0	0	0	0	0	0	0	0	0	0	-1	0	0	0
ENSG00000158748.3	0	0	0	0	0	0	0	0	-1	0	0	-1	0	0	0	0	0	0	0	0	0	0	0	0	0	0	0	0	0	0	0	-1	-1	0	0	0	0	0	0	0	0	0	0	0	0	-1	0	0	0
ENSG00000162542.12	0	0	0	0	0	0	0	0	-1	0	0	-1	0	0	0	0	0	0	0	0	0	0	0	0	0	0	0	0	0	0	0	-1	-1	0	0	0	0	0	0	0	0	0	0	0	0	-1	0	0	0
ENSG00000178828.6	0	0	0	0	0	0	0	0	-1	0	0	-1	0	0	0	0	0	0	0	0	0	0	0	0	0	0	0	0	0	0	0	-1	-1	0	0	0	0	0	0	0	0	0	0	0	0	-1	0	0	0
ENSG00000169914.5	0	0	0	0	0	0	0	0	-1	0	0	-1	0	0	0	0	0	0	0	0	0	0	0	0	0	0	0	0	0	0	0	-1	-1	0	0	0	0	0	0	0	0	0	0	0	0	-1	0	0	0
ENSG00000188784.4	0	0	0	0	0	0	0	0	-1	0	0	-1	0	0	0	0	0	0	0	0	0	0	0	0	0	0	0	0	0	0	0	-1	-1	0	0	0	0	0	0	0	0	0	0	0	0	-1	0	0	0
ENSG00000188257.9	0	0	0	0	0	0	0	0	-1	0	0	-1	0	0	0	0	0	0	0	0	0	0	0	0	0	0	0	0	0	0	0	-1	-1	0	0	0	0	0	0	0	0	0	0	0	0	-1	0	0	0
ENSG00000127472.9	0	0	0	0	0	0	0	0	-1	0	0	-1	0	0	0	0	0	0	0	0	0	0	0	0	0	0	0	0	0	0	0	-1	-1	0	0	0	0	0	0	0	0	0	0	0	0	-1	0	0	0
ENSG00000117215.13	0	0	0	0	0	0	0	0	-1	0	0	-1	0	0	0	0	0	0	0	0	0	0	0	0	0	0	0	0	0	0	0	-1	-1	0	0	0	0	0	0	0	0	0	0	0	0	-1	0	0	0
ENSG00000158786.4	0	0	0	0	0	0	0	0	-1	0	0	-1	0	0	0	0	0	0	0	0	0	0	0	0	0	0	0	0	0	0	0	-1	-1	0	0	0	0	0	0	0	0	0	0	0	0	-1	0	0	0
ENSG00000187980.6	0	0	0	0	0	0	0	0	-1	0	0	-1	0	0	0	0	0	0	0	0	0	0	0	0	0	0	0	0	0	0	0	-1	-1	0	0	0	0	0	0	0	0	0	0	0	0	-1	0	0	0
ENSG00000162543.5	0	0	0	0	0	0	0	0	-1	0	0	-1	0	0	0	0	0	0	0	0	0	0	0	0	0	0	0	0	0	0	0	-1	-1	0	0	0	0	0	0	0	0	0	0	0	0	-1	0	0	0
ENSG00000158816.14	0	0	0	0	0	0	0	0	-1	0	0	-1	0	0	0	0	0	0	0	0	0	0	0	0	0	0	0	0	0	0	0	-1	-1	0	0	0	0	0	0	0	0	0	0	0	0	-1	0	0	0
ENSG00000162545.5	0	0	0	0	0	0	0	0	-1	0	0	-1	0	0	0	0	0	0	0	0	0	0	0	0	0	0	0	0	0	0	0	-1	-1	0	0	0	0	0	0	0	0	0	0	0	0	-1	0	0	0
ENSG00000090432.6	0	0	0	0	0	0	0	0	-1	0	0	-1	0	0	0	0	0	0	0	0	0	0	0	0	0	0	0	0	0	0	0	-1	-1	0	0	0	0	0	0	0	0	0	0	0	0	-1	0	0	0
ENSG00000183114.7	0	0	0	0	0	0	0	0	-1	0	0	-1	0	0	0	0	0	0	0	0	0	0	0	0	0	0	0	0	0	0	0	-1	-1	0	0	0	0	0	0	0	0	0	0	0	0	-1	0	0	0
ENSG00000158825.5	0	0	0	0	0	0	0	0	-1	0	0	-1	0	0	0	0	0	0	0	0	0	0	0	0	0	0	0	0	0	0	0	-1	-1	0	0	0	0	0	0	0	0	0	0	0	0	-1	0	0	0
ENSG00000158828.5	0	0	0	0	0	0	0	0	-1	0	0	-1	0	0	0	0	0	0	0	0	0	0	0	0	0	0	0	0	0	0	0	-1	-1	0	0	0	0	0	0	0	0	0	0	0	0	-1	0	0	0
ENSG00000244038.8	0	0	0	0	0	0	0	0	-1	0	0	-1	0	0	0	0	0	0	0	0	0	0	0	0	0	0	0	0	0	0	0	-1	-1	0	0	0	0	0	0	0	0	0	0	0	0	-1	0	0	0
ENSG00000117245.11	0	0	0	0	0	0	0	-1	-1	0	0	-1	0	0	0	0	0	0	0	0	0	0	0	0	0	0	0	0	0	0	0	-1	-1	0	0	0	0	0	0	0	0	0	0	0	0	-1	0	0	0
ENSG00000189410.10	0	0	0	0	0	0	0	-1	-1	0	0	-1	0	0	0	0	0	0	0	0	0	0	0	0	0	0	0	0	0	0	0	-1	-1	0	0	0	0	0	0	0	0	0	0	0	0	-1	0	0	0
ENSG00000127483.16	0	0	0	0	0	0	0	-1	-1	0	0	-1	0	0	0	0	0	0	0	0	0	0	0	0	0	0	0	0	0	0	0	-1	-1	0	0	0	0	0	0	0	0	0	0	0	0	-1	0	0	0
ENSG00000075151.18	0	0	0	0	0	0	0	-1	-1	0	0	-1	0	0	0	0	0	0	0	0	0	0	0	0	0	0	0	0	0	0	0	-1	-1	0	0	0	0	0	0	0	0	0	0	0	0	-1	0	0	0
ENSG00000117298.13	0	0	0	0	0	0	0	0	-1	0	0	-1	0	0	0	0	0	0	0	0	0	0	0	0	0	0	0	0	0	0	0	-1	-1	0	0	0	0	0	0	0	0	0	0	0	0	-1	0	0	0
ENSG00000142794.17	0	0	0	0	0	0	0	0	-1	0	0	-1	0	0	0	0	0	0	0	0	0	0	0	0	0	0	0	0	0	0	0	-1	-1	0	0	0	0	0	0	0	0	0	0	0	0	-1	0	0	0
ENSG00000162551.12	0	0	0	0	0	0	0	0	-1	0	0	-1	0	0	0	0	0	0	0	0	0	0	0	0	0	0	0	0	0	0	0	-1	-1	0	0	0	0	0	0	0	0	0	0	0	0	-1	0	0	0
ENSG00000076864.18	0	0	0	0	0	0	0	0	-1	0	0	-1	0	0	0	0	0	0	0	0	0	0	0	0	0	0	0	0	0	0	0	-1	-1	0	0	0	0	0	0	0	0	0	0	0	0	-1	0	0	0
ENSG00000090686.14	0	0	0	0	0	0	0	0	-1	0	0	-1	0	0	0	0	0	0	0	0	0	0	0	0	0	0	0	0	0	0	0	-1	-1	0	0	0	0	0	0	0	0	0	0	0	0	-1	0	0	0
ENSG00000187942.10	0	0	0	0	0	0	0	0	-1	0	0	-1	0	0	0	0	0	0	0	0	0	0	0	0	0	0	0	0	0	0	0	-1	-1	0	0	0	0	0	0	0	0	0	0	0	0	-1	0	0	0
ENSG00000142798.15	0	0	0	0	0	0	0	0	-1	0	0	-1	0	0	0	0	0	0	0	0	0	0	0	0	0	0	0	0	0	0	0	-1	-1	0	0	0	0	0	0	0	0	0	0	0	0	-1	0	0	0
ENSG00000070831.14	0	0	0	0	0	0	0	0	-1	0	0	-1	0	0	0	0	0	0	0	0	0	0	0	0	0	0	0	0	0	0	0	-1	-1	0	0	0	0	0	0	0	0	0	0	0	0	-1	0	0	0
ENSG00000142789.18	0	0	0	0	0	0	0	0	-1	0	0	-1	0	0	0	0	0	0	0	0	0	0	0	0	0	0	0	0	0	0	0	-1	-1	0	0	0	0	0	0	0	0	0	0	0	0	-1	0	0	0
ENSG00000219073.6	0	0	0	0	0	0	0	0	-1	0	0	-1	0	0	0	0	0	0	0	0	0	0	0	0	0	0	0	0	0	0	0	-1	-1	0	0	0	0	0	0	0	0	0	0	0	0	-1	0	0	0
ENSG00000162552.13	0	0	0	0	0	0	0	0	-1	0	0	-1	0	0	0	0	0	0	0	0	0	0	0	0	0	0	0	0	0	0	0	-1	-1	0	0	0	0	0	0	0	0	0	0	0	0	-1	0	0	0
ENSG00000184677.15	0	0	0	0	0	0	0	0	-1	0	0	-1	0	0	0	0	0	0	0	0	0	0	0	0	0	0	0	0	0	0	0	-1	-1	0	0	0	0	0	0	0	0	0	0	0	0	-1	0	0	0
ENSG00000070886.9	0	0	0	0	0	0	0	0	-1	0	0	-1	0	0	0	0	0	0	0	0	0	0	0	0	0	0	0	0	0	0	0	-1	-1	0	0	0	0	0	0	0	0	0	0	0	0	-1	0	0	0
ENSG00000173372.15	0	0	0	0	0	0	0	0	-1	0	0	-1	0	0	0	0	0	0	0	0	0	0	0	0	0	0	0	0	0	0	0	-1	-1	0	0	0	0	0	0	0	0	0	0	0	0	-1	0	0	0
ENSG00000159189.10	0	0	0	0	0	0	0	0	-1	0	0	-1	0	0	0	0	0	0	0	0	0	0	0	0	0	0	0	0	0	0	0	-1	-1	0	0	0	0	0	0	0	0	0	0	0	0	-1	0	0	0
ENSG00000173369.14	0	0	0	0	0	0	0	0	-1	0	0	-1	0	0	0	0	0	0	0	0	0	0	0	0	0	0	0	0	0	0	0	-1	-1	0	0	0	0	0	0	0	0	0	0	0	0	-1	0	0	0
ENSG00000133216.15	0	0	0	0	0	0	0	0	-1	0	0	-1	0	0	0	0	0	0	0	-1	0	0	0	0	0	0	0	0	0	0	0	-1	-1	0	0	0	0	0	0	0	0	0	0	0	0	-1	0	0	0
ENSG00000215906.7	0	0	0	0	0	0	0	0	-1	0	0	-1	0	0	0	0	0	0	0	-1	0	0	0	0	0	0	0	0	0	0	0	-1	-1	0	0	0	0	0	0	0	0	0	0	0	0	-1	0	0	0
ENSG00000227868.5	0	0	0	0	0	0	0	0	-1	0	0	-1	0	0	0	0	0	0	0	-1	0	0	0	0	0	0	0	0	0	0	0	-1	-1	0	0	0	0	0	0	0	0	0	0	0	0	-1	0	0	0
ENSG00000004487.14	0	0	0	0	0	0	0	0	-1	0	0	-1	0	0	0	0	0	0	0	-1	0	0	0	0	0	0	0	0	0	0	0	-1	-1	0	0	0	0	0	0	0	0	0	0	0	0	-1	0	0	0
ENSG00000169641.12	0	0	0	0	0	0	0	0	-1	0	0	-1	0	0	0	0	0	0	0	-1	0	0	0	0	0	0	0	0	0	0	0	-1	-1	0	0	0	0	0	0	0	0	0	0	0	0	-1	0	0	0
ENSG00000179546.4	0	0	0	0	0	0	0	0	-1	0	0	-1	0	0	0	0	0	0	0	-1	0	0	0	0	0	0	0	0	0	0	0	-1	-1	0	0	0	0	0	0	0	0	0	0	0	0	-1	0	0	0
ENSG00000125944.17	0	0	0	0	0	0	0	0	-1	0	0	-1	0	0	0	0	0	0	0	-1	0	0	0	0	0	0	0	0	0	0	0	-1	-1	0	0	0	0	0	0	0	0	0	0	0	0	-1	0	0	0
ENSG00000125945.13	0	0	0	0	0	0	0	0	-1	0	0	-1	0	0	0	0	0	0	0	-1	0	0	0	0	0	0	0	0	0	0	0	-1	-1	0	0	0	0	0	0	0	0	0	0	0	0	-1	0	0	0
ENSG00000204219.8	0	0	0	0	0	0	0	0	-1	0	0	-1	0	0	0	0	0	0	0	-1	0	0	0	0	0	0	0	0	0	0	0	-1	-1	0	0	0	0	0	0	0	0	0	0	0	0	-1	0	0	0
ENSG00000088280.17	0	0	0	0	0	0	0	0	-1	0	0	-1	0	0	0	0	0	0	0	-1	0	0	0	0	0	0	0	0	0	0	0	-1	-1	0	0	0	0	0	0	0	0	0	0	0	0	-1	0	0	0
ENSG00000007968.6	0	0	0	0	0	0	0	0	-1	0	0	-1	0	0	0	0	0	0	0	-1	0	0	0	0	0	0	0	0	0	0	0	-1	-1	0	0	0	0	0	0	0	0	0	0	0	0	-1	0	0	0
ENSG00000117318.8	0	0	0	0	0	0	0	0	-1	0	0	-1	0	0	0	0	0	0	0	-1	0	0	0	0	0	0	0	0	0	0	0	-1	-1	0	0	0	0	0	0	0	0	0	0	0	0	-1	0	0	0
ENSG00000197880.7	0	0	0	0	0	0	0	0	-1	0	0	-1	0	0	0	0	0	0	0	-1	0	0	0	0	0	0	0	0	0	0	0	-1	-1	0	0	0	0	0	0	0	0	0	0	0	0	-1	0	0	0
ENSG00000142676.11	0	0	0	0	0	0	0	0	-1	0	0	-1	0	0	0	0	0	0	0	-1	0	0	0	0	0	0	0	0	0	0	0	-1	-1	0	0	0	0	0	0	0	0	0	0	0	0	-1	0	0	0
ENSG00000011007.11	0	0	0	0	0	0	0	0	-1	0	0	-1	0	0	0	0	0	0	0	-1	0	0	0	0	0	0	0	0	0	0	0	-1	-1	0	0	0	0	0	0	0	0	0	0	0	0	-1	0	0	0
ENSG00000057757.8	0	0	0	0	0	0	0	0	-1	0	0	-1	0	0	0	0	0	0	0	-1	0	0	0	0	0	0	0	0	0	0	0	-1	-1	0	0	0	0	0	0	0	0	0	0	0	0	-1	0	0	0
ENSG00000011009.9	0	0	0	0	0	0	0	0	-1	0	0	-1	0	0	0	0	0	0	0	-1	0	0	0	0	0	0	0	0	0	0	0	-1	-1	0	0	0	0	0	0	0	0	0	0	0	0	-1	0	0	0
ENSG00000117305.13	0	0	0	0	0	0	0	0	-1	0	0	-1	0	0	0	0	0	0	0	-1	0	0	0	0	0	0	0	0	0	0	0	-1	-1	0	0	0	0	0	0	0	0	0	0	0	0	-1	0	0	0
ENSG00000117308.13	0	0	0	0	0	0	0	0	-1	0	0	-1	0	0	0	0	0	0	0	-1	0	0	0	0	0	0	0	0	0	0	0	-1	-1	0	0	0	0	0	0	0	0	0	0	0	0	-1	0	0	0
ENSG00000179163.11	0	0	0	0	0	0	0	0	-1	0	0	-1	0	0	0	0	0	0	0	-1	0	0	0	0	0	0	0	0	0	0	0	-1	-1	0	0	0	0	0	0	0	0	0	0	0	0	-1	0	0	0
ENSG00000188822.7	0	0	0	0	0	0	0	0	-1	0	0	-1	0	0	0	0	0	0	0	-1	0	0	0	0	0	0	0	0	0	0	0	-1	-1	0	0	0	0	0	0	0	0	0	0	0	0	-1	0	0	0
ENSG00000189266.10	0	0	0	0	0	0	0	0	-1	0	0	-1	0	0	0	0	0	0	0	-1	0	0	0	0	0	0	0	0	0	0	0	-1	-1	0	0	0	0	0	0	0	0	0	0	0	0	-1	0	0	0
ENSG00000188529.13	0	0	0	0	0	0	0	0	-1	0	0	-1	0	0	0	0	0	0	0	-1	0	0	0	0	0	0	0	0	0	0	0	-1	-1	0	0	0	0	0	0	0	0	0	0	0	0	-1	0	0	0
ENSG00000142661.17	0	0	0	0	0	0	0	0	-1	0	0	-1	0	0	0	0	0	0	0	-1	0	0	0	0	0	0	0	0	0	0	0	-1	-1	0	0	0	0	0	0	0	0	0	0	0	0	-1	0	0	0
ENSG00000142677.3	0	0	0	0	0	0	0	0	-1	0	0	-1	0	0	0	0	0	0	0	-1	0	0	0	0	0	0	0	0	0	0	0	-1	-1	0	0	0	0	0	0	0	0	0	0	0	0	-1	0	0	0
ENSG00000185436.10	0	0	0	0	0	0	0	0	-1	0	0	-1	0	0	0	0	0	0	0	-1	0	0	0	0	0	0	0	0	0	0	0	-1	-1	0	0	0	0	0	0	0	0	0	0	0	0	-1	0	0	0
ENSG00000158055.14	0	0	0	0	0	0	0	0	-1	0	0	-1	0	0	0	0	0	0	0	-1	0	0	0	0	0	0	0	0	0	0	0	-1	-1	0	0	0	0	0	0	0	0	0	0	0	0	-1	0	0	0
ENSG00000001460.16	0	0	0	0	0	0	0	0	-1	0	0	-1	0	0	0	0	0	0	0	-1	0	0	0	0	0	0	0	0	0	0	0	-1	-1	0	0	0	0	0	0	0	0	0	0	0	0	-1	0	0	0
ENSG00000001461.15	0	0	0	0	0	0	0	0	-1	0	0	-1	0	0	0	0	0	0	0	-1	0	0	0	0	0	0	0	0	0	0	0	-1	-1	0	0	0	0	0	0	0	0	0	0	0	0	-1	0	0	0
ENSG00000117602.10	0	0	0	0	0	0	0	0	-1	0	0	-1	0	0	0	0	0	0	0	-1	0	0	0	0	0	0	0	0	0	0	0	-1	-1	0	0	0	0	0	0	0	0	0	0	0	0	-1	0	0	0
ENSG00000184454.6	0	0	0	0	0	0	0	0	-1	0	0	-1	0	0	0	0	0	0	0	-1	0	0	0	0	0	0	0	0	0	0	0	-1	-1	0	0	0	0	0	0	0	0	0	0	0	0	-1	0	0	0
ENSG00000133226.15	0	0	0	0	0	0	0	0	-1	0	0	-1	0	0	0	0	0	0	0	-1	0	0	0	0	0	0	0	0	0	0	0	-1	-1	0	0	0	0	0	0	0	0	0	0	0	0	-1	0	0	0
ENSG00000169504.13	0	0	0	0	0	0	0	0	-1	0	0	-1	0	0	0	0	0	0	0	-1	0	0	0	0	0	0	0	0	0	0	0	-1	-1	0	0	0	0	0	0	0	0	0	0	0	0	-1	0	0	0
ENSG00000020633.17	0	0	0	0	0	0	0	0	-1	0	0	-1	0	0	0	0	0	0	0	-1	0	0	0	0	0	0	0	0	0	0	0	-1	-1	0	0	0	0	0	0	0	0	0	0	0	0	-1	0	0	0
ENSG00000117614.8	0	0	0	0	0	0	0	0	-1	0	0	-1	0	0	0	0	0	0	0	-1	0	0	0	0	0	0	0	0	0	0	0	-1	-1	0	0	0	0	0	0	0	0	0	0	0	0	-1	0	0	0
ENSG00000117616.16	0	0	0	0	0	0	0	0	-1	0	0	-1	0	0	0	0	0	0	0	-1	0	0	0	0	0	0	0	0	0	0	0	-1	-1	0	0	0	0	0	0	0	0	0	0	0	0	-1	0	0	0
ENSG00000183726.9	0	0	0	0	0	0	0	0	-1	0	0	-1	0	0	0	0	0	0	0	-1	0	0	0	0	0	0	0	0	0	0	0	-1	-1	0	0	0	0	0	0	0	0	0	0	0	0	-1	0	0	0
ENSG00000187010.17	0	0	0	0	0	0	0	0	-1	0	0	-1	0	0	0	0	0	0	0	-1	0	0	0	0	0	0	0	0	0	0	0	-1	-1	0	0	0	0	0	0	0	0	0	0	0	0	-1	0	0	0
ENSG00000188672.15	0	0	0	0	0	0	0	0	-1	0	0	-1	0	0	0	0	0	0	0	-1	0	0	0	0	0	0	0	0	0	0	0	-1	-1	0	0	0	0	0	0	0	0	0	0	0	0	-1	0	0	0
ENSG00000204178.8	0	0	0	0	0	0	0	0	-1	0	0	-1	0	0	0	0	0	0	0	-1	0	0	0	0	0	0	0	0	0	0	0	-1	-1	0	0	0	0	0	0	0	0	0	0	0	0	-1	0	0	0
ENSG00000157978.10	0	0	0	0	0	0	0	0	-1	0	0	-1	0	0	0	0	0	0	0	-1	0	0	0	0	0	0	0	0	0	0	0	-1	-1	0	0	0	0	0	0	0	0	0	0	0	0	-1	0	0	0
ENSG00000117643.13	0	0	0	0	0	0	0	0	-1	0	0	-1	0	0	0	0	0	0	0	-1	0	0	0	0	0	0	0	0	0	0	0	-1	-1	0	0	0	0	0	0	0	0	0	0	0	0	-1	0	0	0
ENSG00000162430.15	0	0	0	0	0	0	0	0	-1	0	0	-1	0	0	0	0	0	0	0	-1	0	0	0	0	0	0	0	0	0	0	0	-1	-1	0	0	0	0	0	0	0	0	0	0	0	0	-1	0	0	0
ENSG00000255054.3	0	0	0	0	0	0	0	0	-1	0	0	-1	0	0	0	0	0	0	0	-1	0	0	0	0	0	0	0	0	0	0	0	-1	-1	0	0	0	0	0	0	0	0	0	0	0	0	-1	0	0	0
ENSG00000117640.16	0	0	0	0	0	0	0	0	-1	0	0	-1	0	0	0	0	0	0	0	-1	0	0	0	0	0	0	0	0	0	0	0	-1	-1	0	0	0	0	0	0	0	0	0	0	0	0	-1	0	0	0
ENSG00000127423.9	0	0	0	0	0	0	0	0	-1	0	0	-1	0	0	0	0	0	0	0	-1	0	0	0	0	0	0	0	0	0	0	0	-1	-1	0	0	0	0	0	0	0	0	0	0	0	0	-1	0	0	0
ENSG00000182749.5	0	0	0	0	0	0	0	0	-1	0	0	-1	0	0	0	0	0	0	0	-1	0	0	0	0	0	0	0	0	0	0	0	-1	-1	0	0	0	0	0	0	0	0	0	0	0	0	-1	0	0	0
ENSG00000117632.19	0	0	0	0	0	0	0	0	-1	0	0	-1	0	0	0	0	0	0	0	-1	0	0	0	0	0	0	0	0	0	0	0	-1	-1	0	0	0	0	0	0	0	0	0	0	0	0	-1	0	0	0
ENSG00000158006.12	0	0	0	0	0	0	0	0	-1	0	0	-1	0	0	0	0	0	0	0	-1	0	0	0	0	0	0	0	0	0	0	0	-1	-1	0	0	0	0	0	0	0	0	0	0	0	0	-1	0	0	0
ENSG00000158008.8	0	0	0	0	0	0	0	0	-1	0	0	-1	0	0	0	0	0	0	0	-1	0	0	0	0	0	0	0	0	0	0	0	-1	-1	0	0	0	0	0	0	0	0	0	0	0	0	-1	0	0	0
ENSG00000158014.13	0	0	0	0	0	0	0	0	-1	0	0	-1	0	0	0	0	0	0	0	-1	0	0	0	0	0	0	0	0	0	0	0	-1	-1	0	0	0	0	0	0	0	0	0	0	0	0	-1	0	0	0
ENSG00000158022.6	0	0	0	0	0	0	0	0	-1	0	0	-1	0	0	0	0	0	0	0	-1	0	0	0	0	0	0	0	0	0	0	0	-1	-1	0	0	0	0	0	0	0	0	0	0	0	0	-1	0	0	0
ENSG00000175087.8	0	0	0	0	0	0	0	0	-1	0	0	-1	0	0	0	0	0	0	0	-1	0	0	0	0	0	0	0	0	0	0	0	-1	-1	0	0	0	0	0	0	0	0	0	0	0	0	-1	0	0	0
ENSG00000197245.4	0	0	0	0	0	0	0	0	-1	0	0	-1	0	0	0	0	0	0	0	-1	0	0	0	0	0	0	0	0	0	0	0	-1	-1	0	0	0	0	0	0	0	0	0	0	0	0	-1	0	0	0
ENSG00000142684.7	0	0	0	0	0	0	0	0	-1	0	0	-1	0	0	0	0	0	0	0	-1	0	0	0	0	0	0	0	0	0	0	0	-1	-1	0	0	0	0	0	0	0	0	0	0	0	0	-1	0	0	0
ENSG00000142675.16	0	0	0	0	0	0	0	0	-1	0	0	-1	0	0	0	0	0	0	0	-1	0	0	0	0	0	0	0	0	0	0	0	-1	-1	0	0	0	0	0	0	0	0	0	0	0	0	-1	0	0	0
ENSG00000188782.6	0	0	0	0	0	0	0	0	-1	0	0	-1	0	0	0	0	0	0	0	-1	0	0	0	0	0	0	0	0	0	0	0	-1	-1	0	0	0	0	0	0	0	0	0	0	0	0	-1	0	0	0
ENSG00000130695.12	0	0	0	0	0	0	0	0	-1	0	0	-1	0	0	0	0	0	0	0	-1	0	0	0	0	0	0	0	0	0	0	0	-1	-1	0	0	0	0	0	0	0	0	0	0	0	0	-1	0	0	0
ENSG00000142669.12	0	0	0	0	0	0	0	0	-1	0	0	-1	0	0	0	0	0	0	0	-1	0	0	0	0	0	0	0	0	0	0	0	-1	-1	0	0	0	0	0	0	0	0	0	0	0	0	-1	0	0	0
ENSG00000158062.19	0	0	0	0	0	0	0	0	-1	0	0	-1	0	0	0	0	0	0	0	-1	0	0	0	0	0	0	0	0	0	0	0	-1	-1	0	0	0	0	0	0	0	0	0	0	0	0	-1	0	0	0
ENSG00000169442.7	0	0	0	0	0	0	0	0	-1	0	0	-1	0	0	0	0	0	0	0	-1	0	0	0	0	0	0	0	0	0	0	0	-1	-1	0	0	0	0	0	0	0	0	0	0	0	0	-1	0	0	0
ENSG00000176092.12	0	0	0	0	0	0	0	0	-1	0	0	-1	0	0	0	0	0	0	0	-1	0	0	0	0	0	0	0	0	-1	0	0	-1	-1	0	0	0	0	0	0	0	0	0	0	0	0	-1	0	0	0
ENSG00000176083.16	0	0	0	0	0	0	0	0	-1	0	0	-1	0	0	0	0	0	0	0	-1	0	0	0	0	0	0	0	0	-1	0	0	-1	-1	0	0	0	0	0	0	0	0	0	0	0	0	-1	0	0	0
ENSG00000131914.9	0	0	0	0	0	0	0	0	-1	0	0	-1	0	0	0	0	0	0	0	-1	0	0	0	0	0	0	0	0	-1	0	0	-1	-1	0	0	0	0	0	0	0	0	0	0	0	0	-1	0	0	0
ENSG00000117682.15	0	0	0	0	0	0	0	0	-1	0	0	-1	0	0	0	0	0	0	0	-1	0	0	0	0	0	0	0	0	-1	0	0	-1	-1	0	0	0	0	0	0	0	0	0	0	0	0	-1	0	0	0
ENSG00000198830.9	0	0	0	0	0	0	0	0	-1	0	0	-1	0	0	0	0	0	0	0	-1	0	0	0	0	0	0	0	0	-1	0	0	-1	-1	0	0	0	0	0	0	0	0	0	0	0	0	-1	0	0	0
ENSG00000117676.12	0	0	0	0	0	0	0	0	-1	0	0	-1	0	0	0	0	0	0	0	-1	0	0	0	0	0	0	0	0	-1	0	0	-1	-1	0	0	0	0	0	0	0	0	0	0	0	0	-1	0	0	0
ENSG00000117713.16	0	0	0	0	0	0	0	0	-1	0	0	-1	0	0	0	0	0	0	0	-1	0	0	0	0	0	0	0	0	-1	0	0	-1	-1	0	0	0	0	0	0	0	0	0	0	0	0	-1	0	0	0
ENSG00000060642.9	0	0	0	0	0	0	0	0	-1	0	0	-1	0	0	0	0	0	0	0	-1	0	0	0	0	0	0	0	0	-1	0	0	-1	-1	0	0	0	0	0	0	0	0	0	0	0	0	-1	0	0	0
ENSG00000204160.10	0	0	0	0	0	0	0	0	-1	0	0	-1	0	0	0	0	0	0	0	-1	0	0	0	0	0	0	0	0	-1	0	0	-1	-1	0	0	0	0	0	0	0	0	0	0	0	0	-1	0	0	0
ENSG00000175793.11	0	0	0	0	0	0	0	0	-1	0	0	-1	0	0	0	0	0	0	0	-1	0	0	0	0	0	0	0	0	-1	0	0	-1	-1	0	0	0	0	0	0	0	0	0	0	0	0	-1	0	0	0
ENSG00000142751.13	0	0	0	0	0	0	0	0	-1	0	0	-1	0	0	0	0	0	0	0	-1	0	0	0	0	0	0	0	0	0	0	0	-1	-1	0	0	0	0	0	0	0	0	0	0	0	0	-1	0	0	0
ENSG00000198746.11	0	0	0	0	0	0	0	0	-1	0	0	-1	0	0	0	0	0	0	0	-1	0	0	0	0	0	0	0	0	0	0	0	-1	-1	0	0	0	0	0	0	0	0	0	0	0	0	-1	0	0	0
ENSG00000090273.12	0	0	0	0	0	0	0	0	-1	0	0	-1	0	0	0	0	0	0	0	-1	0	0	0	0	0	0	0	0	0	0	0	-1	-1	0	0	0	0	0	0	0	0	0	0	0	0	-1	0	0	0
ENSG00000131910.4	0	0	0	0	0	0	0	0	-1	0	0	-1	0	0	0	0	0	0	0	-1	0	0	0	0	0	0	0	0	0	0	0	-1	-1	0	0	0	0	0	0	0	0	0	0	0	0	-1	0	0	0
ENSG00000175707.8	0	0	0	0	0	0	0	0	-1	0	0	-1	0	0	0	0	0	0	0	-1	0	0	0	0	0	0	0	0	0	0	0	-1	-1	0	0	0	0	0	0	0	0	0	0	0	0	-1	0	0	0
ENSG00000253368.3	0	0	0	0	0	0	0	0	-1	0	0	-1	0	0	0	0	0	0	0	-1	0	0	0	0	0	0	0	0	0	0	0	-1	-1	0	0	0	0	0	0	0	0	0	0	0	0	-1	0	0	0
ENSG00000158246.7	0	0	0	0	0	0	0	0	-1	0	0	-1	0	0	0	0	0	0	0	-1	0	0	0	0	0	0	0	0	0	0	0	-1	-1	0	0	0	0	0	0	0	0	0	0	0	0	-1	0	0	0
ENSG00000280403.1	0	0	0	0	0	0	0	0	-1	0	0	-1	0	0	0	0	0	0	0	-1	0	0	0	0	0	0	0	0	0	0	0	-1	-1	0	0	0	0	0	0	0	0	0	0	0	0	-1	0	0	0
ENSG00000090020.9	0	0	0	0	0	0	0	0	-1	0	0	-1	0	0	0	0	0	0	0	-1	0	0	0	0	0	0	0	0	0	0	0	-1	-1	0	0	0	0	0	0	0	0	0	0	0	0	-1	0	0	0
ENSG00000142784.14	0	0	0	0	0	0	0	0	-1	0	0	-1	0	0	0	0	0	0	0	-1	0	0	0	0	0	0	0	0	0	0	0	-1	-1	0	0	0	0	0	0	0	0	0	0	0	0	-1	0	0	0
ENSG00000186501.13	0	0	0	0	0	0	0	0	-1	0	0	-1	0	0	0	0	0	0	0	-1	0	0	0	0	0	0	0	0	0	0	0	-1	-1	0	0	0	0	0	0	0	0	0	0	0	0	-1	0	0	0
ENSG00000142765.16	0	0	0	0	0	0	0	0	-1	0	0	-1	0	0	0	0	0	0	0	-1	0	0	0	0	0	0	0	0	0	0	0	-1	-1	0	0	0	0	0	0	0	0	0	0	0	0	-1	0	0	0
ENSG00000142733.13	0	0	0	0	0	0	0	0	-1	0	0	-1	0	0	0	0	0	0	0	-1	0	0	0	0	0	0	0	0	0	0	0	-1	-1	0	0	0	0	0	0	0	0	0	0	0	0	-1	0	0	0
ENSG00000142748.11	0	0	0	0	0	0	0	0	-1	0	0	-1	0	0	0	0	0	0	0	-1	0	0	0	0	0	0	0	0	0	0	0	-1	-1	0	0	0	0	0	0	0	0	0	0	0	0	-1	0	0	0
ENSG00000174950.9	0	0	0	0	0	0	0	0	-1	0	0	-1	0	0	0	0	0	0	0	-1	0	0	0	0	0	0	0	0	0	0	0	-1	-1	0	0	0	0	0	0	0	0	0	0	0	0	-1	0	0	0
ENSG00000181773.6	0	0	0	0	0	0	0	0	-1	0	0	-1	0	0	0	0	0	0	0	-1	0	0	0	0	0	0	0	0	0	0	0	-1	-1	0	0	0	0	0	0	0	0	0	0	0	0	-1	0	0	0
ENSG00000158195.9	0	0	0	0	0	0	0	0	-1	0	0	-1	0	0	0	0	0	0	0	-1	0	0	0	0	0	0	0	0	0	0	0	-1	-1	0	0	0	0	0	0	0	0	0	0	0	0	-1	0	0	0
ENSG00000126705.12	0	0	0	0	0	0	0	0	-1	0	0	-1	0	0	0	0	0	0	0	-1	0	0	0	0	0	0	0	0	0	0	0	-1	-1	0	0	0	0	0	0	0	0	0	0	0	0	-1	0	0	0
ENSG00000000938.11	0	0	0	0	0	0	0	0	-1	0	0	-1	0	0	0	0	0	0	0	-1	0	0	0	0	0	0	0	0	0	0	0	-1	-1	0	0	0	0	0	0	0	0	0	0	0	0	-1	0	0	0
ENSG00000126709.13	0	0	0	0	0	0	0	0	0	0	0	-1	0	0	0	0	0	0	0	-1	0	0	0	0	0	0	0	0	0	0	0	-1	-1	0	0	0	0	0	0	0	0	0	0	0	0	-1	0	0	0
ENSG00000009780.14	0	0	0	0	0	0	0	0	0	0	0	-1	0	0	0	0	0	0	0	-1	0	0	0	0	0	0	0	0	0	0	0	-1	-1	0	0	0	0	0	0	0	0	0	0	0	0	-1	0	0	0
ENSG00000117758.12	0	0	0	0	0	0	0	0	0	0	0	-1	0	0	0	0	0	0	0	-1	0	0	0	0	0	0	0	0	0	0	0	-1	-1	0	0	0	0	0	0	0	0	0	0	0	0	-1	0	0	0
ENSG00000117751.16	0	0	0	0	0	0	0	0	0	0	0	-1	0	0	0	0	0	0	0	-1	0	0	0	0	0	0	0	0	0	0	0	-1	-1	0	0	0	0	0	0	0	0	0	0	0	0	-1	0	0	0
ENSG00000278868.1	0	0	0	0	0	0	0	0	0	0	0	-1	0	0	0	0	0	0	0	-1	0	0	0	0	0	0	0	0	0	0	0	-1	-1	0	0	0	0	0	0	0	0	0	0	0	0	-1	0	0	0
ENSG00000130775.14	0	0	0	0	0	0	0	0	0	0	0	-1	0	0	0	0	0	0	0	-1	0	0	0	0	0	0	0	0	0	0	0	-1	-1	0	0	0	0	0	0	0	0	0	0	0	0	-1	0	0	0
ENSG00000117748.8	0	0	0	0	0	0	0	0	0	0	0	-1	0	0	0	0	0	0	0	-1	0	0	0	0	0	0	0	0	0	0	0	-1	-1	0	0	0	0	0	0	0	0	0	0	0	0	-1	0	0	0
ENSG00000130768.13	0	0	0	0	0	0	0	0	0	0	0	-1	0	0	0	0	0	0	0	-1	0	0	0	0	0	0	0	0	0	0	0	-1	-1	0	0	0	0	0	0	0	0	0	0	0	1	-1	0	0	0
ENSG00000158156.7	0	0	0	0	0	0	0	0	0	0	0	-1	0	0	0	0	0	0	0	-1	0	0	0	0	0	0	0	0	0	0	0	-1	-1	0	0	0	0	0	0	0	0	0	0	0	1	-1	0	0	0
ENSG00000158161.14	0	0	0	0	0	0	0	0	0	0	0	-1	0	0	0	0	0	0	0	-1	0	0	0	0	0	0	0	0	0	0	0	-1	-1	0	0	0	0	0	0	0	0	0	0	0	1	-1	0	0	0
ENSG00000169403.10	0	0	0	0	0	0	0	0	0	0	0	-1	0	0	0	0	0	0	0	-1	0	0	0	0	0	0	0	0	0	0	0	-1	-1	0	0	0	0	0	0	0	0	0	0	0	1	-1	0	0	0
ENSG00000126698.9	0	0	0	0	0	0	0	0	0	0	0	-1	0	0	0	0	0	0	0	-1	0	0	0	0	0	0	0	0	0	0	0	-1	-1	0	0	0	0	0	0	0	0	0	0	0	0	-1	0	0	0
ENSG00000130770.16	0	0	0	0	0	0	0	0	0	0	0	-1	0	0	0	0	0	0	0	-1	0	0	0	0	0	0	0	0	0	0	0	-1	-1	0	0	0	0	0	0	0	0	0	0	0	0	-1	0	0	0
ENSG00000130766.4	0	0	0	0	0	0	0	0	0	0	0	-1	0	0	0	0	0	0	0	-1	0	0	0	0	0	0	0	0	0	0	0	-1	-1	0	0	0	0	0	0	0	0	0	0	0	0	-1	0	0	0
ENSG00000130772.12	0	0	0	0	0	0	0	0	0	0	0	-1	0	0	0	0	0	0	0	-1	0	0	0	0	0	0	0	0	0	0	0	-1	-1	0	0	0	0	0	0	0	0	0	0	0	0	-1	0	0	0
ENSG00000204138.11	0	0	0	0	0	0	0	0	0	0	0	-1	0	0	0	0	0	0	0	-1	0	0	0	0	0	0	0	0	0	0	0	-1	-1	0	0	0	0	0	0	0	0	0	0	0	0	-1	0	0	0
ENSG00000180198.14	0	0	0	0	0	0	0	0	0	0	0	-1	0	0	0	0	0	0	0	-1	0	0	0	0	0	0	0	0	0	0	0	-1	-1	0	0	0	0	0	0	0	0	0	0	0	0	-1	0	0	0
ENSG00000180098.8	0	0	0	0	0	0	0	0	0	0	0	-1	0	0	0	0	0	0	0	-1	0	0	0	0	0	0	0	0	0	0	0	-1	-1	0	0	0	0	0	0	0	0	0	0	0	0	-1	0	0	0
ENSG00000120656.10	0	0	0	0	0	0	0	0	0	0	0	-1	0	0	0	0	0	0	0	-1	0	0	0	0	0	0	0	0	0	0	0	-1	-1	0	0	0	0	0	0	0	0	0	0	0	0	-1	0	0	0
ENSG00000188060.6	0	0	0	0	0	0	0	0	0	0	0	-1	0	0	0	0	0	0	0	-1	0	0	0	0	0	0	0	0	0	0	0	-1	-1	0	0	0	0	0	0	0	0	0	0	0	0	-1	0	0	0
ENSG00000162419.11	0	0	0	0	0	0	0	0	0	0	0	-1	0	0	0	0	0	0	0	-1	0	0	0	0	0	0	0	0	0	0	0	-1	-1	0	0	0	0	0	0	0	0	0	0	0	0	-1	0	0	0
ENSG00000198492.13	0	0	0	0	0	0	0	0	0	0	0	-1	0	0	0	0	0	0	0	-1	0	0	0	0	0	0	0	0	0	0	0	-1	-1	0	0	0	0	0	0	0	0	0	0	0	0	-1	0	0	0
ENSG00000116329.9	0	0	0	0	0	0	0	0	0	0	0	-1	0	0	0	0	0	0	0	-1	0	0	0	0	0	0	0	0	0	0	0	-1	-1	0	0	0	0	0	0	0	0	0	0	0	0	-1	0	0	0
ENSG00000159023.17	0	0	0	0	0	0	0	0	0	0	0	-1	0	0	0	0	0	0	0	-1	0	0	0	0	0	0	0	0	0	0	0	-1	-1	0	0	0	0	0	0	0	0	0	0	0	0	-1	0	0	0
ENSG00000253304.1	0	0	0	0	0	0	0	0	0	0	0	-1	0	0	0	0	0	0	0	-1	0	0	0	0	0	0	0	0	0	0	0	-1	-1	0	0	0	0	0	0	0	0	0	0	0	0	-1	0	0	0
ENSG00000116350.14	0	0	0	0	0	0	0	0	0	0	0	-1	0	0	0	0	0	0	0	-1	0	0	0	0	0	0	0	0	0	0	0	-1	-1	0	0	0	0	0	0	0	0	0	0	0	0	-1	0	0	0
ENSG00000116353.14	0	0	0	0	0	0	0	0	0	0	0	-1	0	0	0	0	0	0	0	-1	0	0	0	0	0	0	0	0	0	0	0	-1	-1	0	0	0	0	0	0	0	0	0	0	0	0	-1	0	0	0
ENSG00000060656.18	0	0	0	0	0	0	0	0	0	0	0	-1	0	0	0	0	0	0	0	-1	0	0	0	0	0	0	0	0	0	0	0	-1	-1	0	0	0	0	0	0	0	0	0	0	0	0	-1	0	0	0
ENSG00000162510.5	0	0	0	0	0	0	0	0	0	0	0	-1	0	0	0	0	0	0	0	0	0	0	0	0	0	0	0	0	0	0	0	-1	-1	0	0	0	0	0	0	0	0	0	0	0	0	-1	0	0	0
ENSG00000162511.7	0	0	0	0	0	0	0	0	0	0	0	-1	0	0	0	0	0	0	0	0	0	0	0	0	0	0	0	0	0	0	0	-1	-1	0	0	0	0	0	0	0	0	0	0	0	0	-1	0	0	0
ENSG00000162512.14	0	0	0	0	0	0	0	0	0	0	0	-1	0	0	0	0	0	0	0	0	0	0	0	0	0	0	0	0	0	0	0	-1	-1	0	0	0	0	0	0	0	0	0	0	0	0	-1	0	0	0
ENSG00000134644.14	0	0	0	0	0	0	0	0	0	0	0	-1	0	0	0	0	0	0	0	0	0	0	0	0	0	0	0	0	0	0	0	-1	-1	0	0	0	0	0	0	0	0	0	0	0	0	-1	0	0	0
ENSG00000084628.8	0	0	0	0	0	0	0	0	0	0	0	-1	0	0	0	0	0	0	0	0	0	0	0	0	0	0	0	0	0	0	0	-1	-1	0	0	0	0	0	0	0	0	0	0	0	0	-1	0	0	0
ENSG00000060688.11	0	0	0	0	0	0	0	0	0	0	0	-1	0	0	0	0	0	0	0	0	0	0	0	0	0	0	0	0	0	0	0	-1	-1	0	0	0	0	0	0	0	0	0	0	0	0	-1	0	0	0
ENSG00000121766.13	0	0	0	0	0	0	0	0	1	0	0	-1	0	0	0	0	0	0	0	0	0	0	0	0	0	0	0	0	0	0	0	-1	-1	0	0	0	0	0	0	0	0	0	0	0	0	-1	0	0	0
ENSG00000121769.6	0	0	0	0	0	0	0	0	1	0	0	-1	0	0	0	0	0	0	0	0	0	0	0	0	0	0	0	0	0	0	0	-1	-1	0	0	0	0	0	0	0	0	0	0	0	0	-1	0	0	0
ENSG00000168528.10	0	0	0	0	0	0	0	0	1	0	0	-1	0	0	0	0	0	0	0	0	0	0	0	0	0	0	0	0	0	0	0	-1	-1	0	0	0	0	0	0	0	0	0	0	0	0	-1	0	0	0
ENSG00000279468.1	0	0	0	0	0	0	0	0	1	0	0	-1	0	0	0	0	0	0	0	0	0	0	0	0	0	0	0	0	0	0	0	-1	-1	0	0	0	0	0	0	0	0	0	0	0	0	-1	0	0	0
ENSG00000142910.14	0	0	0	0	0	0	0	0	0	0	0	-1	0	0	0	0	0	0	0	0	0	0	0	0	0	0	0	0	0	0	0	-1	-1	0	0	0	0	0	0	0	0	0	0	0	0	1	0	0	0
ENSG00000121764.10	0	0	0	0	0	0	0	0	0	0	0	-1	0	0	0	0	0	0	0	0	0	0	0	0	0	0	0	0	0	0	0	-1	-1	0	0	0	0	0	0	0	0	0	0	0	0	1	0	0	0
ENSG00000162517.11	0	0	0	0	0	0	0	0	0	0	0	-1	0	0	0	0	0	0	0	0	0	0	0	0	0	0	0	0	0	0	0	-1	-1	0	0	0	0	0	0	0	0	0	0	0	0	0	0	0	0
ENSG00000084636.16	0	0	0	0	0	0	0	0	0	0	0	-1	0	0	0	0	0	0	0	0	0	0	0	0	0	0	0	0	0	0	0	-1	-1	0	0	0	0	0	0	0	0	0	0	0	0	0	0	0	0
ENSG00000121753.11	0	0	0	0	0	0	0	0	0	0	0	-1	0	0	0	0	0	0	0	0	0	0	0	0	0	0	0	0	0	0	0	-1	-1	0	0	0	0	0	0	0	0	0	0	0	0	0	0	0	0
ENSG00000134668.11	0	0	0	0	0	0	0	0	0	0	0	-1	0	0	0	0	0	0	0	0	0	0	0	0	0	0	0	0	0	0	0	-1	-1	0	0	0	0	0	0	0	0	0	0	0	0	0	0	0	0
ENSG00000184007.16	0	0	0	0	0	0	0	0	0	0	0	-1	0	0	0	0	0	0	0	0	0	0	0	0	0	0	0	0	0	0	0	-1	-1	0	0	0	0	0	0	0	0	0	0	0	0	0	0	0	0
ENSG00000121774.16	0	0	0	0	0	0	0	0	0	0	0	-1	0	0	0	0	0	0	0	0	0	0	0	0	0	0	0	0	0	0	0	-1	-1	0	0	0	0	0	0	0	0	0	0	0	0	0	0	0	0
ENSG00000121775.16	0	0	0	0	0	0	0	0	0	0	0	-1	0	0	0	0	0	0	0	0	0	0	0	0	0	0	0	0	0	0	0	-1	-1	0	0	0	0	0	0	0	0	0	0	0	0	0	0	0	0
ENSG00000025800.12	0	0	0	0	0	0	0	0	0	0	0	-1	0	0	0	0	0	0	0	0	0	0	0	0	0	0	0	0	0	0	0	-1	-1	0	0	0	0	0	0	0	0	0	0	0	0	0	0	0	0
ENSG00000084652.14	0	0	0	0	0	0	0	0	0	0	0	-1	0	0	0	0	0	0	0	0	0	0	0	0	0	0	0	0	0	0	0	-1	-1	0	0	0	0	0	0	0	0	0	0	0	0	0	0	0	0
ENSG00000160050.13	0	0	0	0	0	0	0	0	0	0	0	-1	0	0	0	0	0	0	0	0	0	0	0	0	0	0	0	0	0	0	0	-1	-1	0	0	0	0	0	0	0	0	0	0	0	0	0	0	0	0
ENSG00000160051.10	0	0	0	0	0	0	0	0	0	0	0	-1	0	0	0	0	0	0	0	0	0	0	0	0	0	0	0	0	0	0	0	-1	-1	0	0	0	0	0	0	0	0	0	0	0	0	0	0	0	0
ENSG00000222046.2	0	0	0	0	0	0	0	0	0	0	0	-1	0	0	0	0	0	0	0	0	0	0	0	0	0	0	0	0	0	0	0	-1	-1	0	0	0	0	0	0	0	0	0	0	0	0	0	0	0	0
ENSG00000160055.18	0	0	0	0	0	0	0	0	0	0	0	-1	0	0	0	0	0	0	0	0	0	0	0	0	0	0	0	0	0	0	0	-1	-1	0	0	0	0	0	0	0	0	0	0	0	0	0	0	0	0
ENSG00000084623.10	0	0	0	0	0	0	0	0	0	0	0	-1	0	0	0	0	0	0	0	0	0	0	0	0	0	0	0	0	0	0	0	-1	-1	0	0	0	0	0	0	0	0	0	0	0	0	0	0	0	0
ENSG00000182866.15	0	0	0	0	0	0	0	0	0	0	0	-1	0	0	0	0	0	0	0	0	0	0	0	0	0	0	0	0	0	0	0	-1	-1	0	0	0	0	0	0	0	0	0	0	0	0	0	0	0	0
ENSG00000183615.5	0	0	0	0	0	0	0	0	0	0	0	-1	0	0	0	0	0	0	0	0	0	0	0	0	0	0	0	0	0	0	0	-1	-1	0	0	0	0	0	0	0	0	0	0	0	0	0	0	0	0
ENSG00000116478.10	0	0	0	0	0	0	0	0	0	0	0	-1	0	0	0	0	0	0	0	0	0	0	0	0	0	0	0	0	0	0	0	-1	-1	0	0	0	0	0	0	0	0	0	0	0	0	0	0	0	0
ENSG00000175130.6	0	0	0	0	0	0	0	0	0	0	0	-1	0	0	0	0	0	0	0	0	0	0	0	0	0	0	0	0	0	0	0	0	-1	0	0	0	0	0	0	0	0	0	0	0	0	0	0	0	0
ENSG00000162526.6	0	0	0	0	0	0	0	0	0	0	0	-1	0	0	0	0	0	0	0	0	0	0	0	0	0	0	0	0	0	0	0	0	-1	0	0	0	0	0	0	0	0	0	0	0	0	0	0	0	0
ENSG00000160058.17	0	0	0	0	0	0	0	0	0	0	0	-1	0	0	0	0	0	0	0	0	0	0	0	0	0	0	0	0	0	0	0	0	-1	0	0	0	0	0	0	0	0	0	0	0	0	0	0	0	0
ENSG00000225828.1	0	0	0	0	0	0	0	0	0	0	0	-1	0	0	0	0	0	0	0	0	0	0	0	0	0	0	0	0	0	0	0	0	-1	0	0	0	0	0	0	0	0	0	0	0	0	0	0	0	0
ENSG00000254553.1	0	0	0	0	0	0	0	0	0	0	0	-1	0	0	0	0	0	0	0	0	0	0	0	0	0	0	0	0	0	0	0	0	-1	0	0	0	0	0	0	0	0	0	0	0	0	0	0	0	0
ENSG00000273274.1	0	0	0	0	0	0	0	0	0	0	0	-1	0	0	0	0	0	0	0	0	0	0	0	0	0	0	0	0	0	0	0	0	-1	0	0	0	0	0	0	0	0	0	0	0	0	0	0	0	0
ENSG00000160062.13	0	0	0	0	0	0	0	0	0	0	0	-1	0	0	0	0	0	0	0	0	0	0	0	0	0	0	0	0	0	0	0	0	-1	0	0	0	0	0	0	0	0	0	0	0	0	0	0	0	0
ENSG00000176261.14	0	0	0	0	0	0	0	0	0	0	0	-1	0	0	0	0	0	0	0	0	0	0	0	0	0	0	0	0	0	0	0	0	-1	0	0	0	0	0	0	0	0	0	0	0	0	0	0	0	0
ENSG00000162521.17	0	0	0	0	0	0	0	0	0	0	0	-1	0	0	0	0	0	0	0	0	0	0	0	0	0	0	0	0	0	0	0	0	-1	0	0	0	0	0	0	0	0	0	0	0	0	0	0	0	0
ENSG00000162520.13	0	0	0	0	0	0	0	0	0	0	0	-1	0	0	0	0	0	0	0	0	0	0	0	0	0	0	0	0	0	0	0	0	-1	0	0	0	0	0	0	0	0	0	0	0	0	0	0	0	0
ENSG00000162522.9	0	0	0	0	0	0	0	0	0	0	0	-1	0	0	0	0	0	0	0	0	0	0	0	0	0	0	0	0	0	0	0	0	-1	0	0	0	0	0	0	0	0	0	0	0	0	0	0	0	0
ENSG00000134684.9	0	0	0	0	0	0	0	0	0	0	0	-1	0	0	0	0	0	0	0	0	0	0	0	0	0	0	0	0	0	0	0	0	-1	0	0	0	0	0	0	0	0	0	0	0	0	0	0	0	0
ENSG00000116497.16	0	0	0	0	0	0	0	0	0	0	0	-1	0	0	0	0	0	0	0	0	0	0	0	0	0	0	0	0	0	0	0	0	-1	0	0	0	0	0	0	0	0	0	0	0	0	0	0	0	0
ENSG00000160097.14	0	0	0	0	0	0	0	0	0	0	0	-1	0	0	0	0	0	0	0	0	0	0	0	0	0	0	0	0	0	0	0	0	-1	0	0	0	0	0	0	0	0	0	0	0	0	0	0	0	0
ENSG00000121905.8	0	0	0	0	0	0	0	0	0	0	0	-1	0	0	0	0	0	0	0	0	0	0	0	0	0	0	0	0	0	0	0	0	-1	0	0	0	0	0	0	0	0	0	0	0	0	0	0	0	0
ENSG00000121900.17	0	0	0	0	0	0	0	0	0	0	0	-1	0	0	0	0	0	0	0	0	0	0	0	0	0	0	0	0	0	0	0	0	-1	0	0	0	0	0	0	0	0	0	0	0	0	0	0	0	0
ENSG00000116514.15	0	0	0	0	0	0	0	0	0	0	0	-1	0	0	0	0	0	0	0	0	0	0	0	0	0	0	0	0	0	0	0	0	-1	0	0	0	0	0	0	0	0	0	0	0	0	0	0	0	0
ENSG00000278966.1	0	0	0	0	0	0	0	0	0	0	0	-1	0	0	0	0	0	0	0	0	0	0	0	0	0	0	0	0	0	0	0	0	-1	0	0	0	0	0	0	0	0	0	0	0	0	0	0	0	0
ENSG00000004455.15	0	0	0	0	0	0	0	0	0	0	0	-1	0	0	0	0	0	0	0	0	0	0	0	0	0	0	0	0	0	0	0	0	-1	0	0	0	0	0	0	0	0	0	0	0	0	0	0	0	0
ENSG00000142920.15	0	0	0	0	0	0	0	0	0	0	0	-1	0	0	0	0	0	0	0	0	0	0	0	0	0	0	0	0	0	0	0	0	-1	0	0	0	0	0	0	0	0	0	0	0	0	0	0	0	0
ENSG00000116525.12	0	0	0	0	0	0	0	0	0	0	0	-1	0	0	0	0	0	0	0	0	0	0	0	0	0	0	0	0	0	0	0	0	-1	0	0	0	0	0	0	0	0	0	0	0	0	0	0	0	0
ENSG00000160094.13	0	0	0	0	0	0	0	0	0	0	0	-1	0	0	0	0	0	0	0	0	0	0	0	0	0	0	0	0	0	0	0	0	-1	0	0	0	0	0	0	0	0	0	0	0	0	0	0	0	0
ENSG00000184389.9	0	0	0	0	0	0	0	0	0	0	0	-1	0	0	0	0	0	0	0	0	0	0	0	0	0	0	0	0	0	0	0	0	-1	0	0	0	0	0	0	0	0	0	0	0	0	0	0	0	0
ENSG00000134686.15	0	0	0	0	0	0	0	0	0	0	0	-1	0	0	0	0	0	0	0	0	0	0	0	0	0	0	0	0	0	0	0	0	-1	0	0	0	0	0	0	0	0	0	0	0	0	0	0	0	0
ENSG00000121903.13	0	0	0	0	0	0	0	0	0	0	0	-1	0	0	0	0	0	0	0	0	0	0	0	0	0	0	0	0	0	0	0	0	-1	0	0	0	0	0	0	0	0	0	0	0	0	0	0	0	0
ENSG00000121904.16	0	0	0	0	0	0	0	0	0	0	0	-1	0	0	0	0	0	0	0	0	0	0	0	0	0	0	0	0	0	0	0	0	-1	0	0	0	0	0	0	0	0	0	0	0	0	0	0	0	0
ENSG00000176256.9	0	0	0	0	0	0	0	0	0	0	0	-1	0	0	0	0	0	0	0	0	0	0	0	0	0	0	0	0	0	0	0	0	-1	0	0	0	0	0	0	0	0	0	0	0	0	0	0	0	0
ENSG00000142698.13	0	0	0	0	0	0	0	0	0	0	0	-1	0	0	0	0	0	0	0	0	0	0	0	0	0	0	0	0	0	0	0	0	-1	0	0	0	0	0	0	0	0	0	0	0	0	0	0	0	0
ENSG00000163866.8	0	0	0	0	0	0	0	0	0	0	0	-1	0	0	0	0	0	0	0	0	0	0	0	0	0	0	0	0	0	0	0	0	-1	0	0	0	0	0	0	0	0	0	0	0	0	0	1	0	0
ENSG00000189280.3	0	0	0	0	0	0	0	0	0	0	0	-1	0	0	0	0	0	0	0	0	0	0	0	0	0	0	0	0	0	0	0	0	-1	0	0	0	0	0	0	0	0	0	0	0	0	0	1	0	0
ENSG00000189433.5	0	0	0	0	0	0	0	0	0	0	0	-1	0	0	0	0	0	0	0	0	0	0	0	0	0	0	0	0	0	0	0	0	-1	0	0	0	0	0	0	0	0	0	0	0	0	0	1	0	0
ENSG00000188910.7	0	0	0	0	0	0	0	0	0	0	0	-1	0	0	0	0	0	0	0	0	0	0	0	0	0	0	0	0	0	0	0	0	-1	0	0	0	0	0	0	0	0	0	0	0	0	0	1	0	0
ENSG00000187513.8	0	0	0	0	0	0	0	0	0	0	0	-1	0	0	0	0	0	0	0	0	0	0	0	0	0	0	0	0	0	0	0	0	-1	0	0	0	0	0	0	0	0	0	0	0	0	0	1	0	0
ENSG00000116544.10	0	0	0	0	0	0	0	0	0	0	0	-1	0	0	0	0	0	0	0	0	0	0	0	0	0	0	0	0	0	0	0	0	-1	0	0	0	0	0	0	0	0	0	0	0	0	0	1	0	0
ENSG00000243749.1	0	0	0	0	0	0	0	0	0	0	0	-1	0	0	0	0	0	0	0	0	0	0	0	0	0	0	0	0	0	0	0	0	-1	0	0	0	0	0	0	0	0	0	0	0	0	0	1	0	0
ENSG00000271741.1	0	0	0	0	0	0	0	0	0	0	0	-1	0	0	0	0	0	0	0	0	0	0	0	0	0	0	0	0	0	0	0	0	-1	0	0	0	0	0	0	0	0	0	0	0	0	0	1	0	0
ENSG00000163867.15	0	0	0	0	0	0	0	0	0	0	0	-1	0	0	0	0	0	0	0	0	0	0	0	0	0	0	0	0	0	0	0	0	-1	0	0	0	0	0	0	0	0	0	0	0	0	0	1	0	0
ENSG00000197056.8	0	0	0	0	0	0	0	0	0	0	0	-1	0	0	0	0	0	0	0	0	0	0	0	0	0	0	0	0	0	0	0	0	-1	0	0	0	0	0	0	0	0	0	0	0	0	0	0	0	0
ENSG00000116560.9	0	0	0	0	0	0	0	0	0	0	0	-1	0	0	0	0	0	0	0	0	0	0	0	0	0	0	0	0	0	0	0	0	-1	0	0	0	0	0	0	0	0	0	0	0	0	0	0	0	0
ENSG00000146463.10	0	0	0	0	0	0	0	0	0	0	0	-1	0	0	0	0	0	0	0	0	0	0	0	0	0	0	0	0	0	0	0	0	-1	0	0	0	0	0	0	0	0	0	0	0	0	0	0	0	0
ENSG00000142687.16	0	0	0	0	0	0	0	0	0	0	0	-1	0	0	0	0	0	0	0	0	0	0	0	0	0	0	0	0	0	0	0	0	-1	0	0	0	0	0	0	0	0	0	0	0	0	0	0	0	0
ENSG00000020129.14	0	0	0	0	0	0	0	0	0	0	0	-1	0	0	0	0	0	0	0	0	0	0	0	0	0	0	0	0	0	0	0	0	-1	0	0	0	0	0	0	0	0	0	0	0	0	0	0	0	0
ENSG00000116819.6	0	0	0	0	0	0	0	0	0	0	0	-1	0	0	0	0	0	0	0	0	0	0	0	0	0	0	0	0	0	0	0	0	-1	0	0	0	0	0	0	0	0	0	0	0	0	0	0	0	0
ENSG00000126067.10	0	0	0	0	0	0	0	0	0	0	0	-1	0	0	0	0	0	0	0	0	0	0	0	0	0	0	0	0	0	0	0	0	-1	0	0	0	0	0	0	0	0	0	0	0	0	0	0	0	0
ENSG00000092853.12	0	0	0	0	0	0	0	0	0	0	0	-1	0	0	0	0	0	0	0	0	0	0	0	0	0	0	0	0	0	0	0	0	-1	0	0	0	0	0	0	0	0	0	0	0	0	0	0	0	0
ENSG00000142686.7	0	0	0	0	0	0	0	0	0	0	0	-1	0	0	0	0	0	0	0	0	0	0	0	0	0	0	0	0	0	0	0	0	-1	0	0	0	0	0	0	0	0	0	0	0	0	0	0	0	0
ENSG00000134698.10	0	0	0	0	0	0	0	0	0	0	0	-1	0	0	0	0	0	0	0	0	0	0	0	0	0	0	0	0	0	0	0	0	-1	0	0	0	0	0	0	0	0	0	0	0	0	0	0	0	0
ENSG00000092847.9	0	0	0	0	0	0	0	0	0	0	0	-1	0	0	0	0	0	0	0	0	0	0	0	0	0	0	0	0	0	0	0	0	-1	0	0	0	0	0	0	0	0	0	0	0	0	0	-1	0	0
ENSG00000126070.17	0	0	0	0	0	0	0	0	0	0	0	-1	0	0	0	0	0	0	0	0	0	0	0	0	0	0	0	0	0	0	0	0	-1	0	0	0	0	0	0	0	0	0	0	0	0	0	-1	0	0
ENSG00000092850.10	0	0	0	0	0	0	0	0	0	0	0	-1	0	0	0	0	0	0	0	0	0	0	0	0	0	0	0	0	0	0	0	0	-1	0	0	0	0	0	0	0	0	0	0	0	0	0	-1	0	0
ENSG00000116863.10	0	0	0	0	0	0	0	0	0	0	0	-1	0	0	0	0	0	0	0	0	0	0	0	0	0	0	0	0	0	0	0	0	-1	0	0	0	0	0	0	0	0	0	0	0	0	0	0	0	0
ENSG00000171812.9	0	0	0	0	0	0	0	0	0	0	0	-1	0	0	0	0	0	0	0	0	0	0	0	0	0	0	0	0	0	0	0	0	-1	0	0	0	0	0	0	0	0	0	0	0	0	0	0	0	0
ENSG00000054116.10	0	0	0	0	0	0	0	0	0	0	0	-1	0	0	0	0	0	0	0	0	0	0	0	0	0	0	0	0	0	0	0	0	-1	0	0	0	0	0	0	0	0	0	0	0	0	0	0	0	0
ENSG00000116871.14	0	0	0	0	0	0	0	0	0	0	0	-1	0	0	0	0	0	0	0	0	0	0	0	0	0	0	0	0	0	0	0	0	-1	0	0	0	0	0	0	0	0	0	0	0	0	0	0	0	0
ENSG00000054118.12	0	0	0	0	0	0	0	0	0	0	0	-1	0	0	0	0	0	0	0	0	0	0	0	0	0	0	0	0	0	0	0	0	-1	0	0	0	0	0	0	0	0	0	0	0	0	0	0	0	0
ENSG00000214193.8	0	0	0	0	0	0	0	0	0	0	0	-1	0	0	0	0	0	0	0	0	0	0	0	0	0	0	0	0	0	0	0	0	-1	0	0	0	0	0	0	0	0	0	0	0	0	0	0	0	0
ENSG00000142694.6	0	0	0	0	0	0	0	0	0	0	0	-1	0	0	0	0	0	0	0	0	0	0	0	0	0	0	0	0	0	0	0	0	-1	0	0	0	0	0	0	0	0	0	0	0	0	0	0	0	0
ENSG00000196182.9	0	0	0	0	0	0	0	0	0	0	0	-1	0	0	0	0	0	0	0	0	0	0	0	0	0	0	0	0	0	0	0	0	-1	0	0	0	0	0	0	0	0	0	0	0	0	0	0	0	0
ENSG00000181817.5	0	0	0	0	0	0	0	0	0	0	0	-1	0	0	0	0	0	0	0	0	0	0	0	0	0	0	0	0	0	0	0	0	-1	0	0	0	0	0	0	0	0	0	0	0	0	0	0	0	0
ENSG00000116885.17	0	0	0	0	0	0	0	0	0	0	0	-1	0	0	0	0	0	0	0	0	0	0	0	0	0	0	0	0	0	0	0	0	-1	0	0	0	0	0	0	0	0	0	0	0	0	0	0	0	0
ENSG00000116898.10	0	0	0	0	0	0	0	0	0	0	0	-1	0	0	0	0	0	0	0	0	0	0	0	0	0	0	0	0	0	0	0	0	-1	0	0	0	0	0	0	0	0	0	0	0	0	0	0	0	0
ENSG00000119535.16	0	0	0	0	0	0	0	0	0	0	0	-1	0	0	0	0	0	0	0	0	0	0	0	0	0	0	0	0	0	0	0	0	-1	0	0	0	0	0	0	0	0	0	0	0	0	0	0	0	0
ENSG00000163873.8	0	0	0	0	0	0	0	0	0	0	0	-1	0	0	0	0	0	0	0	0	0	0	0	0	0	0	0	0	0	0	0	0	-1	0	0	0	0	0	0	0	0	0	0	0	0	0	0	0	0
ENSG00000163874.8	0	0	0	0	0	0	0	0	0	0	0	-1	0	0	0	0	0	0	0	0	0	0	0	0	0	0	0	0	0	0	0	0	-1	0	0	0	0	0	0	0	0	0	0	0	0	0	0	0	0
ENSG00000163875.14	0	0	0	0	0	0	0	0	0	0	0	-1	0	0	0	0	0	0	0	0	0	0	0	0	0	0	0	0	0	0	0	0	-1	0	0	0	0	0	0	0	0	0	0	0	0	0	0	0	0
ENSG00000163877.9	0	0	0	0	0	0	0	0	0	0	0	-1	0	0	0	0	0	0	0	0	0	0	0	0	0	0	0	0	0	0	0	0	-1	0	0	0	0	0	0	0	0	0	0	0	0	0	0	0	0
ENSG00000163879.10	0	0	0	0	0	0	0	0	0	0	0	-1	0	0	0	0	0	0	0	0	0	0	0	0	0	0	0	0	0	0	0	0	-1	0	0	0	0	0	0	0	0	0	0	0	0	0	0	0	0
ENSG00000134697.11	0	0	0	0	0	0	0	0	0	0	0	-1	0	0	0	0	0	0	0	0	0	0	0	0	0	0	0	0	0	0	0	0	-1	0	0	0	0	0	0	0	0	0	0	0	0	0	0	0	0
ENSG00000169218.12	0	0	0	0	0	0	0	0	0	0	0	-1	0	0	0	0	0	0	0	0	0	0	0	0	0	0	0	0	0	0	0	0	-1	0	0	0	0	0	0	0	0	0	0	0	0	0	0	0	0
ENSG00000116922.13	0	0	0	0	0	0	0	0	0	0	0	-1	0	0	0	0	0	0	0	0	0	0	0	0	0	0	0	0	0	0	0	0	-1	0	0	0	0	0	0	0	0	0	0	0	0	0	0	0	0
ENSG00000134690.9	0	0	0	0	0	0	0	0	0	0	0	-1	0	0	0	0	0	0	0	0	0	0	0	0	0	0	0	0	0	0	0	0	-1	0	0	0	0	0	0	0	0	0	0	0	0	0	0	0	0
ENSG00000183317.15	0	0	0	0	0	0	0	0	0	0	0	-1	0	0	0	0	0	0	0	0	0	0	0	0	0	0	0	0	0	0	0	0	-1	0	0	0	0	0	0	0	0	0	0	0	0	0	0	0	0
ENSG00000185090.13	0	0	0	0	0	0	0	0	0	0	0	-1	0	0	0	0	0	0	0	0	0	0	0	0	0	0	0	0	0	0	0	0	-1	0	0	0	0	0	0	0	0	0	0	0	0	0	0	0	0
ENSG00000196449.3	0	0	0	0	0	0	0	0	0	0	0	-1	0	0	0	0	0	0	0	0	0	0	0	0	0	0	0	0	0	0	0	0	-1	0	0	0	0	0	0	0	0	0	0	0	0	0	0	0	0
ENSG00000188786.9	0	0	0	0	0	0	0	0	0	0	0	-1	0	0	0	0	0	0	0	0	0	0	0	0	0	0	0	0	0	0	0	0	-1	0	0	0	0	0	0	0	0	0	0	0	0	0	0	0	0
ENSG00000197982.13	0	0	0	0	0	0	0	0	0	0	0	-1	0	0	0	0	0	0	0	0	0	0	0	0	0	0	0	0	0	0	0	0	-1	0	0	0	0	0	0	0	0	0	0	0	0	0	0	0	0
ENSG00000204084.11	0	0	0	0	0	0	0	0	0	0	0	-1	0	0	0	0	0	0	0	0	0	0	0	0	0	0	0	0	0	0	0	0	-1	0	0	0	0	0	0	0	0	0	0	0	0	0	0	0	0
ENSG00000183431.10	0	0	0	0	0	0	0	0	0	0	0	-1	0	0	0	0	0	0	0	0	0	0	0	0	0	0	0	0	0	0	0	0	-1	0	0	0	0	0	0	0	0	0	0	0	0	0	0	0	0
ENSG00000183386.8	0	0	0	0	0	0	0	0	0	0	0	-1	0	0	0	0	0	0	0	0	0	0	0	0	0	0	0	0	0	0	0	0	-1	0	0	0	0	0	0	0	0	0	0	0	0	0	0	0	0
ENSG00000183520.10	0	0	0	0	0	0	0	0	0	0	0	-1	0	0	0	0	0	0	0	0	0	0	0	0	0	0	0	0	0	0	0	0	-1	0	0	0	0	0	0	0	0	0	0	0	0	0	0	0	0
ENSG00000185668.6	0	0	0	0	0	0	0	0	0	0	0	-1	0	0	0	0	0	0	0	0	0	0	0	0	0	0	0	0	0	0	0	0	-1	0	0	0	0	0	0	0	0	0	0	0	0	0	0	0	0
ENSG00000116954.7	0	0	0	0	0	0	0	0	0	0	0	-1	0	0	0	0	0	0	0	0	0	0	0	0	0	0	0	0	0	0	0	0	-1	0	0	0	0	0	0	0	0	0	0	0	0	0	0	0	0
ENSG00000214114.7	0	0	0	0	0	0	0	0	0	0	0	-1	0	0	0	0	0	0	0	0	0	0	0	0	0	0	0	0	0	0	0	0	-1	0	0	0	0	0	0	0	0	0	0	0	0	0	0	0	0
ENSG00000274944.3	0	0	0	0	0	0	0	0	0	0	0	-1	0	0	0	0	0	0	0	0	0	0	0	0	0	0	0	0	0	0	0	0	-1	0	0	0	0	0	0	0	0	0	0	0	0	0	0	0	0
ENSG00000131233.9	0	0	0	0	0	0	0	0	0	0	0	-1	0	0	0	0	0	0	0	0	0	0	0	0	0	0	0	0	0	0	0	0	-1	0	0	0	0	0	0	0	0	0	0	0	0	0	0	0	0
ENSG00000158315.9	0	0	0	0	0	0	0	0	0	0	0	-1	0	0	0	0	0	0	0	0	0	0	0	0	0	0	0	0	0	0	0	0	-1	0	0	0	0	0	0	0	0	0	0	0	0	0	0	0	0
ENSG00000174574.14	0	0	0	0	0	0	0	0	0	0	0	-1	0	0	0	0	0	0	0	0	0	0	0	0	0	0	0	0	0	0	0	0	-1	0	0	0	0	0	0	0	0	0	0	0	0	0	0	0	0
ENSG00000168653.9	0	0	0	0	0	0	0	0	0	0	0	-1	0	0	0	0	0	0	0	0	0	0	0	0	0	0	0	0	0	0	0	0	-1	0	0	0	0	0	0	0	0	0	0	0	0	0	0	0	0
ENSG00000127603.22	0	0	0	0	0	0	0	0	0	0	0	-1	0	0	0	0	0	0	0	0	0	0	0	0	0	0	0	0	0	0	0	0	-1	0	0	0	0	0	0	0	0	0	0	0	0	0	0	0	0
ENSG00000183682.7	0	0	0	0	0	0	0	0	0	0	0	-1	0	0	0	0	0	0	0	0	0	0	0	0	0	0	0	0	0	0	0	0	-1	0	0	0	0	0	0	0	0	0	0	0	0	0	0	0	0
ENSG00000090621.12	0	0	0	0	0	0	0	0	0	0	0	-1	0	0	0	0	0	0	0	0	0	0	0	0	0	0	0	0	0	0	0	0	-1	0	0	0	0	0	0	0	0	0	0	0	0	0	0	0	0
ENSG00000163909.7	0	0	0	0	0	0	0	0	0	0	0	-1	0	0	0	0	0	0	0	0	0	0	0	0	0	0	0	0	0	0	0	0	-1	0	0	0	0	0	0	0	0	0	0	0	0	0	0	0	0
ENSG00000084072.15	0	0	0	0	0	0	0	0	0	0	0	-1	0	0	0	0	0	0	0	0	0	0	0	0	0	0	0	0	0	0	0	0	-1	0	0	0	0	0	0	0	0	0	0	0	0	0	0	0	0
ENSG00000116981.3	0	0	0	0	0	0	0	0	0	0	0	-1	0	0	0	0	0	0	0	0	0	0	0	0	0	0	0	0	0	0	0	0	-1	0	0	0	0	0	0	0	0	0	0	0	0	0	0	0	0
ENSG00000116983.11	0	0	0	0	0	0	0	0	0	0	0	-1	0	0	0	0	0	0	0	0	0	0	0	0	0	0	0	0	0	0	0	0	-1	0	0	0	0	0	0	0	0	0	0	0	0	0	0	0	0
ENSG00000116985.9	0	0	0	0	0	0	0	0	0	0	0	-1	0	0	0	0	0	0	0	0	0	0	0	0	0	0	0	0	0	0	0	0	-1	0	0	0	0	0	0	0	0	0	0	0	0	0	0	0	0
ENSG00000198754.5	0	0	0	0	0	0	0	0	0	0	0	-1	0	0	0	0	0	0	0	0	0	0	0	0	0	0	0	0	0	0	0	0	-1	0	0	0	0	0	0	0	0	0	0	0	0	0	0	0	0
ENSG00000043514.14	0	0	0	0	0	0	0	0	0	0	0	-1	0	0	0	0	0	0	0	0	0	0	0	0	0	0	0	0	0	0	0	0	-1	0	0	0	0	0	0	0	0	0	0	0	0	0	0	0	0
ENSG00000116990.10	0	0	0	0	0	0	0	0	0	0	0	-1	0	0	0	0	0	0	0	0	0	0	0	0	0	0	0	0	0	0	0	0	-1	0	0	0	0	0	0	0	0	0	0	0	0	0	0	0	0
ENSG00000168389.16	0	0	0	0	0	0	0	0	0	0	0	-1	0	0	0	0	0	0	0	0	0	0	0	0	0	0	0	0	0	0	0	0	-1	0	0	0	0	0	0	0	0	0	0	0	0	0	0	0	0
ENSG00000131236.15	0	0	0	0	0	0	0	0	0	0	0	-1	0	0	0	0	0	0	0	0	0	0	0	0	0	0	0	0	0	0	0	0	-1	0	0	0	0	0	0	0	0	0	0	0	0	0	0	0	0
ENSG00000131238.15	0	0	0	0	0	0	0	0	0	0	0	-1	0	0	0	0	0	0	0	0	0	0	0	0	0	0	0	0	0	0	0	0	-1	0	0	0	0	0	0	0	0	0	0	0	0	0	0	0	0
ENSG00000117000.8	0	0	0	0	0	0	0	0	0	0	0	-1	0	0	0	0	0	0	0	0	0	0	0	0	0	0	0	0	0	0	0	0	-1	0	0	0	0	0	0	0	0	0	0	0	0	0	0	0	0
ENSG00000188800.5	0	0	0	0	0	0	0	0	0	0	0	-1	0	0	0	0	0	0	0	0	0	0	0	0	0	0	0	0	0	0	0	0	-1	0	0	0	0	0	0	0	0	0	0	0	0	0	0	0	0
ENSG00000084073.7	0	0	0	0	0	0	0	0	0	0	0	-1	0	0	0	0	0	0	0	0	0	0	0	0	0	0	0	0	0	0	0	0	-1	0	0	0	0	0	0	0	0	0	0	0	0	0	0	0	0
ENSG00000049089.12	0	0	0	0	0	0	0	0	0	0	0	-1	0	0	0	0	0	0	0	0	0	0	0	0	0	0	0	0	0	0	0	0	-1	0	0	0	0	0	0	0	0	0	0	0	0	0	0	0	0
ENSG00000084070.10	0	0	0	0	0	0	0	0	0	0	0	-1	0	0	0	0	0	0	0	0	0	0	0	0	0	0	0	0	0	0	0	0	-1	0	0	0	0	0	0	0	0	0	0	0	0	0	0	0	0
ENSG00000187801.13	0	0	0	0	0	0	0	0	0	0	0	-1	0	0	0	0	0	0	0	0	0	0	0	0	0	0	0	0	0	0	0	0	-1	0	0	0	0	0	0	0	0	0	0	0	0	0	0	0	0
ENSG00000187815.8	0	0	0	0	0	0	0	0	0	0	0	-1	0	0	0	0	0	0	0	0	0	0	0	0	0	0	0	0	0	0	0	0	-1	0	0	0	0	0	0	0	0	0	0	0	0	0	0	0	0
ENSG00000164002.10	0	0	0	0	0	0	0	0	0	0	0	-1	0	0	0	0	0	0	0	0	0	0	0	0	0	0	0	0	0	0	0	0	-1	0	0	0	0	0	0	0	0	0	0	0	0	0	0	0	0
ENSG00000117010.14	0	0	0	0	0	0	0	0	0	0	0	-1	0	0	0	0	0	0	0	0	0	0	0	0	0	0	0	0	0	0	0	0	-1	0	0	0	0	0	0	0	0	0	0	0	0	0	0	0	0
ENSG00000117016.8	0	0	0	0	0	0	0	0	0	0	0	-1	0	0	0	0	0	0	0	0	0	0	0	0	0	0	0	0	0	0	0	0	-1	0	0	0	0	0	0	0	0	0	0	0	0	0	0	0	0
ENSG00000066136.18	0	0	0	0	0	0	0	0	0	0	0	-1	0	0	0	0	0	0	0	0	0	0	0	0	0	0	0	0	0	0	0	0	-1	0	0	0	0	0	0	0	0	0	0	0	0	0	0	0	0
ENSG00000117013.13	0	0	0	0	0	0	0	0	0	0	0	-1	0	0	0	0	0	0	0	0	0	0	0	0	0	0	0	0	0	0	0	0	-1	0	0	0	0	0	0	0	0	0	0	0	0	0	0	0	0
ENSG00000179862.6	0	0	0	0	0	0	0	0	0	0	0	-1	0	0	0	0	0	0	0	0	0	0	0	0	0	0	0	0	0	0	0	0	-1	0	0	0	0	0	0	0	0	0	0	0	0	0	0	0	0
ENSG00000171793.12	0	0	0	0	0	0	0	0	0	0	0	-1	0	0	0	0	0	0	0	0	0	0	0	0	0	0	0	0	0	0	0	0	-1	0	0	0	0	0	0	0	0	0	0	0	0	0	0	0	0
ENSG00000171790.14	0	0	0	0	0	0	0	0	0	0	0	-1	0	0	0	0	0	0	0	0	0	0	0	0	0	0	0	0	0	0	0	0	-1	0	0	0	0	0	0	0	0	0	0	0	0	0	0	0	0
ENSG00000010803.15	0	0	0	0	0	0	0	0	0	0	0	-1	0	0	0	0	0	0	0	0	0	0	0	0	0	0	0	0	0	0	0	0	-1	0	0	0	0	0	0	0	0	0	0	0	0	0	0	0	0
ENSG00000204060.5	0	0	0	0	0	0	0	0	0	0	0	-1	0	0	0	0	0	0	0	0	0	0	0	0	0	0	0	0	0	0	0	0	-1	0	0	0	0	0	0	0	0	0	0	0	0	0	0	0	0
ENSG00000127129.8	0	0	0	0	0	0	0	0	0	0	0	-1	0	0	0	0	0	0	0	0	0	0	0	0	0	0	0	0	0	0	0	0	-1	0	0	0	0	0	0	0	0	0	0	0	0	0	0	0	0
ENSG00000127124.12	0	0	0	0	0	0	0	0	0	0	0	-1	0	0	0	0	0	0	0	0	0	0	0	0	0	0	0	0	0	0	0	0	-1	0	0	0	0	0	0	0	0	0	0	0	0	0	0	0	0
ENSG00000044012.3	0	0	0	0	0	0	0	0	0	0	0	-1	0	0	0	0	0	0	0	0	0	0	0	0	0	0	0	0	0	0	0	0	-1	0	0	0	0	0	0	0	0	0	0	0	0	0	0	0	0
ENSG00000197273.3	0	0	0	0	0	0	0	0	0	0	0	-1	0	0	0	0	0	0	0	0	0	0	0	0	0	0	0	0	0	0	0	0	-1	0	0	0	0	0	0	0	0	0	0	0	0	0	0	0	0
ENSG00000198815.7	0	0	0	0	0	0	0	0	0	0	0	-1	0	0	0	0	0	0	0	0	0	0	0	0	0	0	0	0	0	0	0	0	-1	0	0	0	0	0	0	0	0	0	0	0	0	0	0	0	0
ENSG00000177181.13	0	0	0	0	0	0	0	0	0	0	0	-1	0	0	0	0	0	0	0	0	0	0	0	0	0	0	0	0	0	0	0	0	-1	0	0	0	0	0	0	0	0	0	0	0	0	0	0	0	0
ENSG00000066185.11	0	0	0	0	0	0	0	0	0	0	0	-1	0	0	0	0	0	0	0	0	0	0	0	0	0	0	0	0	0	0	0	0	-1	0	0	0	0	0	0	0	0	0	0	0	0	0	0	0	0
ENSG00000127125.8	0	0	0	0	0	0	0	0	0	0	0	-1	0	0	0	0	0	0	0	0	0	0	0	0	0	0	0	0	0	0	0	0	-1	0	0	0	0	0	0	0	0	0	0	0	0	0	0	0	0
ENSG00000186409.13	0	0	0	0	0	0	0	0	0	0	0	-1	0	0	0	0	0	0	0	0	0	0	0	0	0	0	0	0	0	0	0	0	-1	0	0	0	0	0	0	0	0	0	0	0	0	0	0	0	0
ENSG00000171960.9	0	0	0	0	0	0	0	0	0	0	0	-1	0	0	0	0	0	0	0	0	0	0	0	0	0	0	0	0	0	0	0	0	-1	0	0	0	0	0	0	0	0	0	0	0	0	0	0	0	0
ENSG00000065978.16	0	0	0	0	0	0	0	0	0	0	0	-1	0	0	0	0	0	0	0	0	0	0	0	0	0	0	0	0	0	0	0	0	-1	0	0	0	0	0	0	0	0	0	0	0	0	0	0	0	0
ENSG00000164007.9	0	0	0	0	0	0	0	0	0	0	0	-1	0	0	0	0	0	0	0	0	0	0	0	0	0	0	0	0	0	0	0	0	-1	0	0	0	0	0	0	0	0	0	0	0	0	0	0	0	0
ENSG00000117385.14	0	0	0	0	0	0	0	0	0	0	0	-1	0	0	0	0	0	0	0	0	0	0	0	0	0	0	0	0	0	0	0	0	-1	0	0	0	0	0	0	0	0	0	0	0	0	0	0	0	0
ENSG00000164008.12	0	0	0	0	0	0	0	0	0	0	0	-1	0	0	0	0	0	0	0	0	0	0	0	0	0	0	0	0	0	0	0	0	-1	0	0	0	0	0	0	0	0	0	0	0	0	0	0	0	0
ENSG00000177868.10	0	0	0	0	0	0	0	0	0	0	0	-1	0	0	0	0	0	0	0	0	0	0	0	0	0	0	0	0	0	0	0	0	-1	0	0	0	0	0	0	0	0	0	0	0	0	0	0	0	0
ENSG00000164010.12	0	0	0	0	0	0	0	0	0	0	0	-1	0	0	0	0	0	0	0	0	0	0	0	0	0	0	0	0	0	0	0	0	-1	0	0	0	0	0	0	0	0	0	0	0	0	0	0	0	0
ENSG00000164011.16	0	0	0	0	0	0	0	0	0	0	0	-1	0	0	0	0	0	0	0	0	0	0	0	0	0	0	0	0	0	0	0	0	-1	0	0	0	0	0	0	0	0	0	0	0	0	0	0	0	0
ENSG00000117394.18	0	0	0	0	0	0	0	0	0	0	0	-1	0	0	0	0	0	0	0	0	0	0	0	0	0	0	0	0	0	0	0	0	-1	0	0	0	0	0	0	0	0	0	0	0	0	0	0	0	0
ENSG00000186973.9	0	0	0	0	0	0	0	0	0	0	0	-1	0	0	0	0	0	0	0	0	0	0	0	0	0	0	0	0	0	0	0	0	-1	0	0	0	0	0	0	0	0	0	0	1	0	0	0	0	0
ENSG00000117395.9	0	0	0	0	0	0	0	0	0	0	0	-1	0	0	0	0	0	0	0	0	0	0	0	0	0	0	0	0	0	0	0	0	-1	0	0	0	0	0	0	0	0	0	0	1	0	0	0	0	0
ENSG00000243710.6	0	0	0	0	0	0	0	0	0	0	0	-1	0	0	0	0	0	0	0	0	0	0	0	0	0	0	0	0	0	0	0	0	-1	0	0	0	0	0	0	0	0	0	0	1	0	0	0	0	0
ENSG00000179178.9	0	0	0	0	0	0	0	0	0	0	0	-1	0	0	0	0	0	0	0	0	0	0	0	0	0	0	0	0	0	0	0	0	-1	0	0	0	0	0	0	0	0	0	0	0	0	0	0	0	0
ENSG00000253313.4	0	0	0	0	0	0	0	0	0	0	0	-1	0	0	0	0	0	0	0	0	0	0	0	0	0	0	0	0	0	0	0	0	-1	0	0	0	0	0	0	0	0	0	0	0	0	0	0	0	0
ENSG00000066056.12	0	0	0	0	0	0	0	0	0	0	0	-1	0	0	0	0	0	0	0	0	0	0	0	0	0	0	0	0	0	0	0	0	-1	0	0	0	0	0	0	0	0	0	0	0	0	0	0	0	0
ENSG00000117400.13	0	0	0	0	0	0	0	0	0	0	0	-1	0	0	0	0	0	0	0	0	0	0	0	0	0	0	0	0	0	0	0	0	-1	0	0	0	0	0	0	0	0	0	0	0	0	0	0	0	0
ENSG00000117399.12	0	0	0	0	0	0	0	0	0	0	0	-1	0	0	0	0	0	0	0	0	0	0	0	0	0	0	0	0	0	0	0	0	-1	0	0	0	0	0	0	0	0	0	0	0	0	0	0	0	0
ENSG00000066322.11	0	0	0	0	0	0	0	0	0	0	0	-1	0	0	0	0	0	0	0	0	0	0	0	0	0	0	0	0	0	0	0	0	-1	0	0	0	0	0	0	0	0	0	0	0	0	0	0	0	0
ENSG00000159479.15	0	0	0	0	0	0	0	0	0	0	0	-1	0	0	0	0	0	0	0	0	0	0	0	0	0	0	0	0	0	0	0	0	-1	0	0	0	0	0	0	0	0	0	0	0	0	0	0	0	0
ENSG00000198198.12	0	0	0	0	0	0	0	0	0	0	0	-1	0	0	0	0	0	0	0	0	0	0	0	0	0	0	0	0	0	0	0	0	-1	0	0	0	0	0	0	0	0	0	0	0	0	0	0	0	0
ENSG00000178922.15	0	0	0	0	0	0	0	0	0	0	0	-1	0	0	0	0	0	0	0	0	0	0	0	0	0	0	0	0	0	0	0	0	-1	0	0	0	0	0	0	0	0	0	0	0	0	0	0	0	0
ENSG00000142949.15	0	0	0	0	0	0	0	0	0	0	0	-1	0	0	0	0	0	0	0	0	0	0	0	0	0	0	0	0	0	0	0	0	-1	0	0	0	0	0	0	0	0	0	0	0	0	0	0	0	0
ENSG00000066135.11	0	0	0	0	0	0	0	0	0	0	0	-1	0	0	0	0	0	0	0	0	0	0	0	0	0	0	0	0	0	0	0	0	-1	0	0	0	0	0	0	0	0	0	0	0	0	0	0	0	0
ENSG00000126091.18	0	0	0	0	0	0	0	0	0	0	0	-1	0	0	0	0	0	0	0	0	0	0	0	0	0	0	0	0	0	0	0	0	-1	0	0	0	0	0	0	0	0	0	0	0	0	0	0	0	0
ENSG00000117407.15	0	0	0	0	0	0	0	0	0	0	0	-1	0	0	0	0	0	0	0	0	0	0	0	0	0	0	0	0	0	0	0	0	-1	0	0	0	0	0	0	0	0	0	0	0	0	0	0	0	0
ENSG00000117408.9	0	0	0	0	0	0	0	0	0	0	0	-1	0	0	0	0	0	0	0	0	0	0	0	0	0	0	0	0	0	0	0	0	-1	0	0	0	0	0	0	0	0	0	0	0	0	0	0	0	0
ENSG00000132768.12	0	0	0	0	0	0	0	0	0	0	0	-1	0	0	0	0	0	0	0	0	0	0	0	0	0	0	0	0	0	0	0	0	-1	0	0	0	0	0	0	0	0	0	0	0	0	0	0	0	0
ENSG00000117410.12	0	0	0	0	0	0	0	0	0	0	0	-1	0	0	0	0	0	0	0	0	0	0	0	0	0	0	0	0	0	0	0	0	-1	0	0	0	0	0	0	0	0	0	0	0	0	0	0	0	0
ENSG00000117411.15	0	0	0	0	0	0	0	0	0	0	0	-1	0	0	0	0	0	0	0	0	0	0	0	0	0	0	0	0	0	0	0	0	-1	0	0	0	0	0	0	0	0	0	0	0	0	0	0	0	0
ENSG00000159214.11	0	0	0	0	0	0	0	0	0	0	0	-1	0	0	0	0	0	0	0	0	0	0	0	0	0	0	0	0	0	0	0	0	-1	0	0	0	0	0	0	0	0	0	0	0	0	0	0	0	0
ENSG00000196517.10	0	0	0	0	0	0	0	0	0	0	0	-1	0	0	0	0	0	0	0	0	0	0	0	0	0	0	0	0	0	0	0	0	-1	0	0	0	0	0	0	0	0	0	0	0	0	0	0	0	0
ENSG00000171872.4	0	0	0	0	0	0	0	0	0	0	0	-1	0	0	0	0	0	0	0	0	0	0	0	0	0	0	0	0	0	0	0	0	-1	0	0	0	0	0	0	0	0	0	0	0	0	0	0	0	0
ENSG00000178028.12	0	0	0	0	0	0	0	0	0	0	0	-1	0	0	0	0	0	0	0	0	0	0	0	0	0	0	0	0	0	0	0	0	-1	0	0	0	0	0	0	0	0	0	0	0	0	0	0	0	0
ENSG00000117419.13	0	0	0	0	0	0	0	0	0	0	0	-1	0	0	0	0	0	0	0	0	0	0	0	0	0	0	0	0	0	0	0	0	-1	0	0	0	0	0	0	0	0	0	0	0	0	0	0	0	0
ENSG00000187147.16	0	0	0	0	0	0	0	0	0	0	0	-1	1	0	0	0	0	0	0	0	0	0	0	0	0	0	0	0	0	0	0	0	-1	0	0	0	0	0	0	0	0	0	0	0	0	0	0	0	0
ENSG00000126106.12	0	0	0	0	0	0	0	0	0	0	0	-1	0	0	0	0	0	0	0	0	0	0	0	0	0	0	0	0	0	0	0	0	-1	0	0	0	0	0	0	0	0	0	0	0	0	0	0	0	0
ENSG00000198520.9	0	0	0	0	0	0	0	0	0	0	0	-1	0	0	0	0	0	0	0	0	0	0	0	0	0	0	0	0	0	0	0	0	-1	0	0	0	0	0	0	0	0	0	0	0	0	0	0	0	0
ENSG00000142945.11	0	0	0	0	0	0	0	0	0	0	0	-1	0	0	0	0	0	0	0	0	0	0	0	0	0	0	0	0	0	0	0	0	-1	0	0	0	0	0	0	0	0	0	0	0	0	0	0	0	0
ENSG00000142937.10	0	0	0	0	0	0	0	0	0	0	0	-1	0	0	0	0	0	0	0	0	0	0	0	0	0	0	0	0	0	0	0	0	-1	0	0	0	0	0	0	0	0	0	0	0	0	0	0	0	0
ENSG00000142959.4	0	0	0	0	0	0	0	0	0	0	0	-1	0	0	0	0	0	0	0	0	0	0	0	0	0	0	0	0	0	0	0	0	-1	0	0	0	0	0	0	0	0	0	0	0	0	0	0	0	0
ENSG00000173846.11	0	0	0	0	0	0	0	0	0	0	0	-1	0	0	0	0	0	0	0	0	0	0	0	0	0	0	0	0	0	0	0	0	-1	0	0	0	0	0	0	0	0	0	0	0	0	0	0	0	0
ENSG00000188396.3	0	0	0	0	0	0	0	0	0	0	0	-1	0	0	0	0	0	0	0	0	0	0	0	0	0	0	0	0	0	0	0	0	-1	0	0	0	0	0	0	0	0	0	0	0	0	0	0	0	0
ENSG00000222009.7	0	0	0	0	0	0	0	0	0	0	0	-1	0	0	0	0	0	0	0	0	0	0	0	0	0	0	0	0	0	0	0	0	-1	0	0	0	0	0	0	0	0	0	0	0	0	0	0	0	0
ENSG00000117425.12	0	0	0	0	0	0	0	0	0	0	0	-1	0	0	0	0	0	0	0	0	0	0	0	0	0	0	0	0	0	0	0	0	-1	0	0	0	0	0	0	0	0	0	0	0	0	0	0	0	0
ENSG00000070785.15	0	0	0	0	0	0	0	0	0	0	0	-1	0	0	0	0	0	0	0	0	0	0	0	0	0	0	0	0	0	0	0	0	-1	0	0	0	0	0	0	0	0	0	0	0	0	0	0	0	0
ENSG00000126107.13	0	0	0	0	0	0	0	0	0	0	0	-1	0	0	0	0	0	0	0	0	0	0	0	0	0	0	0	0	0	0	0	0	-1	0	0	0	0	0	0	0	0	0	0	0	0	0	0	0	0
ENSG00000126088.11	0	0	0	0	0	0	0	0	0	0	0	-1	0	0	0	0	0	0	0	0	0	0	0	0	0	0	0	0	0	0	0	0	-1	0	0	0	0	0	0	0	0	0	0	0	0	0	0	0	0
ENSG00000162415.6	0	0	0	0	0	0	0	0	0	0	0	-1	0	0	0	0	0	0	0	0	0	0	0	0	0	0	0	0	0	0	0	0	-1	0	0	0	0	0	0	0	0	0	0	0	0	0	0	0	0
ENSG00000132781.16	0	0	0	0	0	0	0	0	0	0	0	-1	0	0	0	0	0	0	0	0	0	0	0	0	0	0	0	0	0	0	0	0	-1	0	0	0	0	0	0	0	0	0	0	0	0	0	0	0	0
ENSG00000186603.5	0	0	0	0	0	0	0	0	0	0	0	-1	0	0	0	0	0	0	0	0	0	0	0	0	0	0	0	0	0	0	0	0	-1	0	0	0	0	0	0	0	0	0	0	0	0	0	0	0	0
ENSG00000070759.15	0	0	0	0	0	0	0	0	0	0	0	-1	0	0	0	0	0	0	0	0	0	0	0	0	0	0	0	0	0	0	0	0	-1	0	0	0	0	0	0	0	0	0	0	0	0	0	0	0	0
ENSG00000132773.10	0	0	0	0	0	0	0	0	0	0	0	-1	0	0	0	0	0	0	0	0	0	0	0	0	0	0	0	0	0	0	0	0	-1	0	0	0	0	0	0	0	0	0	0	0	0	0	0	0	0
ENSG00000280670.1	0	0	0	0	0	0	0	0	0	0	0	-1	0	0	0	0	0	0	0	0	0	0	0	0	0	0	0	0	0	0	0	0	-1	0	0	0	0	0	0	0	0	0	0	0	0	0	0	0	0
ENSG00000132763.13	0	0	0	0	0	0	0	0	0	0	0	-1	0	0	0	0	0	0	0	0	0	0	0	0	0	0	0	0	0	0	0	0	-1	0	0	0	0	0	0	0	0	0	0	0	0	0	0	0	0
ENSG00000117450.12	0	0	0	0	0	0	0	0	0	0	0	-1	0	0	0	0	0	0	0	0	0	0	0	0	0	0	0	0	0	0	0	0	-1	0	0	0	0	0	0	0	0	0	0	0	0	0	0	0	0
ENSG00000117448.12	0	0	0	0	0	0	0	0	0	0	0	-1	0	0	0	0	0	0	0	0	0	0	0	0	0	0	0	0	0	0	0	0	-1	0	0	0	0	0	0	0	0	0	0	0	0	0	0	0	0
ENSG00000132780.15	0	0	0	0	0	0	0	0	0	0	0	-1	0	0	0	0	0	0	0	0	0	0	0	0	0	0	0	0	0	0	0	0	-1	0	0	0	0	0	0	0	0	0	0	0	0	0	0	0	0
ENSG00000159588.13	0	0	0	0	0	0	0	0	0	0	0	-1	0	0	0	0	0	0	0	0	0	0	0	0	0	0	0	0	0	0	0	0	-1	0	0	0	0	0	0	0	0	0	0	0	0	0	0	0	0
ENSG00000159592.9	0	0	0	0	0	0	0	0	0	0	0	-1	0	0	0	0	0	0	0	0	0	0	0	0	0	0	0	0	0	0	0	0	-1	0	0	0	0	0	0	0	0	0	0	0	0	0	0	0	0
ENSG00000159596.6	0	0	0	0	0	0	0	0	0	0	0	-1	0	0	0	0	0	0	0	0	0	0	0	0	0	0	0	0	0	0	0	0	-1	0	0	0	0	0	0	0	0	0	0	0	0	0	0	0	0
ENSG00000197429.9	0	0	0	0	0	0	0	0	0	0	0	-1	0	0	0	0	0	0	0	0	0	0	0	0	0	0	0	0	0	0	0	0	-1	0	0	0	0	0	0	0	0	0	0	0	0	0	0	0	0
ENSG00000086015.19	0	0	0	0	0	0	0	0	0	0	0	-1	0	0	0	0	0	0	0	0	0	0	0	0	0	0	0	0	0	0	0	0	-1	0	0	0	0	0	0	0	0	0	0	0	0	0	0	0	0
ENSG00000117461.13	0	0	0	0	0	0	0	0	0	0	0	-1	0	0	0	0	0	0	0	0	0	0	0	0	0	0	0	0	0	0	0	0	-1	0	0	0	0	0	0	0	0	0	0	0	0	0	0	0	0
ENSG00000278139.1	0	0	0	0	0	0	0	0	0	0	0	-1	0	0	0	0	0	0	0	0	0	0	0	0	0	0	0	0	0	0	0	0	-1	0	0	0	0	0	0	0	0	0	0	0	0	0	0	0	0
ENSG00000117472.8	0	0	0	0	0	0	0	0	0	0	0	-1	0	0	0	0	0	0	0	0	0	0	0	0	0	0	0	0	0	0	0	0	-1	0	0	0	0	0	0	0	0	0	0	0	0	0	0	0	0
ENSG00000250719.1	0	0	0	0	0	0	0	0	0	0	0	-1	0	0	0	0	0	0	0	0	0	0	0	0	0	0	0	0	0	0	0	0	-1	0	0	0	0	0	0	0	0	0	0	0	0	0	0	0	0
ENSG00000085998.12	0	0	0	0	0	0	0	0	0	0	0	-1	0	0	0	0	0	0	0	0	0	0	0	0	0	0	0	0	0	0	0	0	-1	0	0	0	0	0	0	0	0	0	0	0	0	0	0	0	0
ENSG00000171357.5	0	0	0	0	0	0	0	0	0	0	0	-1	0	0	0	0	0	0	0	0	0	0	0	0	0	0	0	0	0	0	0	0	-1	0	0	0	0	0	0	0	0	0	0	0	0	0	0	0	0
ENSG00000085999.10	0	0	0	0	0	0	0	0	0	0	0	-1	0	0	0	0	0	0	0	0	0	0	0	0	0	0	0	0	0	0	0	0	-1	0	0	0	0	0	0	0	0	0	0	0	0	0	0	0	0
ENSG00000132128.15	0	0	0	0	0	0	0	0	0	0	0	-1	0	0	0	0	0	0	0	0	0	0	0	0	0	0	0	0	0	0	0	0	-1	0	0	0	0	0	0	0	0	0	0	0	0	0	0	0	0
ENSG00000173660.10	0	0	0	0	0	0	0	0	0	0	0	-1	0	0	0	0	0	0	0	0	0	0	0	0	0	0	0	0	0	0	0	0	-1	0	0	0	0	0	0	0	0	0	0	0	0	0	0	0	0
ENSG00000117481.9	0	0	0	0	0	0	0	0	0	0	0	-1	0	0	0	0	0	0	0	0	0	0	0	0	0	0	0	0	0	0	0	0	-1	0	0	0	0	0	0	0	0	0	0	0	0	0	0	0	0
ENSG00000117480.14	0	0	0	0	0	0	0	0	0	0	0	-1	0	0	0	0	0	0	0	0	0	0	0	0	0	0	0	0	0	0	0	0	-1	0	0	0	0	0	0	0	0	0	0	0	0	0	0	0	0
ENSG00000197587.9	0	0	0	0	0	0	0	0	0	0	0	-1	0	0	0	0	0	0	0	0	0	0	0	0	0	0	0	0	0	0	0	0	-1	0	0	0	0	0	0	0	0	0	0	0	0	0	0	0	0
ENSG00000162456.8	0	0	0	0	0	0	0	0	0	0	0	-1	0	0	0	0	0	0	0	0	0	0	0	0	0	0	0	0	0	0	0	0	-1	0	0	0	0	0	0	0	0	0	0	0	0	0	0	0	0
ENSG00000079277.18	0	0	0	0	0	0	0	0	0	0	0	-1	0	0	0	0	0	0	0	0	0	0	0	0	0	0	0	0	0	0	0	0	-1	0	0	0	0	0	0	0	0	0	0	0	0	0	0	0	0
ENSG00000142961.13	0	0	0	0	0	0	0	0	0	0	0	-1	0	0	0	0	0	0	0	0	0	0	0	0	0	0	0	0	0	0	0	0	-1	0	0	0	0	0	0	0	0	0	0	0	0	0	0	0	0
ENSG00000123472.11	0	0	0	0	0	0	0	0	0	0	0	-1	0	0	0	0	0	0	0	0	0	0	0	0	0	0	0	0	0	0	0	0	-1	0	0	0	0	0	0	0	0	0	0	0	0	0	0	0	0
ENSG00000186118.8	0	0	0	0	0	0	0	0	0	0	0	-1	0	0	0	0	0	0	0	0	0	0	0	0	0	0	0	0	0	0	0	0	-1	0	0	0	0	0	0	0	0	0	0	0	0	0	0	0	0
ENSG00000159658.9	0	0	0	0	0	0	0	0	0	0	0	-1	0	0	0	0	0	0	0	0	0	0	0	0	0	0	0	0	0	0	0	0	-1	0	0	0	0	0	0	0	0	0	0	0	0	0	0	0	0
ENSG00000142973.11	0	0	0	0	0	0	0	0	0	0	0	-1	0	0	0	0	0	0	0	0	0	0	0	0	0	0	0	0	0	0	0	0	-1	0	0	0	0	0	0	0	0	0	0	0	0	0	0	0	0
ENSG00000187048.11	0	0	0	0	0	0	0	0	0	0	0	-1	0	0	0	0	0	0	0	0	0	0	0	0	0	0	0	0	0	0	0	0	-1	0	0	0	0	0	0	0	0	0	0	0	0	0	0	0	0
ENSG00000186377.7	0	0	0	0	0	0	0	0	0	0	0	-1	0	0	0	0	0	0	0	0	0	0	0	0	0	0	0	0	0	0	0	0	-1	0	0	0	0	0	0	0	0	0	0	0	0	0	0	0	0
ENSG00000186160.4	0	0	0	0	0	0	0	0	0	0	0	-1	0	0	0	0	0	0	0	0	0	0	0	0	0	0	0	0	0	0	0	0	-1	0	0	0	0	0	0	0	0	0	0	0	0	0	0	0	0
ENSG00000162365.10	0	0	0	0	0	0	0	0	0	0	0	-1	0	0	0	0	0	0	0	0	0	0	0	0	0	0	0	0	0	0	0	0	-1	0	0	0	0	0	0	0	0	0	0	0	0	0	0	0	0
ENSG00000162366.6	0	0	0	0	0	0	0	0	0	0	0	-1	0	0	0	0	0	0	0	0	0	0	0	0	0	0	0	0	0	0	0	0	-1	0	0	0	0	0	0	0	0	0	0	0	0	0	0	0	0
ENSG00000162367.10	0	0	0	0	0	0	0	0	0	0	0	-1	0	0	0	0	0	0	0	0	0	0	0	0	0	0	0	0	0	0	0	0	-1	0	0	0	0	0	0	0	0	0	0	0	0	0	0	0	0
ENSG00000123473.14	0	0	0	0	0	0	0	0	0	0	0	-1	0	0	0	0	0	0	0	0	0	0	0	0	0	0	0	0	0	0	0	0	-1	0	0	0	0	0	0	0	0	0	0	0	0	0	0	0	0
ENSG00000162368.12	0	0	0	0	0	0	0	0	0	0	0	-1	0	0	0	0	0	0	0	0	0	0	0	0	0	0	0	0	0	0	0	0	-1	0	0	0	0	0	0	0	0	0	0	0	0	0	0	0	0
ENSG00000186790.5	0	0	0	0	0	0	0	0	0	0	0	-1	0	0	0	0	0	0	0	0	0	0	0	0	0	0	0	0	0	0	0	0	-1	0	0	0	0	0	0	0	0	0	0	0	0	0	0	0	0
ENSG00000186564.5	0	0	0	0	0	0	0	0	0	0	0	-1	0	0	0	0	0	0	0	0	0	0	0	0	0	0	0	0	0	0	0	0	-1	0	0	0	0	0	0	0	0	0	0	0	0	0	0	0	0
ENSG00000269113.3	0	0	0	0	0	0	0	0	0	0	0	-1	0	0	0	0	0	0	0	0	0	0	0	0	0	0	0	0	0	0	0	0	-1	0	0	0	0	0	0	0	0	0	0	0	0	0	0	0	0
ENSG00000279096.1	0	0	0	0	0	0	0	0	0	0	0	-1	0	0	0	0	0	0	0	0	0	0	0	0	0	0	0	0	0	0	0	0	-1	0	0	0	0	0	0	0	0	0	0	0	0	0	0	0	0
ENSG00000117834.11	0	0	0	0	0	0	0	0	0	0	0	-1	0	0	0	0	0	0	0	0	0	0	0	0	0	0	0	0	0	0	0	0	-1	0	0	0	0	0	0	0	0	0	0	0	0	0	0	0	0
ENSG00000279214.1	0	0	0	0	0	0	0	0	0	0	0	-1	0	0	0	0	0	0	0	0	0	0	0	0	0	0	0	0	0	0	0	0	-1	0	0	0	0	0	0	0	0	0	0	0	0	0	0	0	0
ENSG00000132122.10	0	0	0	0	0	0	0	0	0	0	0	-1	0	0	0	0	0	0	0	0	0	0	0	0	0	0	0	0	0	0	0	0	-1	0	0	0	0	0	0	0	0	0	0	0	0	0	0	0	0
ENSG00000186094.15	0	0	0	0	0	0	0	0	0	0	0	-1	0	0	0	0	0	0	0	0	0	0	0	0	0	0	0	0	0	0	0	0	-1	0	0	0	0	0	0	0	0	0	0	0	0	0	0	0	0
ENSG00000162373.11	0	0	0	0	0	0	0	0	0	0	0	-1	0	0	0	0	0	0	0	0	0	0	0	0	0	0	0	0	0	0	0	0	-1	0	0	0	0	0	0	0	0	0	0	0	0	0	0	0	0
ENSG00000162374.15	0	0	0	0	0	0	0	0	0	0	0	-1	0	0	0	0	0	0	0	0	0	0	0	0	0	0	0	0	0	0	0	0	-1	0	0	0	0	0	0	0	0	0	0	0	0	0	0	0	0
ENSG00000142700.10	0	0	0	0	0	0	0	0	0	0	0	-1	0	0	0	0	0	0	0	0	0	0	0	0	0	0	0	0	0	0	0	0	-1	0	0	0	0	0	0	0	0	0	0	0	0	0	0	0	0
ENSG00000185104.18	0	0	0	0	0	0	0	0	0	0	0	-1	0	0	0	0	0	0	0	0	0	0	0	0	0	0	0	0	0	0	0	0	-1	0	0	0	0	0	0	0	0	0	0	0	0	0	0	0	0
ENSG00000123080.9	0	0	0	0	0	0	0	0	0	0	0	-1	0	0	0	0	0	0	0	0	0	0	0	0	0	0	0	0	0	0	0	0	-1	0	0	0	0	0	0	0	0	0	0	0	0	0	0	0	0
ENSG00000204006.7	0	0	0	0	0	0	0	0	0	0	0	-1	0	0	0	0	0	0	0	0	0	0	0	0	0	0	0	0	0	0	0	0	1	0	0	0	0	0	0	0	0	0	0	0	0	0	0	0	0
ENSG00000123091.4	0	0	0	0	0	0	0	0	0	0	0	-1	0	0	0	0	0	0	0	0	0	0	0	0	0	0	0	0	0	0	0	0	1	0	0	0	0	0	0	0	0	0	0	0	0	0	0	0	0
ENSG00000085831.14	0	0	0	0	0	0	0	0	0	0	0	-1	0	0	0	0	0	0	0	0	0	0	0	0	0	0	0	0	0	0	0	0	1	0	0	0	0	0	0	0	0	0	0	0	0	0	0	0	0
ENSG00000085832.15	-1	0	0	0	0	0	0	0	0	0	0	-1	0	0	0	0	0	0	0	0	0	0	0	0	0	0	0	0	0	0	0	0	1	0	0	0	0	0	0	0	0	0	0	0	0	0	0	0	0
ENSG00000117859.17	0	0	0	0	0	0	0	0	0	0	0	-1	0	0	0	0	0	0	0	0	0	0	0	0	0	0	0	0	0	0	0	0	1	0	0	0	0	0	0	0	0	0	0	0	0	0	0	0	0
ENSG00000078618.18	0	0	0	0	0	0	0	0	0	0	0	-1	0	0	0	0	0	0	0	0	0	0	0	0	0	-1	0	0	0	0	0	0	1	0	0	0	0	0	0	0	0	0	0	0	0	0	0	0	0
ENSG00000169213.6	0	0	0	0	0	0	0	0	0	0	0	-1	0	0	0	0	0	0	0	0	0	0	0	0	0	-1	0	0	0	0	0	0	-1	0	0	0	0	0	0	0	0	0	0	0	0	0	0	0	0
ENSG00000117862.10	0	0	0	0	0	0	0	0	0	0	0	-1	0	0	0	0	0	0	0	0	0	0	0	0	0	0	0	0	0	0	0	0	-1	0	0	0	0	0	0	0	0	0	0	0	0	0	0	0	0
ENSG00000198841.3	0	0	0	0	0	0	0	0	0	0	0	-1	0	0	0	0	0	0	0	0	0	0	0	0	0	0	0	0	0	0	0	0	-1	0	0	0	0	0	0	0	0	0	0	0	0	0	0	0	0
ENSG00000134717.16	0	0	0	0	0	0	0	0	0	0	0	-1	0	0	0	0	0	0	0	0	0	0	0	0	0	0	0	0	0	0	0	0	-1	0	0	0	0	0	0	0	0	0	0	0	0	0	0	0	0
ENSG00000157077.13	0	0	0	0	0	0	0	0	0	0	0	-1	0	0	0	0	0	0	0	0	0	0	1	0	0	0	0	0	0	0	0	0	-1	0	0	0	0	0	0	0	0	0	0	0	0	0	0	0	0
ENSG00000154222.13	0	0	0	0	0	0	0	0	0	0	0	-1	0	0	0	0	0	0	0	0	0	0	0	0	0	0	0	0	0	0	0	0	-1	0	0	0	0	0	0	0	0	0	0	0	0	0	0	0	0
ENSG00000085840.11	0	0	0	0	0	0	0	0	0	0	0	-1	0	0	0	0	0	0	0	0	0	0	0	0	0	0	0	0	0	0	0	0	-1	0	0	0	0	0	0	0	0	0	0	0	0	0	0	0	0
ENSG00000134748.12	0	0	0	0	0	0	0	0	0	0	0	-1	0	0	0	0	0	0	0	0	0	0	0	0	0	0	0	0	0	0	0	0	-1	0	0	0	0	0	0	0	0	0	0	0	0	0	0	0	0
ENSG00000134744.12	0	0	0	0	0	0	0	0	0	0	0	-1	0	0	0	0	0	0	0	0	0	0	0	0	0	0	0	0	0	0	0	0	-1	0	0	0	0	0	0	0	0	0	0	0	0	0	0	0	0
ENSG00000116157.5	0	0	0	0	0	0	0	0	0	0	0	-1	0	0	0	0	0	0	0	0	0	0	0	0	0	0	0	0	0	0	0	0	-1	0	0	0	0	0	0	0	0	0	0	0	0	0	0	0	0
ENSG00000182183.13	0	0	0	0	0	0	0	0	0	0	0	-1	0	0	0	0	0	0	0	0	0	0	0	0	0	0	0	0	0	0	0	0	-1	0	0	0	0	0	0	0	0	0	0	0	0	0	0	0	0
ENSG00000162377.5	0	0	0	0	0	0	0	0	0	0	0	-1	0	0	0	0	0	0	0	0	0	0	0	0	0	0	0	0	0	0	0	0	1	0	0	0	0	0	0	0	0	0	0	0	0	0	0	0	0
ENSG00000162378.11	0	0	0	0	0	0	0	0	0	0	0	-1	0	0	0	0	0	0	0	0	0	0	0	0	0	0	0	0	0	0	0	0	1	0	0	0	0	0	0	0	0	0	0	0	0	0	0	0	0
ENSG00000203995.8	0	0	0	0	0	0	0	0	0	0	0	-1	0	0	0	0	0	0	0	0	0	0	0	0	0	0	0	0	0	0	0	0	1	0	0	0	0	0	0	0	0	0	0	0	0	0	0	0	0
ENSG00000121310.15	0	0	0	0	0	0	0	0	0	0	0	-1	0	0	0	0	0	0	0	0	0	0	0	0	0	0	0	0	0	0	0	0	1	0	0	0	0	0	0	0	0	0	0	0	0	0	0	0	0
ENSG00000116171.15	0	0	0	0	0	0	0	0	0	0	0	-1	0	0	0	0	0	0	0	0	0	0	0	0	0	0	0	0	0	0	0	0	-1	0	0	0	0	0	0	0	0	0	0	0	0	0	0	0	0
ENSG00000279054.1	0	0	0	0	0	0	0	0	0	0	0	-1	0	0	0	0	0	0	0	0	0	0	0	0	0	0	0	0	0	0	0	0	-1	0	0	0	0	0	0	0	0	0	0	0	0	0	0	0	0
ENSG00000174348.12	0	0	0	0	0	0	0	0	0	0	0	-1	0	0	0	0	0	0	0	0	0	0	0	0	0	0	0	0	0	0	0	0	-1	0	0	0	0	0	0	0	0	0	0	0	0	0	0	0	0
ENSG00000162383.10	0	0	0	0	0	0	0	0	0	0	0	-1	0	0	0	0	0	0	0	0	0	0	0	0	0	0	0	0	0	0	0	0	-1	0	0	0	0	0	0	0	0	0	0	0	0	0	0	0	0
ENSG00000157184.5	0	0	0	0	0	0	0	0	0	0	0	-1	0	0	0	0	0	0	0	0	0	0	0	0	0	0	0	0	0	0	0	0	1	0	0	0	0	0	0	0	0	0	0	0	0	0	0	0	0
ENSG00000162384.12	0	0	0	0	0	0	0	0	0	0	0	-1	0	0	0	0	0	0	0	0	0	0	0	0	0	0	0	0	0	0	0	0	1	0	0	0	0	0	0	0	0	0	0	0	0	0	0	0	0
ENSG00000162385.9	0	0	0	0	0	0	0	0	0	0	0	-1	0	0	0	0	0	0	0	0	0	0	0	0	0	0	0	0	0	0	0	0	1	0	0	0	0	0	0	0	0	0	0	0	0	0	0	0	0
ENSG00000157193.13	0	0	0	0	0	0	0	0	0	0	0	-1	0	0	0	0	0	0	0	0	0	0	0	0	0	0	0	0	0	0	0	0	1	0	0	0	0	0	0	0	0	0	0	0	0	0	0	0	0
ENSG00000143006.7	0	0	0	0	0	0	0	0	0	0	0	-1	0	0	0	0	0	0	0	0	0	0	0	0	0	0	0	0	0	0	0	0	1	0	0	0	0	0	0	0	0	0	0	0	0	0	0	0	0
ENSG00000174332.4	0	0	0	0	0	0	0	0	0	0	0	-1	0	0	0	0	0	0	0	0	0	0	0	0	0	0	0	0	0	0	0	0	1	0	0	0	0	0	0	0	0	0	0	0	0	0	0	0	0
ENSG00000058804.11	0	0	0	0	0	0	0	0	0	0	0	-1	0	0	0	0	0	0	0	0	0	0	0	0	0	0	0	0	0	0	0	0	1	0	0	0	0	0	0	0	0	0	0	0	0	0	0	0	0
ENSG00000058799.12	0	0	0	0	0	0	0	0	0	0	0	-1	0	0	0	0	0	0	0	0	0	0	0	0	0	0	0	0	0	0	0	0	1	0	0	0	0	0	0	0	0	0	0	0	0	0	0	0	0
ENSG00000211452.9	0	0	0	0	0	0	0	0	0	0	0	-1	0	0	0	0	0	0	0	0	0	0	0	0	0	0	0	0	0	0	0	0	1	0	0	0	0	0	0	0	0	0	0	0	0	0	0	0	0
ENSG00000081870.10	0	0	0	0	0	0	0	0	0	0	0	-1	0	0	0	0	0	0	0	0	0	0	0	0	0	0	0	0	0	0	0	0	1	0	0	0	0	0	0	0	0	0	0	0	0	0	0	0	0
ENSG00000116212.13	0	0	0	0	0	0	0	0	0	0	0	-1	0	0	0	0	0	0	0	0	0	0	0	0	0	0	0	0	0	0	0	0	1	0	0	0	0	0	0	0	0	0	0	0	0	0	0	0	0
ENSG00000203985.9	0	0	0	0	0	0	0	0	0	0	0	-1	0	0	0	0	0	0	0	0	0	0	0	0	0	0	0	0	0	0	0	0	1	0	0	0	0	0	0	0	0	0	0	0	0	0	0	0	0
ENSG00000116209.10	0	0	0	0	0	0	0	0	0	0	0	-1	0	0	0	0	0	0	0	0	0	0	0	0	0	0	0	0	0	0	0	0	1	0	0	0	0	0	0	0	0	0	0	0	0	0	0	0	0
ENSG00000116205.9	0	0	0	0	0	0	0	0	0	0	0	-1	0	0	0	0	0	0	0	0	0	0	0	0	0	0	0	0	0	0	0	0	1	0	0	0	0	0	0	0	0	0	0	0	0	0	0	0	0
ENSG00000157211.10	0	0	0	0	0	0	0	0	0	0	0	-1	0	0	0	0	0	0	0	0	0	0	0	0	0	0	0	0	0	0	0	0	1	0	0	0	0	0	0	0	0	0	0	0	0	0	0	0	0
ENSG00000256407.1	0	0	0	0	0	0	0	0	0	0	0	-1	0	0	0	0	0	0	0	0	0	0	0	0	0	0	0	0	0	0	0	0	1	0	0	0	0	0	0	0	0	0	0	0	0	0	0	0	0
ENSG00000215883.8	0	0	0	0	0	0	0	0	0	0	0	-1	0	0	0	0	0	0	0	0	0	0	0	0	0	0	0	0	0	0	0	0	1	0	0	0	0	0	0	0	0	0	0	0	0	0	0	0	0
ENSG00000116221.14	0	0	0	0	0	0	0	0	0	0	0	-1	0	0	0	0	0	0	0	0	0	0	0	0	0	0	0	0	0	0	0	0	1	0	0	0	0	0	0	0	0	0	0	0	0	0	0	0	0
ENSG00000157216.14	0	0	0	0	0	0	0	0	0	0	0	-1	0	0	0	0	0	0	0	0	0	0	0	0	0	0	0	0	0	0	0	0	1	0	0	0	0	0	0	0	0	0	0	0	0	0	0	0	0
ENSG00000162390.16	0	0	0	0	0	0	0	0	0	0	0	-1	0	0	0	0	0	0	0	0	0	0	0	0	0	0	0	0	0	0	0	0	0	0	0	0	0	0	0	0	0	0	0	0	0	0	0	0	0
ENSG00000162391.10	0	0	0	0	0	0	0	0	0	0	0	-1	0	0	0	0	0	0	0	0	0	0	0	0	0	0	0	0	0	0	0	0	0	0	0	0	0	0	0	0	0	0	0	0	0	0	0	0	0
ENSG00000184313.18	0	0	0	0	0	0	0	0	0	0	0	-1	0	0	0	0	0	0	0	0	0	0	0	0	0	0	0	0	0	0	0	0	0	0	0	0	0	0	0	0	0	0	0	0	0	0	0	0	0
ENSG00000271723.4	0	0	0	0	0	0	0	0	0	0	0	-1	0	0	0	0	0	0	0	0	0	0	0	0	0	0	0	0	0	0	0	0	0	0	0	0	0	0	0	0	0	0	0	0	0	0	0	0	0
ENSG00000243725.5	0	0	0	0	0	0	0	0	0	0	0	-1	0	0	0	0	0	0	0	0	0	0	0	0	0	0	0	0	0	0	0	0	0	0	0	0	0	0	0	0	0	0	0	0	0	0	0	0	0
ENSG00000006555.9	0	0	0	0	0	0	0	0	0	0	0	-1	0	0	0	0	0	0	0	0	0	0	0	0	0	0	0	0	0	0	0	0	0	0	0	0	0	0	0	0	0	0	0	0	0	0	0	0	0
ENSG00000162396.5	0	0	0	0	0	0	0	0	0	0	0	-1	0	0	0	0	0	0	0	0	0	0	0	0	0	0	0	0	0	0	0	0	0	0	0	0	0	0	0	0	0	0	0	0	0	0	0	0	0
ENSG00000162398.10	0	0	0	0	0	0	0	0	0	0	0	-1	0	0	0	0	0	0	0	0	0	0	0	0	0	0	0	0	0	0	0	0	0	0	0	0	0	0	0	0	0	0	0	0	0	0	0	0	0
ENSG00000116133.10	0	0	0	0	0	0	0	0	0	0	0	-1	0	0	0	0	0	0	0	0	0	0	0	0	0	0	0	0	0	0	0	0	0	0	0	0	0	0	0	0	0	0	0	0	0	0	0	0	0
ENSG00000143001.4	0	0	0	0	0	0	0	0	0	0	0	-1	0	0	0	0	0	0	0	0	0	0	0	0	0	0	0	0	0	0	0	0	1	0	0	0	0	0	0	0	0	0	0	0	0	0	0	0	0
ENSG00000162399.6	0	0	0	0	0	0	0	0	0	0	0	-1	0	0	0	0	0	0	0	0	0	0	0	0	0	0	0	0	0	0	0	0	1	0	0	0	0	0	0	0	0	0	0	0	0	0	0	0	0
ENSG00000169174.10	0	0	0	0	0	0	0	0	0	0	0	-1	0	0	0	0	0	0	0	0	0	0	0	0	0	0	0	0	0	0	0	0	1	0	0	0	0	0	0	0	0	0	0	0	0	0	0	0	0
ENSG00000162402.11	0	0	0	0	0	0	0	0	0	0	0	-1	0	0	0	0	0	0	0	0	0	0	0	0	0	0	0	0	0	0	0	0	1	0	0	0	0	0	0	0	0	0	0	0	0	0	0	0	0
ENSG00000162407.8	0	0	0	0	0	0	0	0	0	0	0	-1	0	0	0	0	0	0	0	0	0	0	0	0	0	0	0	0	0	0	0	0	1	0	0	0	0	0	0	0	0	0	0	0	0	0	0	0	0
ENSG00000162409.9	0	0	0	0	0	0	0	0	0	0	0	-1	0	0	0	0	0	0	0	0	0	0	0	0	0	0	0	0	0	0	0	0	0	0	0	0	0	0	0	0	0	0	0	0	0	0	0	0	0
ENSG00000187889.11	0	0	0	0	0	0	0	0	0	0	0	-1	0	0	0	0	0	0	0	0	0	0	0	0	0	0	0	0	0	0	0	0	0	0	0	0	0	0	0	0	0	0	0	0	0	0	0	0	0
ENSG00000157131.10	0	0	0	0	0	0	0	0	0	0	0	-1	0	0	0	0	0	0	0	0	0	0	0	0	0	0	0	0	0	0	0	0	0	0	0	0	0	0	0	0	0	0	0	0	0	0	0	0	0
ENSG00000021852.11	0	0	0	0	0	0	0	0	0	0	0	-1	0	0	0	0	0	0	0	0	0	0	0	0	0	0	0	0	0	0	0	0	0	0	0	0	0	0	0	0	0	0	0	0	0	0	0	0	0
ENSG00000173406.14	0	0	0	0	0	0	0	0	0	0	0	-1	0	0	0	0	0	0	0	0	0	0	0	0	0	0	0	0	0	0	0	0	0	0	0	0	0	0	0	0	0	0	0	0	0	0	0	0	0
ENSG00000162600.10	0	0	0	0	0	0	0	0	0	0	0	-1	0	0	0	0	0	0	0	0	0	0	0	0	0	0	0	0	0	0	0	0	0	0	0	0	0	0	0	0	0	0	0	0	0	0	0	0	0
ENSG00000184292.6	0	0	0	0	0	0	0	0	0	0	0	-1	0	0	0	0	0	0	0	0	0	0	0	0	0	0	0	0	0	0	0	0	0	0	0	0	0	0	0	0	0	0	0	0	0	0	0	0	0
ENSG00000162601.8	0	0	0	0	0	0	0	0	0	0	0	-1	0	0	0	0	0	0	0	0	0	0	0	0	0	0	0	0	0	0	0	0	0	0	0	0	0	0	0	0	0	0	0	0	0	0	0	0	0
ENSG00000177606.6	0	0	0	0	0	0	0	0	0	0	0	-1	0	0	0	0	0	0	0	0	0	0	0	0	0	0	0	0	0	0	0	0	0	0	0	0	0	0	0	0	0	0	0	0	0	0	0	0	0
ENSG00000172456.15	0	0	0	0	0	0	0	0	0	0	0	-1	0	0	0	0	0	0	0	0	0	0	0	0	0	0	0	0	0	0	0	0	0	0	0	0	0	0	0	0	0	0	0	0	0	0	0	0	0
ENSG00000134709.9	0	0	0	0	0	0	0	0	0	0	0	-1	0	0	0	0	0	0	0	0	0	0	0	0	0	0	0	0	0	0	0	0	0	0	0	0	0	0	0	0	0	0	0	0	0	0	0	0	0
ENSG00000134716.8	0	0	0	0	0	0	0	0	0	0	0	-1	0	0	0	0	0	0	0	0	0	0	0	0	0	0	0	0	0	0	0	0	0	0	0	0	0	0	0	0	0	0	0	0	0	0	0	0	0
ENSG00000162598.12	0	0	0	0	0	0	0	0	0	0	0	-1	0	0	0	0	0	0	0	0	0	0	0	0	0	0	0	0	0	0	0	0	0	0	0	0	0	0	0	0	0	0	0	0	0	0	0	0	0
ENSG00000162599.14	0	0	0	0	0	0	0	0	0	0	0	-1	0	0	0	0	0	0	0	0	0	0	0	0	0	0	0	0	0	0	0	0	-1	0	0	0	0	0	0	0	0	0	0	0	0	0	0	0	0
ENSG00000162604.11	0	0	0	0	0	0	0	0	0	0	0	-1	0	0	0	0	0	0	0	0	0	0	0	0	0	0	0	0	0	0	0	0	0	0	0	0	0	0	0	0	0	0	0	0	0	0	0	0	0
ENSG00000132849.17	0	0	0	0	0	0	0	0	0	0	0	-1	0	0	0	0	0	0	0	0	0	0	0	0	0	0	0	0	0	0	0	0	0	0	0	0	0	0	0	0	0	0	0	0	0	0	0	0	0
ENSG00000240563.1	0	0	0	0	0	0	0	0	0	0	0	-1	0	0	0	0	0	0	0	0	0	0	0	0	0	0	0	0	0	0	0	0	0	0	0	0	0	0	0	0	0	0	0	0	0	0	0	0	0
ENSG00000132854.17	0	0	0	0	0	0	0	0	0	0	0	-1	0	0	0	0	0	0	0	0	0	0	0	0	0	0	0	0	0	0	0	0	0	0	0	0	0	0	0	0	0	0	0	0	0	0	0	0	0
ENSG00000162607.11	0	0	0	0	0	0	0	0	0	0	0	-1	0	0	0	0	0	0	0	0	0	0	0	0	0	0	0	0	0	0	0	0	0	0	0	0	0	0	0	0	0	0	0	0	0	0	0	0	0
ENSG00000116641.14	0	0	0	0	0	0	0	0	0	0	0	-1	0	0	0	0	0	0	0	0	0	0	0	0	0	0	0	0	0	0	0	0	0	0	0	0	0	0	0	0	0	0	0	0	0	0	0	0	0
ENSG00000132855.4	0	0	0	0	0	0	0	0	0	0	0	-1	0	0	0	0	0	0	0	0	0	0	0	0	0	0	0	0	0	0	0	0	0	0	0	0	0	0	0	0	0	0	0	0	0	0	0	0	0
ENSG00000125703.13	0	0	0	0	0	0	0	0	0	0	0	-1	0	0	0	0	0	0	0	0	0	0	0	0	0	0	0	0	0	0	0	0	0	0	0	0	0	0	0	0	0	0	0	0	0	0	0	0	0
ENSG00000187140.5	0	0	0	0	0	0	0	0	0	0	0	-1	0	0	0	0	0	0	0	0	0	0	0	0	0	0	0	0	0	0	0	0	0	0	0	0	0	0	0	0	0	0	0	0	0	0	0	0	0
ENSG00000088035.14	0	0	0	0	0	0	0	0	0	0	0	-1	0	0	0	0	0	0	0	0	0	0	0	0	0	0	0	0	0	0	0	0	0	0	0	0	0	0	0	0	0	0	0	0	0	0	0	0	0
ENSG00000142856.15	0	0	0	0	0	0	0	0	0	0	0	-1	0	0	0	0	0	0	0	0	0	0	0	0	0	0	0	0	0	0	0	0	0	0	0	0	0	0	0	0	0	0	0	0	0	0	1	0	0
ENSG00000203965.11	0	0	0	0	0	0	0	0	0	0	0	-1	0	0	0	0	0	0	0	0	0	0	0	0	0	0	0	0	0	0	0	0	0	0	0	0	0	0	0	0	0	0	0	0	0	0	1	0	0
ENSG00000079739.14	0	0	0	0	0	0	0	0	0	0	0	-1	0	0	0	0	0	0	0	0	0	0	0	0	0	0	0	0	0	0	0	0	0	0	0	0	0	0	0	0	0	0	0	0	0	0	0	0	0
ENSG00000185483.10	0	0	0	0	0	0	0	0	0	0	0	-1	0	0	0	0	0	0	0	0	0	0	0	0	0	0	0	0	0	0	0	0	0	0	0	0	0	0	0	0	0	0	0	0	0	0	1	0	0
ENSG00000177414.12	0	0	0	0	0	0	0	0	0	0	0	-1	0	0	0	0	0	0	0	0	0	0	0	0	0	0	0	0	0	0	0	0	0	0	0	0	0	0	0	0	0	0	0	0	0	0	1	0	0
ENSG00000158966.12	0	0	0	0	0	0	0	0	0	0	0	-1	0	0	0	0	0	0	0	0	0	0	0	0	0	0	0	0	0	0	0	0	0	0	0	0	0	0	0	0	0	0	0	0	0	0	0	0	0
ENSG00000162437.13	0	0	0	0	0	0	0	0	0	0	0	-1	0	0	0	0	0	0	0	0	0	0	0	0	0	0	0	0	0	0	0	0	0	0	0	0	0	0	0	0	0	0	0	0	0	0	0	0	0
ENSG00000162434.10	0	0	0	0	0	0	0	0	0	0	0	-1	0	0	0	0	0	0	0	0	0	0	0	0	0	0	0	0	0	0	0	0	0	0	0	0	0	0	0	0	0	0	0	0	0	0	0	0	0
ENSG00000162433.13	0	0	0	0	0	0	0	0	0	0	0	-1	0	0	0	0	0	0	0	0	0	0	0	0	0	0	0	0	0	0	0	0	0	0	0	0	0	0	0	0	0	0	0	0	0	0	0	0	0
ENSG00000116675.14	0	0	0	0	0	0	0	0	0	0	0	-1	0	0	0	0	0	0	0	0	0	0	0	0	0	0	0	0	0	0	0	0	0	0	0	0	0	0	0	0	0	0	0	0	0	0	0	0	0
ENSG00000116678.17	0	0	0	0	0	0	0	0	0	0	0	-1	0	0	0	0	0	0	0	0	0	0	0	0	0	0	0	0	0	0	0	0	0	0	0	0	0	0	0	0	0	0	0	0	0	0	0	0	0
ENSG00000213625.7	0	0	0	0	0	0	0	0	0	0	0	-1	0	0	0	0	0	0	0	0	0	0	0	0	0	0	0	0	0	0	0	0	0	0	0	0	0	0	0	0	0	0	0	0	0	0	0	0	0
ENSG00000184588.16	0	0	0	0	0	0	0	0	0	0	0	-1	0	0	0	0	0	0	0	0	0	0	0	0	0	0	0	0	0	0	0	0	0	0	0	0	0	0	0	0	0	0	0	0	0	0	0	0	0
ENSG00000118473.20	0	0	0	0	0	0	0	0	0	0	0	-1	0	0	0	0	0	0	0	0	0	0	0	0	0	0	0	0	0	0	0	0	0	0	0	0	0	0	0	0	0	-1	0	0	0	0	0	0	0
ENSG00000152760.8	0	0	0	0	0	0	0	0	0	0	0	-1	0	0	0	0	0	0	0	0	0	0	0	0	0	0	0	0	0	0	0	0	0	0	0	0	0	0	0	0	0	0	0	0	0	0	0	0	0
ENSG00000172410.4	0	0	0	0	0	0	0	0	0	0	0	-1	0	0	0	0	0	0	0	0	0	0	0	0	0	0	0	0	0	0	0	0	0	0	0	0	0	0	0	0	0	0	0	0	0	0	0	0	0
ENSG00000152763.15	0	0	0	0	0	0	0	0	0	0	0	-1	0	0	0	0	0	0	0	0	0	0	0	0	0	0	0	0	0	0	0	0	0	0	0	0	0	0	0	0	0	0	0	0	0	0	0	0	0
ENSG00000198160.13	0	0	0	0	0	0	0	0	0	0	0	-1	0	0	0	0	0	0	0	0	0	0	0	0	0	0	0	0	0	0	0	0	0	0	0	0	0	0	0	0	0	0	0	0	0	0	0	0	-1
ENSG00000116704.7	0	0	0	0	0	0	0	0	0	0	0	-1	0	0	0	0	0	0	0	0	0	0	0	0	0	0	0	0	0	0	0	0	0	0	0	0	0	0	0	0	0	0	0	0	0	0	0	0	0
ENSG00000203963.10	0	0	0	0	0	0	0	0	0	0	0	-1	0	0	0	0	0	0	0	0	0	0	0	0	0	0	0	0	0	0	0	0	0	0	0	0	0	0	0	0	0	0	0	0	0	0	0	0	0
ENSG00000162594.13	0	0	0	0	0	0	0	0	0	0	0	-1	0	0	0	0	0	0	0	0	0	0	0	0	0	0	0	0	0	0	0	0	0	0	0	0	0	0	0	0	0	0	0	0	0	0	0	0	0
ENSG00000081985.9	0	0	0	0	0	0	0	0	0	0	0	-1	0	0	0	0	0	0	0	0	0	0	0	0	0	0	0	0	0	0	0	0	0	0	0	0	0	0	0	0	0	0	0	0	0	0	0	0	0
ENSG00000281152.1	0	0	0	0	0	0	0	0	0	0	0	-1	0	0	0	0	0	0	0	0	0	0	0	0	0	0	0	0	0	0	0	0	0	0	0	0	0	0	0	0	0	0	0	0	0	0	0	0	0
ENSG00000142864.13	0	0	0	0	0	0	0	0	0	0	0	-1	0	0	0	0	0	0	0	0	0	0	0	0	0	0	0	0	0	0	0	0	0	0	0	0	0	0	0	0	0	0	0	0	0	0	0	0	0
ENSG00000116717.10	0	0	0	0	0	0	0	0	0	0	0	-1	0	0	0	0	0	0	0	0	0	0	0	0	0	0	0	0	0	0	0	0	0	0	0	0	0	0	0	0	0	0	0	0	0	0	0	0	0
ENSG00000172380.5	0	0	0	0	0	0	0	0	0	0	0	-1	0	0	0	0	0	0	0	0	0	0	0	0	0	0	0	0	0	0	0	0	0	0	0	0	0	0	0	0	0	0	0	0	0	0	0	0	0
ENSG00000162595.4	0	0	0	0	0	0	0	0	0	0	0	-1	0	0	0	0	0	0	0	0	0	0	0	0	0	0	0	0	0	0	0	0	0	0	0	0	0	0	0	0	0	0	0	0	0	0	0	0	0
ENSG00000116729.12	0	0	0	0	0	0	0	0	0	0	0	-1	0	1	0	0	0	0	0	0	0	0	0	0	0	0	0	0	0	0	0	0	0	0	0	0	0	0	0	0	0	0	0	0	0	0	0	0	0
ENSG00000116745.6	0	0	0	0	0	0	0	0	0	0	0	-1	0	0	0	0	0	0	0	0	0	0	0	0	0	0	0	0	0	0	0	0	0	0	0	0	0	0	0	0	0	0	0	0	0	0	0	0	0
ENSG00000024526.15	0	0	0	0	0	0	0	0	0	0	0	-1	0	0	0	0	0	0	0	0	0	0	0	0	0	0	0	0	0	0	0	0	0	0	0	0	0	0	0	0	0	0	0	0	0	0	0	0	0
ENSG00000033122.17	0	0	0	0	0	0	0	0	0	0	0	-1	0	0	0	0	0	0	0	0	0	0	0	0	0	0	0	0	0	0	0	0	1	0	0	0	0	0	0	0	0	0	0	0	0	0	1	0	0
ENSG00000066557.5	0	0	0	0	0	0	0	0	0	0	0	-1	0	0	0	0	0	0	0	0	0	0	0	0	0	0	0	0	0	0	0	0	1	0	0	0	0	0	0	0	0	0	0	0	0	0	0	0	0
ENSG00000116754.12	0	0	0	0	0	0	0	0	0	0	0	-1	0	0	0	0	0	0	0	0	0	0	0	0	0	0	0	0	0	0	0	0	1	0	0	0	0	0	0	0	0	0	0	0	0	0	0	0	0
ENSG00000118454.11	0	0	0	0	0	0	0	0	0	0	0	-1	0	0	0	0	0	0	0	0	0	0	0	0	0	0	0	0	0	0	0	0	1	0	0	0	0	0	0	0	0	0	0	0	0	0	0	0	0
ENSG00000197568.12	0	0	0	0	0	0	0	0	0	0	0	-1	0	0	0	0	0	0	0	0	0	0	0	0	0	0	0	0	0	0	0	0	1	0	0	0	0	0	0	0	0	0	0	0	0	0	0	0	0
ENSG00000279230.1	0	0	0	0	0	0	0	0	0	0	0	-1	0	0	0	0	0	0	0	0	0	0	0	0	0	0	0	0	0	0	0	0	1	0	0	0	0	0	0	0	0	0	0	0	0	0	0	0	0
ENSG00000116761.10	0	0	0	0	0	0	0	0	0	0	0	-1	0	0	0	0	0	0	0	0	0	0	0	0	0	0	0	0	0	0	0	0	1	0	0	0	0	0	0	0	0	0	0	0	0	0	0	0	0
ENSG00000050628.19	0	0	0	0	0	0	0	0	0	0	0	-1	0	0	0	0	0	0	0	0	0	0	0	0	0	0	0	0	0	0	0	0	1	0	0	0	0	0	0	0	0	0	0	0	0	0	0	0	0
ENSG00000132485.11	0	0	0	0	0	0	0	0	0	0	0	-1	0	0	0	0	0	0	0	0	0	0	0	0	0	0	0	0	0	0	0	0	0	0	0	0	0	0	0	0	0	0	0	0	0	0	0	0	0
ENSG00000172260.12	0	0	0	0	0	0	0	0	1	0	0	-1	0	0	0	0	0	0	0	0	0	0	0	0	0	0	0	0	0	0	0	0	0	0	0	0	0	0	0	0	0	-1	0	0	0	0	0	0	0
ENSG00000162620.14	0	0	0	0	0	0	0	0	1	0	0	-1	0	0	0	0	0	0	0	0	0	0	0	0	0	0	0	0	0	0	0	0	0	0	0	0	0	0	0	0	0	0	0	0	0	0	0	0	0
ENSG00000254685.5	0	0	0	0	0	0	0	0	1	0	0	-1	0	0	0	0	0	0	0	0	0	0	0	0	0	0	0	0	0	0	0	0	0	0	0	0	0	0	0	0	0	0	0	0	0	0	0	0	0
ENSG00000259030.5	0	0	0	0	0	0	0	0	1	0	0	-1	0	0	0	0	0	0	0	0	0	0	0	0	0	0	0	0	0	0	0	0	0	0	0	0	0	0	0	0	0	0	0	0	0	0	0	-1	0
ENSG00000116783.13	0	0	0	0	0	0	0	0	1	0	0	-1	0	0	0	0	0	0	0	0	0	0	0	0	0	0	0	0	0	0	0	0	0	0	0	0	0	0	0	0	0	0	0	0	0	0	0	-1	0
ENSG00000162621.6	0	0	0	0	0	0	0	0	1	0	0	-1	0	0	0	0	0	0	0	0	0	0	0	0	0	0	0	0	0	0	0	0	0	0	0	0	0	0	0	0	0	0	0	0	0	0	0	0	0
ENSG00000178965.12	0	0	0	0	0	0	0	0	1	0	0	-1	0	0	0	0	0	0	0	0	0	0	0	0	0	0	0	0	0	0	0	0	0	0	0	0	0	0	0	0	0	0	0	0	0	0	0	0	0
ENSG00000116791.12	0	0	0	0	0	0	0	0	1	0	0	-1	0	0	0	0	0	0	0	0	0	0	0	0	0	0	0	0	0	0	0	0	0	0	0	0	0	0	0	0	0	0	0	0	0	0	0	0	0
ENSG00000162623.14	0	0	0	0	0	0	0	0	1	0	0	-1	0	0	0	0	0	0	0	0	0	0	0	0	0	0	0	0	0	0	0	0	0	0	0	0	0	0	0	0	0	0	0	0	0	0	0	0	0
ENSG00000162624.13	0	0	0	0	0	0	0	0	1	0	0	-1	0	0	0	0	0	0	0	0	0	0	0	0	0	0	0	0	0	0	0	0	0	0	0	0	0	0	0	0	0	0	0	0	0	0	0	0	0
ENSG00000137968.15	0	0	0	0	0	0	0	0	1	0	0	-1	0	0	0	0	0	0	0	0	0	0	0	0	0	0	0	0	0	0	0	0	0	0	0	0	0	0	0	0	0	0	0	0	0	0	0	0	0
ENSG00000117054.12	0	0	0	0	0	0	0	0	1	0	0	-1	0	0	0	0	0	0	0	0	0	0	0	0	0	0	0	0	0	0	0	0	0	0	0	0	0	0	0	0	0	0	0	0	0	0	0	0	0
ENSG00000137955.14	0	0	0	0	0	0	0	0	1	0	0	-1	0	0	0	0	0	0	0	0	0	0	0	0	0	0	0	0	0	0	0	0	0	0	0	0	0	0	0	0	0	0	0	0	0	0	0	0	0
ENSG00000057468.6	0	0	0	0	0	0	0	0	1	0	0	-1	0	0	0	0	0	0	0	0	0	0	0	0	0	0	0	0	0	0	0	0	0	0	0	0	0	0	0	0	0	0	0	0	0	0	0	0	0
ENSG00000154007.6	0	0	0	0	0	0	0	0	1	0	0	-1	0	0	0	0	0	0	0	0	0	0	0	0	0	0	0	0	0	0	0	0	0	0	0	0	0	0	0	0	0	0	0	0	0	0	0	0	0
ENSG00000184005.10	0	0	0	0	0	0	0	0	1	0	0	-1	0	0	0	0	0	0	0	0	0	0	0	0	0	0	0	0	0	0	0	0	0	0	0	0	0	0	0	0	0	0	0	0	0	0	0	0	0
ENSG00000117069.13	0	0	0	0	0	0	0	0	1	0	0	-1	0	0	0	0	0	0	0	0	0	0	0	0	0	0	0	0	0	0	0	0	0	0	0	0	0	0	0	0	0	0	0	0	0	0	0	0	0
ENSG00000142892.13	0	0	0	0	0	0	0	0	1	0	0	-1	0	0	0	0	0	0	0	0	0	0	0	0	0	0	0	0	0	0	0	0	0	0	0	0	0	0	0	0	0	0	0	0	0	0	0	0	0
ENSG00000154027.17	0	0	0	0	0	0	0	0	1	0	0	-1	0	0	0	0	0	0	0	0	0	0	0	0	0	0	0	0	0	0	0	0	0	0	0	0	0	0	0	0	0	0	0	0	0	0	1	0	0
ENSG00000036549.11	0	0	0	0	0	0	0	0	1	0	0	-1	0	0	0	0	0	0	0	0	0	0	0	0	0	0	0	0	0	0	0	0	0	0	0	0	0	0	0	0	0	0	0	0	0	0	0	0	0
ENSG00000077254.13	0	0	0	0	0	0	0	0	1	0	0	-1	0	0	0	0	0	0	0	0	0	0	0	0	0	0	0	0	0	0	0	0	0	0	0	0	0	0	0	0	0	0	0	0	0	0	0	0	0
ENSG00000180488.13	0	0	0	0	0	0	0	0	1	0	0	-1	0	0	0	0	0	0	0	0	0	0	0	0	0	0	0	0	0	0	0	0	0	0	0	0	0	0	0	0	0	0	0	0	0	0	0	0	0
ENSG00000162614.17	0	0	0	0	0	0	0	0	1	0	0	-1	0	0	0	0	0	0	0	0	0	0	0	0	0	0	0	0	0	0	0	0	0	0	0	0	0	0	0	0	0	0	0	0	0	0	0	0	0
ENSG00000162613.15	0	0	0	0	0	0	0	0	1	0	0	-1	0	0	0	0	0	0	0	0	0	0	0	0	0	0	0	0	0	0	0	0	0	0	0	0	0	0	0	0	0	0	0	0	0	0	0	0	0
ENSG00000137960.5	0	0	0	0	0	0	0	0	1	0	0	-1	0	0	0	0	0	0	0	0	0	0	0	0	0	0	0	0	0	0	0	0	0	0	0	0	0	0	0	0	0	0	0	0	0	0	0	0	0
ENSG00000162616.8	0	0	0	0	0	0	0	0	1	0	0	-1	0	0	0	0	0	0	0	0	0	0	0	0	0	0	0	0	0	0	0	0	0	0	0	0	0	0	0	0	0	0	0	0	0	0	0	0	0
ENSG00000122420.8	0	0	0	0	0	0	0	0	1	0	0	-1	0	0	0	0	0	0	0	0	0	0	0	0	0	0	0	0	0	0	0	0	0	0	0	0	0	0	0	0	0	0	0	0	0	0	0	0	0
ENSG00000137959.14	0	0	0	0	0	0	0	0	1	0	0	-1	0	0	0	0	0	0	0	0	0	0	0	0	0	0	0	0	0	0	0	0	0	0	0	0	0	0	0	0	0	0	0	0	0	0	0	0	0
ENSG00000137965.9	0	0	0	0	0	0	0	0	1	0	0	-1	0	0	0	0	0	0	0	0	0	0	0	0	0	0	0	0	0	0	0	0	0	0	0	0	0	0	0	0	0	0	0	0	0	0	0	0	0
ENSG00000162618.11	0	0	0	0	0	0	0	0	1	0	0	-1	0	0	0	0	0	0	0	0	0	0	0	0	0	0	0	0	0	0	0	0	0	0	0	0	0	0	0	0	0	0	0	0	0	0	0	0	0
ENSG00000117114.18	0	0	0	0	0	0	0	0	1	0	0	0	0	0	0	0	0	0	0	0	0	0	0	0	0	-1	0	1	0	0	0	0	0	0	0	0	0	0	0	0	0	0	0	0	1	0	0	0	0
ENSG00000137941.15	0	0	0	0	0	0	0	0	0	0	0	0	0	0	0	0	0	0	0	0	0	0	0	0	0	-1	0	1	0	0	0	0	0	0	0	0	0	0	0	0	0	0	0	0	0	0	1	0	0
ENSG00000142875.18	0	0	0	0	0	0	0	0	0	0	0	0	0	0	0	0	0	0	0	0	0	0	0	0	0	-1	0	1	0	0	0	0	0	0	0	0	0	0	0	0	0	0	0	0	0	0	0	0	0
ENSG00000203943.7	0	0	0	0	0	0	0	0	0	0	0	0	0	0	0	0	0	0	0	0	0	0	0	0	0	-1	0	1	0	0	0	0	0	0	0	0	0	0	0	0	0	0	0	0	0	0	0	0	0
ENSG00000137976.7	0	0	0	0	0	0	0	0	0	0	0	0	0	0	0	0	0	0	0	0	0	0	0	0	0	-1	0	1	0	0	0	0	0	0	0	0	0	0	0	0	0	0	0	0	0	0	0	0	0
ENSG00000117133.9	0	0	0	0	0	0	0	0	0	0	0	0	0	0	0	0	0	0	0	0	0	0	0	0	0	-1	0	1	0	0	0	0	0	0	0	0	0	0	0	0	0	0	0	0	0	0	0	0	0
ENSG00000174021.9	0	0	0	0	0	0	0	0	0	0	0	0	0	0	0	0	0	0	0	0	0	0	0	0	0	-1	0	1	0	0	0	0	0	0	0	0	0	0	0	0	0	0	0	0	0	0	0	0	0
ENSG00000117151.11	0	0	0	0	0	0	0	0	0	0	0	0	0	0	0	0	0	0	0	0	0	0	0	0	0	-1	0	1	0	0	0	0	0	0	0	0	0	0	0	0	0	0	0	0	0	0	0	0	0
ENSG00000117155.15	0	0	0	0	0	0	0	0	0	0	0	0	0	0	0	0	0	0	0	0	0	0	0	0	0	-1	0	1	0	0	0	0	0	0	0	0	0	0	0	0	0	0	0	0	0	0	0	0	0
ENSG00000171517.5	0	0	0	0	0	0	0	0	0	0	0	0	0	0	0	0	0	0	0	0	0	0	0	0	0	-1	0	1	0	0	0	0	0	0	0	0	0	0	0	0	0	0	0	0	0	0	0	0	0
ENSG00000153898.11	0	0	0	0	0	0	0	0	0	0	0	0	0	0	0	0	0	0	0	0	0	0	0	0	0	-1	0	1	0	0	0	0	0	0	0	0	0	0	0	0	0	0	0	0	0	0	0	0	0
ENSG00000162643.11	0	0	0	0	0	0	0	0	0	0	0	0	0	0	0	0	0	0	0	0	0	0	0	0	0	-1	0	1	0	0	0	0	0	0	0	0	0	0	0	0	0	0	0	0	0	0	0	0	0
ENSG00000055732.11	0	0	0	0	0	0	0	0	0	0	0	0	0	0	0	0	0	0	0	0	0	0	0	0	0	-1	0	1	0	0	0	0	0	0	0	0	0	0	0	0	0	0	0	0	0	0	0	0	0
ENSG00000097096.8	0	0	0	0	0	0	0	0	0	0	0	0	0	0	0	0	0	0	0	0	0	0	0	0	0	-1	0	1	0	0	0	0	0	0	0	0	0	0	0	0	0	0	0	0	0	0	0	0	0
ENSG00000162642.12	0	0	0	0	0	0	0	0	0	0	0	0	0	0	0	0	0	0	0	0	0	0	0	0	0	-1	0	1	0	0	0	0	0	0	0	0	0	0	0	0	0	0	0	0	0	0	0	0	0
ENSG00000142867.11	0	0	0	0	0	0	0	0	0	0	0	0	0	0	0	0	0	0	0	0	0	0	0	0	0	-1	0	1	0	0	0	0	0	0	0	0	0	0	0	0	0	0	0	0	0	0	0	0	0
ENSG00000153904.17	0	0	0	0	0	0	0	0	0	0	0	0	0	0	0	0	0	0	0	0	0	0	0	0	0	-1	0	1	0	0	0	0	0	0	0	0	0	0	0	0	0	0	0	0	0	0	0	0	0
ENSG00000142871.14	0	0	0	0	0	0	0	0	0	0	0	0	0	0	0	0	0	0	0	0	0	0	0	0	0	-1	0	1	0	0	0	0	0	0	0	0	0	0	0	0	0	0	0	0	0	0	0	0	0
ENSG00000117174.9	0	0	0	0	0	0	0	0	0	0	0	0	0	0	0	0	0	0	0	0	0	0	0	0	0	-1	0	1	0	0	0	0	0	0	0	0	0	0	0	0	0	0	0	0	0	0	0	0	0
ENSG00000171502.13	0	0	0	0	0	0	0	0	0	0	0	0	0	0	0	0	0	0	0	0	0	0	0	0	0	-1	0	1	0	0	0	0	0	0	0	0	0	0	0	0	0	0	0	0	0	0	0	-1	0
ENSG00000122417.14	0	0	0	0	0	0	0	0	0	0	0	0	0	0	0	0	0	0	0	0	0	0	0	0	0	-1	0	1	0	0	0	0	0	0	0	0	0	0	0	0	0	0	0	0	0	0	0	0	0
ENSG00000137975.7	0	0	0	0	0	0	0	0	0	0	0	0	0	0	0	0	0	0	0	0	0	0	0	0	0	-1	0	1	0	0	0	0	0	0	0	0	0	0	0	0	0	0	0	0	0	0	0	0	0
ENSG00000016490.14	0	0	0	0	0	0	0	0	0	0	0	0	0	0	0	0	0	0	0	0	0	0	0	0	0	-1	0	1	0	0	0	0	0	0	0	0	0	0	0	0	0	0	0	0	0	0	0	0	0
ENSG00000016602.9	0	0	0	0	0	0	0	0	0	0	0	0	0	0	0	0	0	0	0	0	0	0	0	0	0	-1	0	1	0	0	0	0	0	0	0	0	0	0	0	0	0	0	0	0	0	0	0	0	0
ENSG00000097033.13	0	0	0	0	0	0	0	0	0	0	0	0	0	0	0	0	0	0	0	0	0	0	0	0	0	-1	0	1	0	0	0	0	0	0	0	0	0	0	0	0	0	0	0	0	0	0	0	0	0
ENSG00000183291.14	0	0	0	0	0	0	0	0	0	0	0	0	0	0	0	0	0	0	0	0	0	0	0	0	0	-1	0	1	0	0	0	0	0	0	0	0	0	0	0	0	0	0	0	0	0	0	0	0	0
ENSG00000153936.15	0	0	0	0	0	0	0	0	0	0	0	0	0	0	0	0	0	0	0	0	0	0	0	0	0	-1	0	1	0	0	0	0	0	0	0	0	0	0	0	0	0	0	0	0	0	0	0	0	0
ENSG00000267561.2	0	0	0	0	0	0	0	0	0	0	0	0	0	0	0	0	0	0	0	0	0	0	0	0	0	-1	0	1	0	0	0	0	0	0	0	0	0	0	0	0	0	0	0	0	0	0	0	0	0
ENSG00000143013.11	0	0	0	0	0	0	0	0	0	0	0	0	0	0	0	0	0	0	0	0	0	0	0	0	0	-1	0	1	0	0	0	0	0	0	0	0	0	0	0	0	0	0	0	0	0	0	0	0	0
ENSG00000065243.17	0	0	0	0	0	0	0	0	0	0	0	0	0	0	0	0	0	0	0	0	0	0	0	0	0	-1	0	1	0	0	0	0	0	0	0	0	0	0	0	0	0	0	0	0	0	0	0	0	0
ENSG00000137947.10	0	0	0	0	0	0	0	0	0	0	0	0	0	0	0	0	0	0	0	0	0	0	0	0	0	-1	0	1	0	0	0	0	0	0	0	0	0	0	0	0	0	0	0	0	0	0	0	0	0
ENSG00000137944.15	0	0	0	0	0	0	0	0	0	0	0	0	0	0	0	0	0	0	0	0	0	0	0	0	0	-1	0	1	0	0	0	0	0	0	0	0	0	0	0	0	0	0	0	0	0	0	0	0	0
ENSG00000213516.8	0	0	0	0	0	0	0	0	0	0	0	0	0	0	0	0	0	0	0	0	0	0	0	0	0	-1	0	1	0	0	0	0	0	0	0	0	0	0	0	0	0	0	0	0	0	0	0	0	0
ENSG00000117226.10	0	0	0	0	0	0	0	0	0	0	0	0	0	0	0	0	0	0	0	0	0	0	0	0	0	-1	0	1	0	0	0	0	0	0	0	0	0	0	0	0	0	0	0	0	0	0	0	0	0
ENSG00000117228.9	0	0	0	0	0	0	0	0	0	0	0	0	0	0	0	0	0	0	0	0	0	0	0	0	0	-1	0	1	0	0	0	0	0	0	0	0	0	0	0	0	0	0	0	0	0	0	0	0	0
ENSG00000162645.11	0	0	0	0	0	0	0	0	0	0	0	0	0	0	0	0	0	0	0	0	0	0	0	0	0	-1	0	1	0	0	0	0	0	0	0	0	0	0	0	0	0	0	0	0	0	0	0	0	0
ENSG00000213512.1	0	0	0	0	0	0	0	0	0	0	0	0	0	0	0	0	0	0	0	0	0	0	0	0	0	-1	0	1	0	0	0	0	0	0	0	0	0	0	0	0	0	0	0	0	0	0	0	0	0
ENSG00000162654.8	0	0	0	0	0	0	0	0	0	0	0	0	0	0	0	0	0	0	0	0	0	0	0	0	0	-1	0	1	0	0	0	0	0	0	0	0	0	0	0	0	0	0	0	0	0	0	0	0	0
ENSG00000154451.13	0	0	0	0	0	0	0	0	0	0	0	0	0	0	0	0	0	0	0	0	0	0	0	0	0	-1	0	1	0	0	0	0	0	0	0	0	0	0	0	0	0	0	0	0	0	0	0	0	0
ENSG00000183347.14	0	0	0	0	0	0	0	0	0	0	0	0	0	0	0	0	0	0	0	0	0	0	0	0	0	-1	0	1	0	0	0	0	0	0	0	0	0	0	0	0	0	0	0	0	0	0	0	0	0
ENSG00000197147.11	0	0	0	0	0	0	0	0	0	0	0	0	0	0	0	0	0	0	0	0	0	0	0	0	0	-1	0	0	0	0	0	0	0	0	0	0	0	0	0	0	0	0	0	0	0	0	0	0	0
ENSG00000171488.13	0	0	0	0	0	0	0	0	0	0	0	0	0	0	0	0	0	0	0	0	0	0	0	0	0	-1	0	0	0	0	0	0	0	0	0	0	0	0	0	0	0	0	0	0	0	0	0	0	0
ENSG00000271949.1	0	0	0	0	0	0	0	0	0	0	0	0	0	0	0	0	0	0	0	0	0	0	0	0	0	-1	0	0	0	0	0	0	0	0	0	0	0	0	0	0	0	0	0	0	0	1	0	0	0
ENSG00000171492.13	0	0	0	0	0	0	0	0	0	0	0	0	0	0	0	0	0	0	0	0	0	0	0	0	0	-1	0	0	0	0	0	0	0	0	0	0	0	0	0	0	0	0	0	0	0	1	0	0	0
ENSG00000162664.15	0	0	0	0	0	0	0	0	0	0	0	0	0	0	0	0	0	0	0	0	0	0	0	0	0	-1	0	0	0	0	0	0	0	0	0	0	0	0	0	0	0	0	0	0	0	1	0	0	0
ENSG00000143032.7	0	0	0	0	0	0	0	0	0	0	0	0	0	0	0	0	0	0	0	0	0	0	0	0	0	-1	0	0	0	0	0	0	0	0	0	0	0	0	0	0	0	0	0	0	0	1	0	0	0
ENSG00000122482.19	0	0	0	0	0	0	0	0	0	0	0	0	0	0	0	0	0	0	0	0	0	0	0	0	0	-1	0	0	0	0	0	0	0	0	0	0	0	0	0	0	0	0	0	0	0	1	0	0	0
ENSG00000162669.14	0	0	0	0	0	0	0	0	0	0	0	0	0	0	0	0	0	0	0	0	0	0	0	0	0	-1	0	0	0	0	0	0	0	0	0	0	0	0	0	0	0	0	0	0	0	0	0	0	0
ENSG00000097046.11	0	0	0	0	0	0	0	0	0	0	0	0	0	0	0	0	0	0	0	0	0	0	0	0	0	-1	0	0	0	0	0	0	0	0	0	0	0	0	0	0	0	0	0	0	0	0	0	0	0
ENSG00000069702.9	0	0	0	0	0	0	0	0	0	0	0	0	0	0	0	0	0	0	0	0	0	0	0	0	0	-1	0	0	0	0	0	0	0	0	0	0	0	0	0	0	0	0	0	0	0	0	0	0	0
ENSG00000137948.17	0	0	0	0	0	0	0	0	0	0	0	0	0	0	0	0	0	0	0	0	0	0	0	0	0	-1	0	0	0	0	0	0	0	0	0	0	0	0	0	0	0	0	0	0	0	0	0	0	0
ENSG00000172031.6	0	0	0	0	0	0	0	0	0	0	0	0	0	0	0	0	0	0	0	0	0	0	0	0	0	-1	0	0	0	0	0	0	0	0	0	0	0	0	0	0	0	0	0	0	0	0	0	0	0
ENSG00000230667.5	0	0	0	0	0	0	0	0	0	0	0	0	0	0	0	0	0	0	0	0	0	0	0	0	0	-1	0	0	0	0	0	0	0	0	0	0	0	0	0	0	0	0	0	0	0	0	0	0	0
ENSG00000189195.8	0	0	0	0	0	0	0	0	0	0	0	0	0	0	0	0	0	0	0	0	0	0	0	0	0	-1	0	0	0	0	0	0	0	0	0	0	0	0	0	0	0	0	0	0	0	0	0	0	0
ENSG00000069712.10	0	0	0	0	0	0	0	0	0	0	0	0	0	0	0	0	0	0	0	0	0	0	0	0	0	-1	0	0	0	0	0	0	0	0	0	0	0	0	0	0	0	0	0	0	0	0	0	0	0
ENSG00000203910.7	0	0	0	0	0	0	0	0	0	0	0	0	0	0	0	0	0	0	0	0	0	0	0	0	0	-1	0	0	0	0	0	0	0	0	0	0	0	0	0	0	0	0	0	0	0	0	0	0	0
ENSG00000174842.15	0	0	0	0	0	0	0	0	0	0	0	0	0	0	0	0	0	0	0	0	0	0	0	0	0	-1	0	0	0	0	0	0	0	0	0	0	0	0	0	0	0	0	0	0	0	0	0	0	0
ENSG00000122484.8	0	0	0	0	0	0	0	0	0	0	0	0	0	0	0	0	0	0	0	0	0	0	0	0	0	-1	0	0	0	0	0	0	0	0	0	0	0	0	0	0	0	0	0	0	0	0	0	0	0
ENSG00000162676.10	0	0	0	0	0	0	0	0	0	0	0	0	0	0	0	0	0	0	0	0	0	0	0	0	0	-1	0	0	0	0	0	0	0	0	0	0	0	0	0	0	0	0	0	0	0	0	0	0	0
ENSG00000067208.13	0	0	0	0	0	0	0	0	0	0	0	0	0	0	0	0	0	0	0	0	0	0	0	0	0	-1	0	0	0	0	0	0	0	0	0	0	0	0	0	0	0	0	0	0	0	0	0	0	0
ENSG00000122406.11	0	0	0	0	0	0	0	0	0	0	0	0	0	0	0	0	0	0	0	0	0	0	0	0	0	-1	0	0	0	0	0	0	0	0	0	0	0	0	0	0	0	0	0	0	0	0	0	0	0
ENSG00000154511.10	0	0	0	0	0	0	0	0	0	0	0	0	0	0	0	0	0	0	0	0	0	0	0	0	0	-1	0	0	0	0	0	0	0	0	0	0	0	0	0	0	0	0	0	0	0	0	0	0	0
ENSG00000143033.16	0	0	0	0	0	0	0	0	0	0	0	0	0	0	0	0	0	0	0	0	0	0	0	0	0	-1	0	0	0	0	0	0	0	0	0	0	0	0	0	0	0	0	0	0	0	0	0	0	0
ENSG00000117500.11	0	0	0	0	0	0	0	0	0	0	0	0	0	0	0	0	0	0	0	0	0	0	0	0	0	-1	0	0	0	0	0	0	0	0	0	0	0	0	0	0	0	0	0	0	0	0	0	0	0
ENSG00000122483.16	0	0	0	0	0	0	0	0	0	0	0	0	0	0	0	0	0	0	0	0	0	0	0	0	0	-1	0	0	0	0	0	0	0	0	0	0	0	0	0	0	0	0	0	0	0	0	0	0	0
ENSG00000117505.11	0	0	0	0	0	0	0	0	0	0	0	0	0	0	0	0	0	0	0	0	0	0	0	0	0	-1	0	0	0	0	0	0	0	0	0	0	0	0	0	0	0	0	0	0	0	0	0	0	0
ENSG00000137942.15	0	0	0	0	0	0	0	0	0	0	0	-1	0	0	0	0	0	0	0	0	0	0	0	0	0	-1	0	0	0	0	0	0	0	0	0	0	0	0	0	0	0	0	0	0	0	0	0	0	0
ENSG00000137936.15	0	0	0	0	0	0	0	0	0	0	0	-1	0	0	0	0	0	0	0	0	0	0	0	0	0	-1	0	0	0	0	0	0	0	0	0	0	0	0	0	0	0	0	0	0	0	0	0	0	0
ENSG00000067334.12	0	0	0	0	0	0	0	0	0	0	0	-1	0	0	0	0	0	0	0	0	0	0	0	0	0	-1	0	0	0	0	0	0	0	0	0	0	0	0	0	0	0	0	0	0	0	0	0	0	0
ENSG00000023909.8	0	0	0	0	0	0	0	0	0	0	0	-1	0	0	0	0	0	0	0	0	0	0	0	0	0	-1	0	0	0	0	0	0	0	0	0	0	0	0	0	0	0	0	0	0	0	-1	0	0	0
ENSG00000198691.10	0	0	0	0	0	0	0	0	0	0	0	-1	0	0	0	0	0	0	0	0	0	0	0	0	0	-1	0	0	0	0	0	0	0	0	0	0	0	0	0	0	0	0	0	0	0	-1	0	0	0
ENSG00000137962.11	0	0	0	0	0	0	0	0	0	0	0	-1	0	0	0	0	0	0	0	0	0	0	0	0	0	-1	0	0	0	0	0	0	0	0	0	0	0	0	0	0	0	0	0	0	0	-1	0	0	0
ENSG00000117528.10	0	0	0	0	0	0	0	0	0	0	0	-1	0	0	0	0	0	0	0	0	0	0	0	0	0	-1	0	0	0	0	0	0	0	0	0	0	0	0	0	0	0	0	0	0	0	-1	0	0	0
ENSG00000117525.12	0	0	0	0	0	0	0	0	0	0	0	-1	0	0	0	0	0	0	0	0	0	0	0	0	0	-1	0	0	0	0	0	0	0	0	0	0	0	0	0	0	0	0	0	0	0	-1	0	0	0
ENSG00000143036.15	0	0	0	0	0	0	0	0	0	0	0	-1	0	0	0	0	0	0	0	0	0	0	0	0	0	-1	0	0	0	0	0	0	0	0	0	0	0	0	0	0	0	0	0	0	0	-1	1	0	0
ENSG00000117519.14	0	0	0	0	0	0	0	0	0	0	0	-1	0	0	0	0	0	0	0	0	0	0	0	0	0	-1	0	0	0	0	0	0	0	0	0	0	0	0	0	0	0	0	0	0	0	-1	1	0	0
ENSG00000172339.9	0	0	0	0	0	0	0	0	0	0	0	-1	0	0	0	0	0	0	0	0	0	0	0	0	0	-1	0	0	0	0	0	0	0	0	0	0	0	0	0	0	0	0	0	0	0	-1	-1	0	0
ENSG00000152078.8	0	0	0	0	0	0	0	0	0	0	0	-1	0	0	0	0	0	0	0	0	0	0	0	0	0	-1	0	0	0	0	0	0	0	0	0	0	0	0	0	0	0	0	0	0	0	-1	0	0	0
ENSG00000271092.4	0	0	0	0	0	0	0	0	0	0	0	-1	0	0	0	0	0	0	0	0	0	0	0	0	0	-1	0	0	0	0	0	0	0	0	0	0	0	0	0	0	0	0	0	0	0	-1	0	0	0
ENSG00000122481.15	0	0	0	0	0	0	0	0	0	0	0	-1	0	0	0	0	0	0	0	0	0	0	0	0	0	-1	0	0	0	0	0	0	0	0	0	0	0	0	0	0	0	0	0	0	0	-1	0	0	0
ENSG00000117569.17	0	0	0	0	0	0	0	0	0	1	0	-1	0	0	0	0	0	0	0	0	0	0	0	0	0	-1	0	0	0	0	0	0	0	0	0	0	0	0	0	0	0	0	0	1	0	-1	0	0	0
ENSG00000188641.11	0	0	0	0	0	0	0	0	0	1	0	-1	0	0	0	0	0	0	0	0	0	0	0	0	0	-1	0	0	0	0	0	0	0	0	0	0	0	0	0	0	0	0	0	0	0	-1	0	0	0
ENSG00000162627.15	0	0	0	0	0	0	0	0	0	0	0	-1	0	0	0	0	0	0	0	0	0	0	0	0	0	-1	0	0	0	0	0	0	0	0	0	0	0	0	0	0	0	0	0	0	0	-1	0	0	0
ENSG00000117598.10	0	0	0	0	0	0	0	0	0	0	0	-1	0	0	0	0	0	0	0	0	0	0	0	0	0	-1	0	0	0	0	0	0	0	0	0	0	0	0	0	0	0	0	0	0	0	-1	0	0	0
ENSG00000117600.11	0	0	0	0	0	0	0	0	0	0	0	-1	0	0	0	0	0	0	0	0	0	0	0	0	0	-1	0	0	0	0	0	0	0	0	0	0	0	0	0	0	0	0	0	0	0	-1	0	0	0
ENSG00000099260.9	0	0	0	0	0	0	0	0	0	0	0	0	0	0	0	0	0	0	0	0	0	0	0	0	0	-1	0	0	0	0	0	0	0	0	0	0	0	0	0	0	0	0	0	0	0	-1	0	0	0
ENSG00000156869.11	0	0	0	0	0	0	0	0	0	0	0	0	0	0	0	0	0	0	0	0	0	0	0	0	0	-1	0	1	0	0	0	0	0	0	0	0	0	0	0	0	0	0	0	0	0	-1	0	0	0
ENSG00000162688.14	0	0	0	0	0	0	0	0	0	0	0	0	0	0	0	0	0	0	0	0	0	0	0	0	0	-1	0	1	0	0	0	0	0	0	0	0	0	0	0	0	0	0	0	0	0	-1	0	0	0
ENSG00000117620.11	0	0	0	0	0	0	0	0	0	0	0	0	0	0	0	0	0	0	0	0	0	0	0	0	0	-1	0	1	0	0	0	0	0	0	0	0	0	0	0	0	0	0	0	0	0	-1	0	0	0
ENSG00000156875.12	0	0	0	0	0	0	0	0	0	0	0	0	0	0	0	0	0	0	0	0	0	0	0	0	0	-1	0	1	0	0	0	0	0	0	0	0	0	0	0	0	0	0	0	0	0	-1	0	0	0
ENSG00000156876.9	0	0	0	0	0	0	0	0	0	0	0	0	0	0	0	0	0	0	0	0	0	0	0	0	0	-1	0	1	0	0	0	0	0	0	0	0	0	0	0	0	0	0	0	0	0	-1	0	0	0
ENSG00000122435.8	0	0	0	0	0	0	0	0	0	0	0	0	0	0	0	0	0	0	0	0	0	0	0	0	0	-1	0	1	0	0	0	0	0	0	0	0	0	0	0	0	0	0	0	0	0	-1	0	0	0
ENSG00000122477.11	0	0	0	0	0	0	0	0	0	0	0	0	0	0	0	0	0	0	0	0	0	0	0	0	0	-1	0	1	0	0	0	0	0	0	0	0	0	0	0	0	0	0	0	0	0	-1	0	0	0
ENSG00000137992.13	0	0	0	0	0	0	0	0	0	0	0	0	0	0	0	0	0	0	0	0	0	0	0	0	0	-1	0	1	0	0	0	0	0	0	0	0	0	0	0	0	0	0	0	0	0	-1	0	0	0
ENSG00000137996.11	0	0	0	0	0	0	0	0	0	0	0	0	0	0	0	0	0	0	0	0	0	0	0	0	0	-1	0	1	0	0	0	0	0	0	0	0	0	0	0	0	0	0	0	0	0	-1	0	0	0
ENSG00000079335.16	0	0	0	0	0	0	0	0	0	0	0	0	0	0	0	0	0	0	0	0	0	0	0	0	0	-1	0	1	0	0	0	0	0	0	0	0	0	0	0	0	0	0	0	0	0	-1	0	0	0
ENSG00000181656.6	0	0	0	0	0	0	0	0	0	0	0	0	0	0	0	0	0	0	0	0	0	0	0	0	0	-1	0	1	0	0	0	0	0	0	0	0	0	0	0	0	0	0	0	0	0	-1	0	0	0
ENSG00000162692.9	0	0	0	0	0	0	0	0	0	0	0	0	0	0	0	0	0	0	0	0	0	0	0	0	0	-1	0	1	0	0	0	0	0	0	0	0	0	0	0	0	0	0	0	0	0	-1	1	0	0
ENSG00000162694.12	0	0	0	0	0	0	0	0	0	0	0	-1	0	0	0	0	0	0	0	0	0	0	0	0	0	-1	0	1	0	0	0	0	0	0	0	0	0	0	0	0	0	0	0	0	0	-1	0	0	0
ENSG00000162695.10	0	0	0	0	0	0	0	0	0	0	0	-1	0	0	0	0	0	0	0	0	0	0	0	0	0	-1	0	1	0	0	0	0	0	0	0	0	0	0	0	0	0	0	0	0	0	-1	0	0	0
ENSG00000117543.18	0	0	0	0	0	0	0	0	0	0	0	-1	0	0	0	0	0	0	0	0	0	0	0	0	0	-1	0	1	0	0	0	0	0	0	0	0	0	0	0	0	0	0	0	0	0	-1	0	0	0
ENSG00000170989.8	0	0	0	0	0	0	0	0	0	0	0	-1	0	0	0	0	0	0	0	0	0	0	0	0	0	-1	0	1	0	0	0	0	0	0	0	0	0	0	0	0	0	0	0	0	0	-1	0	0	0
ENSG00000118733.15	0	0	0	0	0	0	0	0	0	0	0	-1	0	0	0	0	0	0	0	0	0	0	0	0	0	-1	0	1	0	0	0	0	0	0	0	0	0	0	0	0	0	0	0	0	0	-1	0	0	0
ENSG00000060718.17	0	0	0	0	0	0	0	0	0	0	0	-1	0	0	0	0	0	0	0	0	0	0	0	0	0	-1	0	1	0	0	0	0	0	0	0	0	0	0	0	0	0	0	0	0	0	-1	0	0	0
ENSG00000174876.15	0	0	0	0	0	0	0	0	0	1	0	-1	0	0	0	0	0	0	0	0	0	0	0	0	0	-1	0	0	0	0	0	0	0	0	0	0	0	0	0	0	0	0	0	0	0	-1	0	0	0
ENSG00000185946.14	0	0	0	0	0	0	0	0	0	1	0	-1	0	0	0	0	0	0	0	0	0	0	0	0	0	-1	0	0	0	0	0	0	0	0	0	0	0	0	0	0	0	0	0	0	0	-1	0	0	0
ENSG00000187733.6	0	0	0	0	0	0	0	0	0	1	0	-1	0	0	0	0	0	0	0	0	0	0	0	0	0	-1	0	0	0	0	0	0	0	0	0	0	0	0	0	0	0	0	0	0	0	-1	0	0	0
ENSG00000237763.8	0	0	0	0	0	0	0	0	0	1	0	-1	0	0	0	0	0	0	0	0	0	0	0	0	0	-1	0	0	0	0	0	0	0	0	0	0	0	0	0	0	0	0	0	0	0	-1	0	0	0
ENSG00000240038.5	0	0	0	0	0	0	0	0	0	1	0	-1	0	0	0	0	0	0	0	0	0	0	0	0	0	-1	0	0	0	0	0	0	0	0	0	0	0	0	0	0	0	0	0	0	0	-1	0	0	0
ENSG00000243480.6	0	0	0	0	0	0	0	0	0	1	0	-1	0	0	0	0	0	0	0	0	0	0	0	0	0	-1	0	0	0	0	0	0	0	0	0	0	0	0	0	0	0	0	0	0	0	-1	0	0	0
ENSG00000198890.7	0	0	0	0	0	0	0	0	0	0	0	-1	0	0	0	0	0	0	0	0	0	0	0	0	0	-1	0	0	0	0	-1	0	0	0	0	0	0	0	0	0	0	0	0	0	0	-1	0	0	0
ENSG00000162631.17	0	0	0	0	0	0	0	0	0	0	0	-1	0	0	0	0	0	0	0	0	0	0	0	0	0	-1	0	0	0	0	-1	0	0	0	0	0	0	0	0	0	0	0	0	0	0	-1	0	0	0
ENSG00000134215.14	0	0	0	0	0	0	0	0	0	0	0	-1	0	0	0	0	0	0	0	0	0	0	0	0	0	-1	0	0	0	0	-1	0	0	0	0	0	0	0	0	0	0	0	0	0	0	-1	0	0	0
ENSG00000085491.14	0	0	0	0	0	0	0	0	0	0	0	-1	0	0	0	0	0	0	0	0	0	0	0	0	0	-1	0	0	0	0	-1	0	0	0	0	0	0	0	0	0	0	0	0	0	0	-1	0	0	0
ENSG00000196427.12	0	0	0	0	0	0	0	0	0	0	0	-1	0	0	0	0	0	0	0	0	0	0	0	0	0	-1	0	0	0	0	-1	0	0	0	0	0	0	0	0	0	0	0	0	0	0	-1	0	0	0
ENSG00000186086.15	0	0	0	0	0	0	0	0	0	0	0	-1	0	0	0	0	0	0	0	0	0	0	0	0	0	-1	0	0	0	0	-1	0	0	0	0	0	0	0	0	0	0	0	0	0	0	-1	0	0	0
ENSG00000162636.14	0	0	0	0	0	0	0	0	0	0	0	-1	0	0	0	0	0	0	0	0	0	0	0	0	0	-1	0	0	0	0	-1	0	-1	0	0	0	0	0	0	0	0	0	0	0	0	-1	0	0	0
ENSG00000162639.14	0	0	0	0	0	0	0	0	0	0	0	-1	0	0	0	0	0	0	0	0	0	0	0	0	0	-1	0	0	0	0	-1	0	-1	0	0	0	0	0	0	0	0	0	0	0	0	-1	0	0	0
ENSG00000134186.10	0	0	0	0	0	0	0	0	0	0	0	-1	0	0	0	0	0	0	0	0	0	0	0	0	0	-1	0	0	0	0	-1	0	-1	0	0	0	0	0	0	0	0	0	0	0	0	-1	0	0	0
ENSG00000143107.7	0	0	0	0	0	0	0	0	0	0	0	-1	0	0	0	0	0	0	0	0	0	0	0	0	0	-1	0	0	0	0	-1	0	-1	0	0	0	0	0	0	0	0	0	0	0	0	-1	0	0	0
ENSG00000116266.9	0	0	0	0	0	0	0	0	0	0	0	-1	0	0	0	0	0	0	0	0	0	0	0	0	0	-1	0	0	0	0	-1	0	-1	0	0	0	0	0	0	0	0	0	0	0	0	-1	0	0	0
ENSG00000162641.17	0	0	0	0	0	0	0	0	0	0	0	-1	0	0	0	0	0	0	0	0	0	0	0	0	0	-1	0	0	0	0	-1	0	-1	0	0	0	0	0	0	0	0	0	0	0	0	-1	0	0	0
ENSG00000274068.1	0	0	0	0	0	0	0	0	0	0	0	-1	0	0	0	0	0	0	0	0	0	0	0	0	0	-1	0	0	0	0	-1	0	-1	0	0	0	0	0	0	0	0	0	0	0	0	-1	0	0	0
ENSG00000121957.11	0	0	0	0	0	0	0	0	0	0	0	-1	0	0	0	0	0	0	0	0	0	0	0	0	0	-1	0	0	0	0	-1	0	-1	0	0	0	0	0	0	0	0	0	0	0	0	-1	0	0	0
ENSG00000121940.14	0	0	0	0	0	0	0	0	0	0	0	-1	0	0	0	0	0	0	0	0	0	0	0	0	0	-1	0	0	0	0	-1	0	-1	0	0	0	0	0	0	0	0	0	0	0	0	-1	0	0	0
ENSG00000085433.14	0	0	0	0	0	0	0	0	0	0	0	-1	0	0	0	0	0	0	0	0	0	0	0	0	0	-1	0	0	0	0	-1	0	-1	0	0	0	0	0	0	0	0	0	0	0	0	-1	0	0	0
ENSG00000197780.8	0	0	0	0	0	0	0	0	0	0	0	-1	0	0	0	0	0	0	0	0	0	0	0	0	0	-1	0	0	0	0	-1	0	-1	0	0	0	0	0	0	0	0	0	0	0	0	-1	0	0	0
ENSG00000116299.15	0	0	0	0	0	0	0	0	0	0	0	-1	0	0	0	0	0	0	0	0	0	0	0	0	0	-1	0	0	0	0	-1	0	-1	0	0	0	0	0	0	0	0	0	0	0	0	-1	0	0	0
ENSG00000179902.11	0	0	0	0	0	0	0	0	0	0	0	-1	0	0	0	0	0	0	0	0	0	0	0	0	0	-1	0	0	0	0	-1	0	-1	0	0	0	0	0	0	0	0	0	0	0	0	-1	0	0	0
ENSG00000215717.5	0	0	0	0	0	0	0	0	0	0	0	-1	0	0	0	0	0	0	0	0	0	0	0	0	0	-1	0	0	0	0	-1	0	-1	0	0	0	0	0	0	0	0	0	0	0	0	-1	0	0	0
ENSG00000031698.11	0	0	0	0	0	0	0	0	0	0	0	-1	0	0	0	0	0	0	0	0	0	0	0	0	0	-1	0	0	0	0	-1	0	0	0	0	0	0	0	0	0	0	0	0	0	0	-1	0	0	0
ENSG00000143126.7	0	0	0	0	0	0	0	0	0	0	0	-1	0	0	0	0	0	0	0	0	0	0	0	0	0	-1	0	0	0	0	-1	0	0	0	0	0	0	0	0	0	0	0	0	0	0	-1	0	0	0
ENSG00000134222.15	0	0	0	0	0	0	0	0	0	0	0	-1	0	0	0	0	0	0	0	0	0	0	0	0	0	-1	0	0	0	0	-1	0	0	0	0	0	0	0	0	0	0	0	0	0	0	-1	0	0	0
ENSG00000221986.5	0	0	0	0	0	0	0	0	0	0	0	-1	0	0	0	0	0	0	0	0	0	0	0	0	0	-1	0	0	0	0	-1	0	0	0	0	0	0	0	0	0	0	0	0	0	0	-1	0	0	0
ENSG00000134243.10	0	0	0	0	0	0	0	0	0	0	0	-1	0	0	0	0	0	0	0	0	0	0	0	0	0	-1	0	0	0	0	-1	0	0	0	0	0	0	0	0	0	0	0	0	0	0	-1	0	0	0
ENSG00000143106.11	0	0	0	0	0	0	0	0	0	0	0	-1	0	0	0	0	0	0	0	0	0	0	0	0	0	-1	0	0	0	0	-1	0	0	0	0	0	0	0	0	0	0	0	0	0	0	-1	0	0	0
ENSG00000143028.8	0	0	0	0	0	0	0	0	0	0	0	-1	0	0	0	0	0	0	0	0	0	0	0	0	0	-1	0	0	0	0	-1	0	0	0	0	0	0	0	0	0	0	0	0	0	0	-1	0	0	0
ENSG00000162650.14	0	0	0	0	0	0	0	0	0	0	0	-1	0	0	0	0	0	0	0	0	0	0	0	0	0	-1	0	0	0	0	-1	0	0	0	0	0	0	0	0	0	0	0	0	0	0	-1	0	0	0
ENSG00000174151.13	0	0	0	0	0	0	0	0	0	0	0	-1	0	0	0	0	0	0	0	0	0	0	0	0	0	-1	0	0	0	0	-1	0	0	0	0	0	0	0	0	0	0	0	0	0	0	-1	0	0	0
ENSG00000181754.6	0	0	0	0	0	0	0	0	0	0	0	-1	0	0	0	0	0	0	0	0	0	0	0	0	0	-1	0	0	0	0	-1	0	0	0	0	0	0	0	0	0	0	0	0	0	0	-1	0	0	0
ENSG00000156097.11	0	0	0	0	0	0	0	0	0	0	0	-1	0	0	0	0	0	0	0	0	0	0	0	0	0	-1	0	0	0	0	-1	0	0	0	0	0	0	0	0	0	0	0	0	0	0	-1	0	0	0
ENSG00000065135.8	0	0	0	0	0	0	0	0	0	0	0	-1	0	0	0	0	0	0	0	0	0	0	0	0	0	-1	0	0	0	0	-1	0	0	0	0	0	0	0	0	0	0	0	0	0	0	-1	0	0	0
ENSG00000134183.10	0	0	0	0	0	0	0	0	0	0	0	-1	0	0	0	0	0	0	0	0	0	0	0	0	0	-1	0	0	0	0	-1	0	0	0	0	0	0	0	0	0	0	0	0	0	0	-1	0	0	0
ENSG00000116337.14	0	0	0	0	0	0	0	0	0	0	0	-1	0	0	0	0	0	0	0	0	0	0	0	0	0	-1	0	0	0	0	-1	0	0	0	0	0	0	0	0	0	0	0	0	0	0	-1	0	0	0
ENSG00000134184.11	0	0	0	0	0	0	0	0	0	0	0	-1	0	0	0	0	0	0	0	0	0	0	0	0	0	-1	0	0	0	0	-1	0	0	0	0	-1	0	0	0	0	0	0	0	0	0	-1	0	0	0
ENSG00000134201.9	0	0	0	0	0	0	0	0	0	0	0	-1	0	0	0	0	0	0	0	-1	0	0	0	0	0	-1	0	0	0	0	-1	0	0	0	0	-1	0	0	0	0	0	0	0	0	0	-1	0	0	0
ENSG00000168765.14	0	0	0	0	0	0	0	0	0	0	0	-1	0	0	0	0	0	0	0	0	0	0	0	0	0	-1	0	0	0	0	-1	0	0	0	0	-1	0	0	0	0	0	0	0	0	0	-1	0	0	0
ENSG00000213366.11	0	0	0	0	0	0	0	0	0	0	0	-1	0	0	0	0	0	0	0	0	0	0	0	0	0	-1	0	0	0	0	-1	0	0	0	0	-1	0	0	0	0	0	0	0	0	0	-1	0	0	0
ENSG00000134202.9	0	0	0	0	0	0	0	0	0	0	0	-1	0	0	0	0	0	0	0	0	0	0	0	0	0	-1	0	0	0	0	-1	0	0	0	0	-1	0	0	0	0	0	0	0	0	0	-1	0	0	0
ENSG00000198758.9	0	0	0	0	0	0	0	0	0	0	0	-1	0	0	0	0	0	0	0	-1	0	0	0	0	0	-1	0	0	0	0	-1	0	0	0	0	-1	0	0	0	0	0	0	0	0	0	-1	0	0	0
ENSG00000184371.12	0	0	0	0	0	0	0	0	0	0	0	-1	0	0	0	0	0	0	0	-1	0	0	0	0	0	-1	0	0	0	0	-1	0	0	0	0	-1	0	0	0	0	0	0	0	0	0	-1	0	0	0
ENSG00000168710.16	0	0	0	0	0	0	0	0	0	0	0	-1	0	0	0	0	0	0	0	-1	0	0	0	0	0	-1	0	0	0	0	-1	0	0	0	0	-1	0	0	0	0	0	0	0	0	0	-1	0	0	0
ENSG00000143093.13	0	0	0	0	0	0	0	0	0	0	0	-1	0	0	0	0	0	0	0	-1	0	0	0	0	0	-1	0	0	0	0	-1	0	0	0	0	-1	0	0	0	0	0	0	0	0	0	-1	0	0	0
ENSG00000156150.6	0	0	0	0	0	0	0	0	0	0	0	-1	0	0	0	0	0	0	0	-1	0	0	0	0	0	-1	0	0	0	0	-1	0	0	0	0	-1	0	0	0	0	0	0	0	0	0	-1	0	0	0
ENSG00000186150.4	0	0	0	0	0	0	0	0	0	0	0	-1	0	0	0	0	0	0	0	-1	0	0	0	0	0	-1	0	0	0	0	-1	0	0	0	0	-1	0	0	0	0	0	0	0	0	0	-1	0	0	0
ENSG00000197106.6	0	0	0	0	0	0	0	0	0	0	0	-1	0	0	0	0	0	0	0	-1	0	0	0	0	0	-1	0	0	0	0	-1	0	0	0	0	-1	0	0	0	0	0	0	0	0	0	-1	0	0	0
ENSG00000116396.12	0	0	0	0	0	0	0	0	0	0	0	-1	0	0	0	0	0	0	0	-1	0	0	0	0	0	-1	0	0	0	0	-1	0	0	0	0	-1	0	0	0	0	0	0	0	0	0	-1	0	0	0
ENSG00000162775.13	0	0	0	0	0	0	0	0	0	0	0	-1	0	0	0	0	0	0	0	-1	0	0	0	0	0	-1	0	0	0	0	-1	0	0	0	0	-1	0	0	0	0	0	0	0	0	0	-1	0	0	0
ENSG00000168679.16	0	0	0	0	0	0	0	0	0	0	0	-1	0	0	0	0	0	0	0	-1	0	0	0	0	0	-1	0	0	0	0	-1	0	0	0	0	-1	0	0	0	0	0	0	0	0	0	-1	0	0	0
ENSG00000134248.12	0	0	0	0	0	0	0	0	0	0	0	-1	0	0	0	0	0	0	0	-1	0	0	0	0	0	-1	0	0	0	0	-1	0	0	0	0	-1	0	0	0	0	0	0	0	0	0	-1	0	0	0
ENSG00000143125.5	0	0	0	0	0	0	0	0	0	0	0	-1	0	0	0	0	0	0	0	-1	0	0	0	0	0	-1	0	0	0	0	-1	0	0	0	0	-1	0	0	0	0	0	0	0	0	0	-1	0	0	0
ENSG00000143105.6	0	0	0	0	0	0	0	0	0	0	0	-1	0	0	0	0	0	0	0	-1	0	0	0	0	0	-1	0	0	0	0	-1	0	0	0	0	-1	0	0	0	0	0	0	0	0	0	-1	0	0	0
ENSG00000177301.12	0	0	0	0	0	0	0	0	0	0	0	-1	0	0	0	0	0	0	0	-1	0	0	0	0	0	-1	0	0	0	0	-1	0	0	0	0	-1	0	0	0	0	0	0	0	0	0	-1	0	0	0
ENSG00000177272.8	0	0	0	0	0	0	0	0	0	0	0	-1	0	0	0	0	0	0	0	-1	0	0	0	0	0	-1	0	0	0	0	-1	0	0	0	0	-1	0	0	0	0	0	0	0	0	0	-1	0	0	0
ENSG00000143119.11	0	0	0	0	0	0	0	0	0	0	0	-1	0	0	0	0	0	0	0	-1	0	0	0	0	0	-1	0	0	0	0	-1	0	0	0	0	-1	0	0	0	0	0	0	0	0	0	-1	0	0	0
ENSG00000121931.14	0	0	0	0	0	0	0	0	0	0	0	-1	0	0	0	0	0	0	0	-1	0	0	0	0	0	-1	0	0	0	0	-1	0	0	0	0	-1	0	0	0	0	0	0	0	0	0	-1	0	0	0
ENSG00000156171.13	0	0	0	0	0	0	0	0	0	0	0	-1	0	0	0	0	0	0	0	-1	0	0	0	0	0	-1	0	0	0	0	-1	0	0	0	0	-1	0	0	0	0	0	0	0	0	0	-1	0	0	0
ENSG00000134255.12	0	0	0	0	0	0	0	0	0	0	0	-1	0	0	0	0	0	0	0	-1	0	0	0	0	0	-1	0	0	0	0	-1	0	0	0	0	-1	0	0	0	0	0	0	0	0	0	-1	0	0	0
ENSG00000162777.15	0	0	0	0	0	0	0	0	0	0	0	-1	0	0	0	0	0	0	0	-1	0	0	0	0	0	-1	0	0	0	0	-1	0	0	0	0	-1	0	0	0	0	0	0	0	0	0	-1	0	0	0
ENSG00000064886.12	0	0	0	0	0	0	0	0	0	0	0	-1	0	0	0	0	0	0	0	-1	0	0	0	0	0	-1	0	0	0	0	-1	0	0	0	0	-1	0	0	0	0	0	0	0	0	0	-1	0	0	0
ENSG00000134216.17	0	0	0	0	0	0	0	0	0	0	0	-1	0	0	0	0	0	0	0	-1	0	0	0	0	0	-1	0	0	0	0	-1	0	0	0	0	-1	0	0	0	0	0	0	0	0	0	-1	0	0	0
ENSG00000173947.12	0	0	0	0	0	0	0	0	0	0	0	-1	0	0	0	0	0	0	0	-1	0	0	0	0	0	-1	0	0	0	0	-1	0	0	0	0	-1	0	0	0	0	0	0	0	0	0	-1	0	0	0
ENSG00000085465.12	0	0	0	0	0	0	0	0	0	0	0	-1	0	0	0	0	0	0	0	-1	0	0	0	0	0	-1	0	0	0	0	-1	0	0	0	0	-1	0	0	0	0	0	0	0	0	0	-1	0	0	0
ENSG00000116455.12	0	0	0	0	0	0	0	0	0	0	0	-1	0	0	0	0	0	0	0	-1	0	0	0	0	0	-1	0	0	0	0	-1	0	0	0	0	-1	0	0	0	0	0	0	0	0	0	-1	0	0	0
ENSG00000116459.9	0	0	0	0	0	0	0	0	0	0	0	-1	0	0	0	0	0	0	0	-1	0	0	0	0	0	-1	0	0	0	0	-1	0	0	0	0	-1	0	0	0	0	0	0	0	0	0	-1	0	0	0
ENSG00000143110.10	0	0	0	0	0	0	0	0	0	0	0	-1	0	0	0	0	0	0	0	-1	0	0	0	0	0	-1	0	0	0	0	-1	0	0	0	0	-1	0	0	0	0	0	0	0	0	0	-1	0	0	0
ENSG00000121933.16	0	0	0	0	0	0	0	0	0	0	0	-1	0	0	0	0	0	0	0	-1	0	0	0	0	0	-1	0	0	0	0	-1	0	0	0	0	-1	0	0	0	0	0	0	0	0	0	-1	0	0	0
ENSG00000116473.13	0	0	0	0	0	0	0	0	0	0	0	-1	0	0	0	0	0	0	0	-1	0	0	0	0	0	-1	0	0	0	0	-1	0	0	0	0	-1	0	0	0	0	0	0	0	0	0	-1	-1	0	0
ENSG00000197852.9	0	0	0	0	0	0	0	0	0	0	0	-1	0	0	0	0	0	0	0	-1	0	0	0	0	0	-1	0	0	0	0	-1	0	0	0	0	-1	0	0	0	0	0	0	0	0	0	-1	-1	0	0
ENSG00000064703.10	0	0	0	0	0	0	0	0	0	0	0	-1	0	0	0	0	0	0	0	-1	0	0	0	0	0	-1	0	0	0	0	-1	0	0	0	0	-1	0	0	0	0	0	0	0	0	0	-1	0	0	0
ENSG00000171385.8	0	0	0	0	0	0	0	0	0	0	0	-1	0	0	0	0	0	0	0	-1	0	0	0	0	0	-1	0	0	0	0	-1	0	0	0	0	-1	0	0	0	0	0	0	0	0	0	-1	0	0	0
ENSG00000143079.13	0	0	0	0	0	0	0	0	0	0	0	-1	0	0	0	0	0	0	0	-1	0	0	0	0	0	-1	0	0	0	0	-1	0	0	0	0	-1	0	0	0	0	0	0	0	0	0	-1	0	0	0
ENSG00000134245.16	0	0	0	0	0	0	0	0	0	0	0	-1	0	0	0	0	0	0	0	-1	0	0	0	0	0	-1	0	0	0	0	-1	0	0	0	0	-1	0	0	0	0	0	0	0	0	0	-1	0	0	0
ENSG00000007341.17	0	0	0	0	0	0	0	0	0	0	0	-1	0	0	0	0	0	0	0	-1	0	0	0	0	0	-1	0	0	0	0	-1	0	0	0	0	-1	0	0	0	0	0	0	0	0	0	-1	0	0	0
ENSG00000116489.11	0	0	0	0	0	0	0	0	0	0	0	-1	0	0	0	0	0	0	0	-1	0	0	0	0	0	-1	0	0	0	0	-1	0	0	0	0	-1	0	0	0	0	0	0	0	0	0	-1	0	0	0
ENSG00000155363.17	0	0	0	0	0	0	0	0	0	0	0	-1	0	0	0	0	0	0	0	-1	0	0	0	0	0	-1	0	0	0	0	-1	0	0	0	0	-1	0	0	0	0	0	0	0	0	0	-1	0	0	0
ENSG00000155366.15	0	0	0	0	0	0	0	0	0	0	0	-1	0	0	0	0	0	0	0	-1	0	0	0	0	0	-1	0	0	0	0	-1	0	0	0	0	-1	0	0	0	0	0	0	0	0	0	-1	0	0	0
ENSG00000271810.4	0	0	0	0	0	0	0	0	0	0	0	-1	0	0	0	0	0	0	0	-1	0	0	0	0	0	-1	0	0	0	0	-1	0	0	0	0	-1	0	0	0	0	0	0	0	0	0	-1	0	0	0
ENSG00000155367.14	0	0	0	0	0	0	0	0	0	0	0	-1	0	0	0	0	0	0	0	-1	0	0	0	0	0	-1	0	0	0	0	-1	0	0	0	0	-1	0	0	0	0	0	0	0	0	0	-1	0	0	0
ENSG00000184599.12	0	0	0	0	0	0	0	0	0	0	0	-1	0	0	0	0	0	0	0	-1	0	0	0	0	0	-1	0	0	0	0	-1	0	0	0	0	-1	0	0	0	0	0	0	0	0	0	-1	0	0	0
ENSG00000155380.10	0	0	0	0	0	0	0	0	0	0	0	-1	0	0	0	0	0	0	0	-1	0	0	0	0	0	-1	0	0	0	0	-1	0	0	0	0	-1	0	0	0	0	0	0	0	0	0	-1	1	0	0
ENSG00000198799.10	0	0	0	0	0	0	0	0	0	0	0	-1	0	0	0	0	0	0	0	-1	0	0	0	0	0	-1	0	0	0	0	-1	0	0	0	0	-1	0	0	0	0	0	0	0	0	0	-1	0	0	0
ENSG00000081026.17	0	0	0	0	0	0	0	0	0	0	0	-1	0	0	0	0	0	0	0	-1	0	0	0	0	0	-1	0	0	0	0	-1	0	0	0	0	-1	0	0	0	0	0	0	0	0	0	-1	0	0	0
ENSG00000116793.14	0	0	0	0	0	0	0	0	0	0	0	-1	0	0	0	0	0	0	0	-1	0	0	0	0	0	-1	0	0	0	0	-1	0	0	0	0	-1	0	0	0	0	0	0	0	0	0	-1	0	0	0
ENSG00000081019.12	0	0	0	0	0	0	0	0	0	0	0	-1	0	0	0	0	0	0	0	-1	0	0	0	0	0	-1	0	0	0	0	-1	0	0	0	0	-1	0	0	0	0	0	0	0	0	0	-1	0	0	0
ENSG00000134242.14	0	0	0	0	0	0	0	0	0	0	0	-1	0	0	0	0	0	0	0	-1	0	0	0	0	0	-1	0	0	0	0	-1	0	0	0	0	-1	0	0	0	0	0	0	0	0	0	-1	0	0	0
ENSG00000188761.10	0	0	0	0	0	0	0	0	0	0	0	-1	0	0	0	0	0	0	0	-1	0	0	0	0	0	-1	0	0	0	0	-1	0	0	0	0	-1	0	0	0	0	0	0	0	0	0	-1	0	0	0
ENSG00000134262.11	0	0	0	0	0	0	0	0	0	0	0	-1	0	0	0	0	0	0	0	-1	0	0	0	0	0	-1	0	0	0	0	-1	0	0	0	0	-1	0	0	0	0	0	0	0	0	0	-1	0	0	0
ENSG00000118655.4	0	0	0	0	0	0	0	0	0	0	0	-1	0	0	0	0	0	0	0	-1	0	0	0	0	0	-1	0	0	0	0	-1	0	0	0	0	-1	0	0	0	0	0	0	0	0	0	-1	0	0	0
ENSG00000163349.20	0	0	0	0	0	0	0	0	0	0	0	-1	0	0	0	0	0	0	0	-1	0	0	0	0	0	-1	0	0	0	0	-1	0	0	0	0	-1	0	0	0	0	0	0	0	0	0	-1	0	0	0
ENSG00000116774.10	0	0	0	0	0	0	0	0	0	0	0	-1	0	0	0	0	0	0	0	-1	0	0	0	0	0	-1	0	0	0	0	-1	0	0	0	0	-1	0	0	0	0	0	0	0	0	0	-1	0	0	0
ENSG00000134207.13	0	0	0	0	0	0	0	0	0	0	0	-1	0	0	0	0	0	0	0	-1	0	0	0	0	0	-1	0	0	0	0	-1	0	0	0	0	-1	0	0	0	0	0	0	0	0	0	-1	0	0	0
ENSG00000197323.9	0	0	0	0	0	0	0	0	0	0	0	-1	0	0	0	0	0	0	0	-1	0	0	0	0	0	-1	0	0	0	0	-1	0	0	0	0	-1	0	0	0	0	0	0	0	0	0	-1	0	0	0
ENSG00000116752.5	0	0	0	0	0	0	0	0	0	0	0	-1	0	0	0	0	0	0	0	-1	0	0	0	0	0	-1	0	0	0	0	-1	0	0	0	0	-1	0	0	0	0	0	0	0	0	0	-1	0	0	0
ENSG00000175984.13	0	0	0	0	0	0	0	0	0	0	0	-1	0	0	0	0	0	0	0	-1	0	0	0	0	0	-1	0	0	0	0	-1	0	0	0	0	-1	0	0	0	0	0	0	0	0	0	-1	0	0	0
ENSG00000116748.18	0	0	0	0	0	0	0	0	0	0	0	-1	0	0	0	0	0	0	0	-1	0	0	0	0	0	-1	0	0	0	0	-1	0	0	0	0	-1	0	0	0	0	0	0	0	0	0	-1	0	0	0
ENSG00000213281.4	0	0	0	0	0	0	0	0	0	0	0	-1	0	0	0	0	0	0	0	-1	0	0	0	0	0	-1	0	0	0	0	-1	0	0	0	0	-1	0	0	0	0	0	0	0	0	0	-1	0	0	0
ENSG00000009307.14	0	0	0	0	0	0	0	0	0	0	0	-1	0	0	0	0	0	0	0	-1	0	0	0	0	0	-1	0	0	0	0	-1	0	0	0	0	-1	0	0	0	0	0	0	0	0	0	-1	0	0	0
ENSG00000052723.10	0	0	0	0	0	0	0	0	0	0	0	-1	0	0	0	0	0	0	0	-1	0	0	0	0	0	-1	0	0	0	0	-1	0	0	0	0	-1	0	0	0	0	0	0	0	0	0	-1	0	0	0
ENSG00000198765.10	0	0	0	0	0	0	0	0	0	0	0	-1	0	0	0	0	0	0	0	-1	0	0	0	0	0	-1	0	0	0	0	-1	0	0	0	0	-1	0	0	0	0	0	0	0	0	0	-1	0	0	0
ENSG00000134200.3	0	0	0	0	0	0	0	0	0	0	0	-1	0	0	0	0	0	0	0	-1	0	0	0	0	0	-1	0	0	0	0	-1	0	0	0	0	-1	0	0	0	0	0	0	0	0	0	-1	0	0	0
ENSG00000134198.8	0	0	0	0	0	0	0	0	0	0	0	-1	0	0	0	0	0	0	0	-1	0	0	0	0	0	-1	0	0	0	0	-1	0	0	0	0	-1	0	0	0	0	0	0	0	0	0	-1	0	0	0
ENSG00000134259.3	0	0	0	0	0	0	0	0	0	0	0	-1	0	0	0	0	0	0	0	-1	0	0	0	0	0	-1	0	0	0	0	-1	0	0	0	0	-1	0	0	0	0	0	0	0	0	0	-1	0	0	0
ENSG00000173218.13	0	0	0	0	0	0	0	0	0	0	0	-1	0	0	0	0	0	0	0	-1	0	0	0	0	0	-1	0	0	0	0	-1	0	0	0	0	-1	0	0	0	0	0	0	0	0	0	-1	0	0	0
ENSG00000118729.11	0	0	0	0	0	0	0	0	0	0	0	-1	0	0	0	0	0	0	0	-1	0	0	0	0	0	-1	0	0	0	0	-1	0	0	0	0	-1	0	0	0	0	0	0	0	0	0	-1	0	0	0
ENSG00000177551.5	0	0	0	0	0	0	0	0	0	0	0	-1	0	0	0	0	0	0	0	-1	0	0	0	0	0	-1	0	0	0	0	-1	0	0	0	0	-1	0	0	0	0	0	0	0	0	0	-1	1	0	0
ENSG00000163393.11	0	0	0	0	0	0	0	0	0	0	0	-1	0	0	0	0	0	0	0	-1	0	0	0	0	0	-1	0	0	0	0	-1	0	0	0	0	-1	0	0	0	0	0	0	0	0	0	-1	1	0	0
ENSG00000173212.4	0	0	0	0	0	0	0	0	0	0	0	-1	0	0	0	0	0	0	0	-1	0	0	0	0	0	-1	0	0	0	0	-1	0	0	0	0	-1	0	0	0	0	0	0	0	0	0	-1	0	0	0
ENSG00000163399.14	0	0	0	0	0	0	0	0	0	0	0	-1	0	0	0	0	0	0	0	-1	0	0	0	0	0	-1	0	0	0	0	-1	0	0	0	0	-1	0	0	0	0	0	0	0	0	0	-1	0	0	0
ENSG00000116815.14	0	0	0	0	0	0	0	0	0	0	0	-1	0	0	0	0	0	0	0	-1	0	0	0	0	0	-1	0	0	0	0	-1	0	0	0	0	-1	0	0	0	0	0	0	0	0	0	-1	0	0	0
ENSG00000143061.16	0	0	0	0	0	0	0	0	0	0	0	-1	0	0	0	0	0	0	0	-1	0	0	0	0	0	-1	0	0	0	0	-1	0	0	0	0	-1	0	0	0	0	0	0	0	0	0	-1	0	0	0
ENSG00000203864.2	0	0	0	0	0	0	0	0	0	0	0	-1	0	0	0	0	0	0	0	-1	0	0	0	0	0	-1	0	0	0	0	-1	0	0	0	0	-1	0	0	0	0	0	0	0	0	0	-1	0	0	0
ENSG00000116824.4	0	0	0	0	0	0	0	0	0	0	0	-1	0	0	0	0	0	0	0	-1	0	0	0	0	0	-1	0	0	0	0	-1	0	0	0	0	-1	0	0	0	0	0	0	0	0	0	-1	0	0	0
ENSG00000134247.9	0	0	0	0	0	0	0	0	0	0	0	-1	0	0	0	0	0	0	0	-1	0	0	0	0	0	-1	0	0	0	0	-1	0	0	0	0	-1	0	0	0	0	0	0	0	0	0	-1	1	0	0
ENSG00000134256.11	0	0	0	0	0	0	0	0	0	0	0	-1	0	0	0	0	0	0	0	-1	0	0	0	0	0	-1	0	0	0	0	0	0	0	0	0	-1	0	0	0	0	0	0	0	0	0	-1	0	0	0
ENSG00000116830.10	0	0	0	0	0	0	0	0	0	0	0	-1	0	0	0	0	0	0	0	-1	0	0	0	0	0	-1	0	0	0	0	0	0	0	0	0	-1	0	0	0	0	0	0	0	0	0	-1	0	0	0
ENSG00000134253.8	0	0	0	0	0	0	0	0	0	0	0	-1	0	0	0	0	0	0	0	-1	0	0	0	0	0	-1	0	0	0	0	0	0	0	0	0	-1	0	0	0	0	0	0	0	0	0	-1	0	0	0
ENSG00000134258.15	0	0	0	0	0	0	0	0	0	0	0	-1	0	0	0	0	0	0	0	-1	0	0	0	0	0	-1	0	0	0	0	0	0	0	0	0	-1	0	0	0	0	0	0	0	0	0	-1	0	0	0
ENSG00000198162.11	0	0	0	0	0	0	0	0	0	0	0	-1	0	0	0	0	0	0	0	-1	0	0	0	0	0	-1	0	0	0	0	0	0	0	0	0	-1	0	0	0	0	0	0	0	0	0	-1	0	0	0
ENSG00000183508.4	0	0	0	0	0	0	0	0	0	0	0	-1	0	0	0	0	0	0	0	-1	0	0	0	0	0	-1	0	0	0	0	0	0	0	0	0	-1	0	0	0	0	0	0	0	0	0	-1	0	0	0
ENSG00000196505.9	0	0	0	0	0	0	0	0	0	0	0	-1	0	0	0	0	0	0	0	-1	0	0	0	0	0	-1	0	0	0	0	0	0	0	0	0	-1	0	0	0	0	0	0	0	0	0	-1	0	0	0
ENSG00000065183.14	0	0	0	0	0	0	0	0	0	0	0	-1	0	0	0	0	0	0	0	-1	0	0	0	0	0	-1	0	0	0	0	0	0	0	0	0	-1	0	0	0	0	0	0	0	0	0	-1	0	0	0
ENSG00000155761.12	0	0	0	0	0	0	0	0	0	0	0	-1	0	0	0	0	0	0	0	-1	0	0	0	0	0	-1	0	0	0	0	0	0	0	0	0	-1	0	0	0	0	0	0	0	0	0	-1	0	0	0
ENSG00000092607.12	0	0	0	0	0	0	0	0	0	0	0	-1	0	0	0	0	0	1	0	-1	0	0	0	0	0	-1	0	0	0	0	0	0	0	0	0	-1	0	0	0	0	0	0	0	0	0	-1	0	0	0
ENSG00000116874.10	0	0	0	0	0	0	0	0	0	0	0	-1	0	0	0	0	0	1	0	-1	0	0	0	0	0	-1	0	0	0	0	0	0	0	0	0	-1	0	0	0	0	0	0	0	0	0	-1	0	0	0
ENSG00000116882.13	0	0	0	0	0	0	0	0	0	0	0	-1	0	0	0	0	0	1	0	-1	0	0	0	0	0	-1	0	0	0	0	0	0	0	0	0	-1	0	0	0	0	0	0	0	0	0	-1	0	0	0
ENSG00000203859.8	0	0	0	0	0	0	0	0	0	0	0	-1	0	0	0	0	0	1	0	-1	0	0	0	0	0	-1	0	0	0	0	0	0	0	0	0	-1	0	0	0	0	0	0	0	0	0	-1	0	0	0
ENSG00000203857.8	0	0	0	0	0	0	0	0	0	0	0	-1	0	0	0	0	0	1	0	-1	0	0	0	0	0	-1	0	0	0	0	0	0	0	0	0	-1	0	0	0	0	0	0	0	0	0	-1	0	0	0
ENSG00000143067.4	0	0	0	0	0	0	0	0	0	0	0	-1	0	0	0	0	0	1	0	-1	0	0	0	0	0	-1	0	0	0	0	0	0	0	0	0	-1	0	0	0	0	0	0	0	0	0	-1	0	0	0
ENSG00000092621.10	0	0	0	0	0	0	0	0	0	0	0	-1	0	0	0	0	0	1	0	-1	0	0	0	0	0	-1	0	0	0	0	0	0	0	0	0	-1	0	0	0	0	0	0	0	0	0	-1	0	0	0
ENSG00000134240.10	0	0	0	0	0	0	0	0	0	0	0	-1	0	0	0	0	0	1	0	-1	0	0	0	0	0	-1	0	0	0	0	0	0	0	0	0	-1	0	0	0	0	0	0	0	0	0	-1	0	0	0
ENSG00000134193.13	0	0	0	0	0	0	0	0	0	0	0	-1	0	0	0	0	0	1	0	-1	0	0	0	0	0	-1	0	0	0	0	0	0	0	0	0	-1	0	0	0	0	0	0	0	0	0	-1	0	0	0
ENSG00000134249.6	0	0	0	0	0	0	0	0	0	0	0	0	0	0	0	0	0	1	0	-1	0	0	0	0	0	-1	0	0	0	0	0	0	0	0	0	-1	0	0	0	0	0	0	0	0	0	-1	0	0	0
ENSG00000134250.16	1	1	0	0	0	0	0	0	0	1	0	0	0	0	0	0	0	1	0	-1	1	0	0	0	0	-1	0	0	0	0	0	0	0	0	0	-1	0	0	0	0	0	0	0	0	0	1	0	0	0
ENSG00000117262.17	1	1	0	0	0	0	0	0	0	1	0	0	0	0	0	0	0	1	0	0	1	0	0	0	0	0	0	0	0	0	0	0	0	0	0	0	0	0	0	0	0	0	0	0	0	1	0	0	0
ENSG00000117281.14	1	1	0	0	0	0	0	0	0	1	0	0	0	0	0	0	0	1	0	0	1	0	0	0	0	0	0	0	0	0	0	0	0	0	0	0	0	0	0	0	0	0	0	0	0	1	0	0	0
ENSG00000121851.11	1	1	0	0	0	0	0	0	0	1	0	0	0	0	0	0	0	1	0	0	1	0	0	0	0	0	0	0	0	0	0	0	0	0	0	0	0	0	0	0	0	0	0	0	0	1	0	0	0
ENSG00000131779.9	1	1	0	0	0	0	0	0	0	1	0	0	0	0	0	0	0	1	0	0	1	0	0	0	0	0	0	0	0	0	0	0	0	0	0	0	0	0	0	0	0	0	0	0	0	1	0	0	0
ENSG00000131788.14	1	1	0	0	0	0	0	0	0	1	0	0	0	0	0	0	0	1	0	0	1	0	0	0	0	0	0	0	0	0	0	0	0	0	0	0	0	0	0	0	0	0	0	0	0	1	0	0	0
ENSG00000143127.11	1	1	0	0	0	0	0	0	0	1	0	0	0	0	0	0	0	1	0	0	1	0	0	0	0	0	0	0	0	0	0	0	0	0	0	0	0	0	0	0	0	0	0	0	0	1	0	0	0
ENSG00000162825.15	1	1	0	0	0	0	0	0	0	1	0	0	0	0	0	0	0	1	0	0	1	0	0	0	0	0	0	0	0	0	0	0	0	0	0	0	0	0	0	0	0	0	0	0	0	1	0	0	0
ENSG00000168509.16	1	1	0	0	0	0	0	0	0	1	0	0	0	0	0	0	0	1	0	0	1	0	0	0	0	0	0	0	0	0	0	0	0	0	0	0	0	0	0	0	0	0	0	0	0	1	0	0	0
ENSG00000171943.10	1	1	0	0	0	0	0	0	0	1	0	0	0	0	0	0	0	1	0	0	1	0	0	0	0	0	0	0	0	0	0	0	0	0	0	0	0	0	0	0	0	0	0	0	0	1	0	0	0
ENSG00000174827.12	1	1	0	0	0	0	0	0	0	1	0	0	0	0	0	0	0	1	0	0	1	0	0	0	0	0	0	0	0	0	0	0	0	0	0	0	0	0	0	0	0	0	0	0	0	1	0	0	0
ENSG00000186141.7	1	1	0	0	0	0	0	0	0	1	0	0	0	0	0	0	0	1	0	0	1	0	0	0	0	0	0	0	0	0	0	0	0	0	0	0	0	0	0	0	0	0	0	0	0	1	0	0	0
ENSG00000186364.10	1	1	0	0	0	0	0	0	0	1	0	0	0	0	0	0	0	1	0	0	1	0	0	0	0	0	0	0	0	0	0	0	0	0	0	0	0	0	0	0	0	0	0	0	0	1	0	0	0
ENSG00000188610.11	1	1	0	0	0	0	0	0	0	1	0	0	0	0	0	0	0	1	0	0	1	0	0	0	0	0	0	0	0	0	0	0	0	0	0	0	0	0	0	0	0	0	0	0	0	1	0	0	0
ENSG00000196369.9	1	1	0	0	0	0	0	0	0	1	0	0	0	0	0	0	0	1	0	0	1	0	0	0	0	0	0	0	0	0	0	0	0	0	0	0	0	0	0	0	0	0	0	0	0	1	0	0	0
ENSG00000198019.11	1	1	0	0	0	0	0	0	0	1	0	0	0	0	0	0	0	1	0	0	1	0	0	0	0	0	0	0	0	0	0	0	0	0	0	0	0	0	0	0	0	0	0	0	0	1	0	0	0
ENSG00000198483.11	1	1	0	0	0	0	0	0	0	1	0	0	0	0	0	0	0	1	0	0	1	0	0	0	0	0	0	0	0	0	0	0	0	0	0	0	0	0	0	0	0	0	0	0	0	1	0	0	0
ENSG00000203818.6	1	1	0	0	0	0	0	0	0	1	0	0	0	0	0	0	0	1	0	0	1	0	0	0	0	0	0	0	0	0	0	0	0	0	0	0	0	0	0	0	0	0	0	0	0	1	0	0	0
ENSG00000213240.8	1	1	0	0	0	0	0	0	0	1	0	0	0	0	0	0	0	1	0	0	1	0	0	0	0	0	0	0	0	0	0	0	0	0	0	0	0	0	0	0	0	0	0	0	0	1	0	0	0
ENSG00000215784.5	1	1	0	0	0	0	0	0	0	1	0	0	0	0	0	0	0	1	0	0	1	0	0	0	0	0	0	0	0	0	0	0	0	0	0	0	0	0	0	0	0	0	0	0	0	1	0	0	0
ENSG00000256374.2	1	1	0	0	0	0	0	0	0	1	0	0	0	0	0	0	0	1	0	0	1	0	0	0	0	0	0	0	0	0	0	0	0	0	0	0	0	0	0	0	0	0	0	0	0	1	0	0	0
ENSG00000263353.3	1	1	0	0	0	0	0	0	0	1	0	0	0	0	0	0	0	1	0	0	1	0	0	0	0	0	0	0	0	0	0	0	0	0	0	0	0	0	0	0	0	0	0	0	0	1	0	0	0
ENSG00000263513.4	1	1	0	0	0	0	0	0	0	1	0	0	0	0	0	0	0	1	0	0	1	0	0	0	0	0	0	0	0	0	0	0	0	0	0	0	0	0	0	0	0	0	0	0	0	1	0	0	0
ENSG00000264343.4	1	1	0	0	0	0	0	0	0	1	0	0	0	0	0	0	0	1	0	0	1	0	0	0	0	0	0	0	0	0	0	0	0	0	0	0	0	0	0	0	0	0	0	0	0	1	0	0	0
ENSG00000265241.5	1	1	0	0	0	0	0	0	0	1	0	0	0	0	0	0	0	1	0	0	1	0	0	0	0	0	0	0	0	0	0	0	0	0	0	0	0	0	0	0	0	0	0	0	0	1	0	0	0
ENSG00000265491.4	1	1	0	0	0	0	0	0	0	1	0	0	0	0	0	0	0	1	0	0	1	0	0	0	0	0	0	0	0	0	0	0	0	0	0	0	0	0	0	0	0	0	0	0	0	1	0	0	0
ENSG00000265808.3	1	1	0	0	0	0	0	0	0	1	0	0	0	0	0	0	0	1	0	0	1	0	0	0	0	0	0	0	0	0	0	0	0	0	0	0	0	0	0	0	0	0	0	0	0	1	0	0	0
ENSG00000265972.4	1	1	0	0	0	0	0	0	0	1	0	0	0	0	0	0	0	1	0	0	1	0	0	0	0	0	0	0	0	0	0	0	0	0	0	0	0	0	0	0	0	0	0	0	0	1	0	0	0
ENSG00000266338.5	1	1	0	0	0	0	0	0	0	1	0	0	0	0	0	0	0	1	0	0	1	0	0	0	0	0	0	0	0	0	0	0	0	0	0	0	0	0	0	0	0	0	0	0	0	1	0	0	0
ENSG00000270339.2	1	1	0	0	0	0	0	0	0	1	0	0	0	0	0	0	0	1	0	0	1	0	0	0	0	0	0	0	0	0	0	0	0	0	0	0	0	0	0	0	0	0	0	0	0	1	0	0	0
ENSG00000271425.5	1	1	0	0	0	0	0	0	0	1	0	0	0	0	0	0	0	1	0	0	1	0	0	0	0	0	0	0	0	0	0	0	0	0	0	0	0	0	0	0	0	0	0	0	0	1	0	0	0
ENSG00000271567.1	1	1	0	0	0	0	0	0	0	1	0	0	0	0	0	0	0	1	0	0	1	0	0	0	0	0	0	0	0	0	0	0	0	0	0	0	0	0	0	0	0	0	0	0	0	1	0	0	0
ENSG00000271601.3	1	1	0	0	0	0	0	0	0	1	0	0	0	0	0	0	0	1	0	0	1	0	0	0	0	0	0	0	0	0	0	0	0	0	0	0	0	0	0	0	0	0	0	0	0	1	0	0	0
ENSG00000272031.2	1	1	0	0	0	0	0	0	0	1	0	0	0	0	0	0	0	1	0	0	1	0	0	0	0	0	0	0	0	0	0	0	0	0	0	0	0	0	0	0	0	0	0	0	0	1	0	0	0
ENSG00000273136.4	1	1	0	0	0	0	0	0	0	1	0	0	0	0	0	0	0	1	0	0	1	0	0	0	0	0	0	0	0	0	0	0	0	0	0	0	0	0	0	0	0	0	0	0	0	1	0	0	0
ENSG00000278882.1	1	1	0	0	0	0	0	0	0	1	0	0	0	0	0	0	0	1	0	0	1	0	0	0	0	0	0	0	0	0	0	0	0	0	0	0	0	0	0	0	0	0	0	0	0	1	0	0	0
ENSG00000279782.1	1	1	0	0	0	0	0	0	0	1	0	0	0	0	0	0	0	1	0	0	1	0	0	0	0	0	0	0	0	0	0	0	0	0	0	0	0	0	0	0	0	0	0	0	0	1	0	0	0
ENSG00000280778.1	1	1	0	0	0	0	0	0	0	1	0	0	0	0	0	0	0	1	0	0	1	0	0	0	0	0	0	0	0	0	0	0	0	0	0	0	0	0	0	0	0	0	0	0	0	1	0	0	0
ENSG00000281571.1	1	1	0	0	0	0	0	0	0	1	0	0	0	0	0	0	0	1	0	0	1	0	0	0	0	0	0	0	0	0	0	0	0	0	0	0	0	0	0	0	0	0	0	0	0	1	0	0	0
ENSG00000281741.1	1	1	0	0	0	0	0	0	0	1	0	0	0	0	0	0	0	1	0	0	1	0	0	0	0	0	0	0	0	0	0	0	0	0	0	0	0	0	0	0	0	0	0	0	0	1	0	0	0
ENSG00000116128.8	1	1	0	0	0	0	0	0	0	1	0	0	0	0	0	0	0	0	0	0	1	0	0	0	0	0	0	0	0	0	0	0	0	0	0	0	0	0	0	0	0	0	0	0	0	1	0	0	0
ENSG00000121634.5	1	1	0	0	0	0	0	0	0	1	0	0	0	0	0	0	0	0	0	0	1	0	0	0	0	0	0	0	0	0	0	0	0	0	0	0	0	0	0	0	0	0	0	0	0	1	0	0	0
ENSG00000131778.16	1	1	0	0	0	0	0	0	0	1	0	0	0	0	0	0	0	0	0	0	1	0	0	0	0	0	0	0	0	0	0	0	0	0	0	0	0	0	0	0	0	0	0	0	0	1	0	0	0
ENSG00000131781.11	1	1	0	0	0	0	0	0	0	1	0	0	0	0	0	0	0	0	0	0	1	0	0	0	0	0	0	0	0	0	0	0	0	0	0	0	0	0	0	0	0	0	0	0	0	1	0	0	0
ENSG00000131791.7	1	1	0	0	0	0	0	0	0	1	0	0	0	0	0	0	0	0	0	0	1	0	0	0	0	0	0	0	0	0	0	0	0	0	0	0	0	0	0	0	0	0	0	0	0	1	0	0	0
ENSG00000150337.12	1	1	0	0	0	0	0	0	0	1	0	0	0	0	0	0	0	0	0	0	1	0	0	0	0	0	0	0	0	0	0	0	0	0	0	0	0	0	0	0	0	0	0	0	0	1	0	0	0
ENSG00000159164.8	1	1	0	0	0	0	0	0	-1	1	0	0	0	0	0	0	0	0	0	0	1	0	0	0	0	0	0	0	0	0	0	0	0	0	0	0	0	0	0	0	0	0	0	0	0	1	0	0	0
ENSG00000162836.10	1	1	0	0	0	0	0	0	0	1	0	0	0	0	0	0	0	0	0	0	1	0	0	0	0	0	0	0	0	0	0	0	0	0	0	0	0	0	0	0	0	0	0	0	0	1	0	0	0
ENSG00000178096.8	1	1	0	0	0	0	0	0	0	1	0	0	0	0	0	0	0	0	0	0	1	0	0	0	0	0	0	0	0	0	0	0	0	0	0	0	0	0	0	0	0	0	0	0	0	1	0	0	0
ENSG00000178104.18	1	1	0	0	0	0	0	0	0	1	0	0	0	0	0	0	0	0	0	0	1	0	0	0	0	0	0	0	0	0	0	0	0	0	0	0	0	0	0	0	0	0	0	0	0	1	0	0	0
ENSG00000183598.3	1	1	0	0	0	0	0	0	0	1	0	0	0	0	0	0	0	0	0	0	1	0	0	0	0	0	0	0	0	0	0	0	0	0	0	0	0	0	0	0	0	0	0	0	0	1	0	0	0
ENSG00000184260.5	1	1	0	0	0	0	0	0	0	1	0	0	0	0	0	0	0	0	0	0	1	0	0	0	0	0	0	0	0	0	0	0	0	0	0	0	0	0	0	0	0	0	0	0	0	1	0	0	0
ENSG00000184270.4	1	1	0	0	0	0	0	0	0	1	0	0	0	0	0	0	0	0	0	0	1	0	0	0	0	0	0	0	0	0	0	0	0	0	0	0	0	0	0	0	0	0	0	0	0	1	0	0	0
ENSG00000184678.9	1	1	0	0	0	0	0	0	0	1	0	0	0	0	0	0	0	0	0	0	1	0	0	0	0	0	0	0	0	0	0	0	0	0	0	0	0	0	0	0	0	0	0	0	0	1	0	0	0
ENSG00000188092.13	1	1	0	0	0	0	0	0	0	1	0	0	0	0	0	0	0	0	0	0	1	0	0	0	0	0	0	0	0	0	0	0	0	0	0	0	0	0	0	0	0	0	0	0	0	1	0	0	0
ENSG00000203811.1	1	1	0	0	0	0	0	0	0	1	0	0	0	0	0	0	0	0	0	0	1	0	0	0	0	0	0	0	0	0	0	0	0	0	0	0	0	0	0	0	0	0	0	0	0	1	0	0	0
ENSG00000203812.2	1	1	0	0	0	0	0	0	0	1	0	0	0	0	0	0	0	0	0	0	1	0	0	0	0	0	0	0	0	0	0	0	0	0	0	0	0	0	0	0	0	0	0	0	0	1	0	0	0
ENSG00000203814.6	1	1	0	0	0	0	0	0	0	1	0	0	0	0	0	0	0	0	0	0	1	0	0	0	0	0	0	0	0	0	0	0	0	0	0	0	0	0	0	0	0	0	0	0	0	1	0	0	0
ENSG00000203852.3	1	1	0	0	0	0	0	0	0	1	0	0	0	0	0	0	0	0	0	0	1	0	0	0	0	0	0	0	0	0	0	0	0	0	0	0	0	0	0	0	0	0	0	0	0	1	0	0	0
ENSG00000236334.2	1	1	0	0	0	0	0	0	0	1	0	0	0	0	0	0	0	0	0	0	1	0	0	0	0	0	0	0	0	0	0	0	0	0	0	0	0	0	0	0	0	0	0	0	0	1	0	0	0
ENSG00000263464.2	1	1	0	0	0	0	0	0	0	1	0	0	0	0	0	0	0	0	0	0	1	0	0	0	0	0	0	0	0	0	0	0	0	0	0	0	0	0	0	0	0	0	0	0	0	1	0	0	0
ENSG00000263956.4	1	1	0	0	0	0	0	0	0	1	0	0	0	0	0	0	0	0	0	0	1	0	0	0	0	0	0	0	0	0	0	0	0	0	0	0	0	0	0	0	0	0	0	0	0	1	0	0	0
ENSG00000265107.2	1	1	0	0	0	0	0	0	0	1	0	0	0	0	0	0	0	0	0	0	1	0	0	0	0	0	0	0	0	0	0	0	0	0	0	0	0	0	0	0	0	0	0	0	0	1	0	0	0
ENSG00000268043.6	1	1	0	0	0	0	0	0	0	1	0	0	0	0	0	0	0	0	0	0	1	0	0	0	0	0	0	0	0	0	0	0	0	0	0	0	0	0	0	0	0	0	0	0	0	1	0	0	0
ENSG00000269713.6	1	1	0	0	0	0	0	0	0	1	0	0	0	0	0	0	0	0	0	0	1	0	0	0	0	0	0	0	0	0	0	0	0	0	0	0	0	0	0	0	0	0	0	0	0	1	0	0	0
ENSG00000270276.2	1	1	0	0	0	0	0	0	0	1	0	0	0	0	0	0	0	0	0	0	1	0	0	0	0	0	0	0	0	0	0	0	0	0	0	0	0	0	0	0	0	0	0	0	0	1	0	0	0
ENSG00000270629.4	1	1	0	0	0	0	0	0	0	1	0	0	0	0	0	0	0	0	0	0	1	0	0	0	0	0	0	0	0	0	0	0	0	0	0	0	0	0	0	0	0	0	0	0	0	1	0	0	0
ENSG00000270882.2	1	1	0	0	0	0	0	0	0	1	0	0	0	0	0	0	0	0	0	0	1	0	0	0	0	0	0	0	0	0	0	0	0	0	0	0	0	0	0	0	0	0	0	0	0	1	0	0	0
ENSG00000271383.5	1	1	0	0	0	0	0	0	0	1	0	0	0	0	0	0	0	0	0	0	1	0	0	0	0	0	0	0	0	0	0	0	0	0	0	0	0	0	0	0	0	0	0	0	0	1	0	0	0
ENSG00000272058.2	1	1	0	0	0	0	0	0	0	1	0	0	0	0	0	0	0	0	0	0	1	0	0	0	0	0	0	0	0	0	0	0	0	0	0	0	0	0	0	0	0	0	0	0	0	1	0	0	0
ENSG00000272196.2	1	1	0	0	0	0	0	0	0	1	0	0	0	0	0	0	0	0	0	0	1	0	0	0	0	0	0	0	0	0	0	0	0	0	0	0	0	0	0	0	0	0	0	0	0	1	0	0	0
ENSG00000280649.1	1	1	0	0	0	0	0	0	0	1	0	0	0	0	0	0	0	0	0	0	1	0	0	0	0	0	0	0	0	0	0	0	0	0	0	0	0	0	0	0	0	0	0	0	0	1	0	0	0
ENSG00000143368.9	1	1	0	0	0	0	0	0	-1	1	0	0	0	0	0	0	0	0	0	0	1	0	0	0	0	0	0	0	0	0	0	0	0	0	0	0	0	0	0	0	0	0	0	0	0	1	0	0	0
ENSG00000014914.18	1	1	0	0	0	0	0	0	-1	1	0	0	0	0	0	0	0	0	0	0	1	0	0	0	0	0	0	0	0	0	0	0	0	0	0	0	0	0	0	0	0	0	0	0	0	1	0	0	0
ENSG00000264522.4	1	1	0	0	0	0	0	0	-1	1	0	0	0	0	0	0	0	0	0	0	1	0	0	0	0	0	0	0	0	0	0	0	0	0	0	0	0	0	0	0	0	0	0	0	0	1	0	0	0
ENSG00000136631.11	1	1	0	0	0	0	0	0	-1	1	0	0	0	0	0	0	0	0	0	0	1	0	0	0	0	0	0	0	0	0	0	0	0	0	0	0	0	0	0	0	0	0	0	0	0	1	0	0	0
ENSG00000023902.12	1	1	0	0	0	0	0	0	-1	1	0	0	0	0	0	0	0	0	0	0	1	0	0	0	0	0	0	0	0	0	0	0	0	0	0	0	0	0	0	0	0	0	0	0	0	1	0	0	0
ENSG00000143401.13	1	1	0	0	0	0	0	0	-1	1	0	0	0	0	0	0	0	0	0	0	1	0	0	0	0	0	0	0	0	0	0	0	0	0	0	0	0	0	0	0	0	0	0	0	0	1	0	0	0
ENSG00000118298.9	1	1	0	0	0	0	0	0	0	1	0	0	0	0	0	0	0	0	0	0	1	0	0	0	0	0	0	0	0	0	0	0	0	0	0	0	0	0	0	0	0	0	0	0	0	1	0	0	0
ENSG00000117362.11	1	1	0	0	0	0	0	0	0	1	0	0	0	0	0	0	0	0	0	0	1	0	0	0	0	0	0	0	0	0	0	0	0	0	0	0	0	0	0	0	0	0	0	0	0	1	0	0	0
ENSG00000118292.7	1	1	0	0	0	0	0	0	0	1	0	0	0	0	0	0	0	0	0	0	1	0	0	0	0	0	0	0	0	0	0	0	0	0	0	0	0	0	0	0	0	0	0	0	0	1	0	0	0
ENSG00000159208.14	1	1	0	0	0	0	0	0	0	1	0	0	0	0	0	0	0	0	0	0	1	0	0	0	0	0	0	0	0	0	0	0	0	0	0	0	0	0	0	0	0	0	0	0	0	1	0	0	0
ENSG00000266472.4	1	1	0	0	0	0	0	0	0	1	0	0	0	0	0	0	0	0	0	0	1	0	0	0	0	0	0	0	0	0	0	0	0	0	0	0	0	0	0	0	0	0	0	0	0	1	0	0	0
ENSG00000278939.1	1	1	0	0	0	0	0	0	0	1	0	0	0	0	0	0	0	0	0	0	1	0	0	0	0	0	0	0	0	0	0	0	0	0	0	0	0	0	0	0	0	0	0	0	0	1	0	0	0
ENSG00000117360.11	1	1	0	0	0	0	0	0	0	1	0	0	0	0	0	0	0	0	0	0	1	0	0	0	0	0	0	0	0	0	0	0	0	0	0	0	0	0	0	0	0	0	0	0	0	1	0	0	0
ENSG00000163125.14	1	1	0	0	0	0	0	0	0	1	0	0	0	0	0	0	0	0	0	0	1	0	0	0	0	0	0	0	0	0	0	0	0	0	0	0	0	0	0	0	0	0	0	0	0	1	0	0	0
ENSG00000143374.13	1	1	0	0	0	0	0	0	0	1	0	0	0	0	0	0	0	0	0	0	1	0	0	0	0	0	0	0	0	0	0	0	0	0	0	0	0	0	0	0	0	0	0	0	0	1	0	0	0
ENSG00000143369.13	1	1	0	0	0	0	0	0	0	1	0	0	0	0	0	0	0	0	0	0	1	0	0	0	0	0	0	0	0	0	0	0	0	0	0	0	0	0	0	0	0	0	0	0	0	1	0	0	0
ENSG00000143382.12	1	1	0	0	0	0	0	0	0	1	0	0	0	0	0	0	0	0	0	0	1	0	0	0	0	0	0	0	0	0	0	0	0	0	0	0	0	0	0	0	0	0	0	0	0	1	0	0	0
ENSG00000143384.11	1	1	0	0	0	0	0	0	0	1	0	0	0	0	0	0	0	0	0	0	1	0	0	0	0	0	0	0	0	0	0	0	0	0	0	0	0	0	0	0	0	0	0	0	0	1	0	0	0
ENSG00000143420.16	1	1	0	0	0	0	0	0	0	1	0	0	0	0	0	0	0	0	0	0	1	0	0	0	0	0	0	0	0	0	0	0	0	0	0	0	0	0	0	0	0	0	0	0	0	1	0	0	0
ENSG00000143457.9	1	1	0	0	0	0	0	0	0	1	0	0	0	0	0	0	0	0	0	0	1	0	0	0	0	0	0	0	0	0	0	0	0	0	0	0	0	0	0	0	0	0	0	0	0	1	0	0	0
ENSG00000143452.14	1	1	0	0	0	0	0	0	0	1	0	0	0	0	0	0	0	0	0	0	1	0	0	0	0	0	0	0	0	0	0	0	0	0	0	0	0	0	0	0	0	0	0	0	0	1	0	0	0
ENSG00000163131.9	1	1	0	0	0	0	0	0	1	1	0	0	0	0	0	0	0	0	0	0	1	0	0	0	0	0	0	0	0	0	0	0	0	0	0	0	0	0	0	0	0	0	0	0	0	1	0	0	0
ENSG00000143387.11	1	1	0	0	0	0	0	0	1	1	0	0	0	0	0	0	0	0	0	0	1	0	0	0	0	0	0	0	0	0	0	0	0	0	0	0	0	0	0	0	0	0	0	0	0	1	0	0	0
ENSG00000143437.19	1	1	0	0	0	0	0	0	1	1	0	0	0	0	0	0	0	0	0	0	1	0	0	0	0	0	0	0	0	0	0	0	0	0	0	0	0	0	0	0	0	0	0	0	0	1	0	0	0
ENSG00000143379.11	1	1	0	0	0	0	0	0	1	1	0	0	0	0	0	0	0	0	0	0	1	0	0	0	0	0	0	0	0	0	0	0	0	0	0	0	0	0	0	0	0	0	0	0	0	1	0	0	0
ENSG00000143418.18	1	1	0	0	0	0	0	0	1	1	0	0	0	0	0	0	0	0	0	0	1	0	0	0	0	0	0	0	0	0	0	0	0	0	0	0	0	0	0	0	0	0	0	0	0	1	0	0	0
ENSG00000143412.8	1	1	0	0	0	0	0	0	1	1	0	0	0	0	0	0	0	0	0	0	1	0	0	0	0	0	0	0	0	0	0	0	0	0	0	0	0	0	0	0	0	0	0	0	0	1	0	0	0
ENSG00000143409.14	1	1	0	0	0	0	0	0	1	1	0	0	0	0	0	0	0	0	0	0	1	0	0	0	0	0	0	0	0	0	0	0	0	0	0	0	0	0	0	0	0	0	0	0	0	1	0	0	0
ENSG00000143363.14	1	1	0	0	0	0	0	0	1	1	0	0	0	0	0	0	0	0	0	0	1	0	0	0	0	0	0	0	0	0	0	0	0	0	0	0	0	0	0	0	0	0	0	0	0	1	0	0	0
ENSG00000163141.17	1	1	0	0	0	0	0	0	1	1	0	0	0	0	0	0	0	0	0	0	1	0	0	0	0	0	0	0	0	0	0	0	0	0	0	0	0	0	0	0	0	0	0	0	0	1	0	0	0
ENSG00000143443.9	1	1	0	0	0	0	0	0	1	1	0	0	0	0	0	0	0	0	0	0	1	0	0	0	0	0	0	0	0	0	0	0	0	0	0	0	0	0	0	0	0	0	0	0	0	1	0	0	0
ENSG00000197622.11	1	1	0	0	0	0	0	0	1	1	0	0	0	0	0	0	0	0	0	0	1	0	0	0	0	0	0	0	0	0	0	0	0	0	0	0	0	0	0	0	0	0	0	0	0	1	0	0	0
ENSG00000213190.3	1	1	0	0	0	0	0	0	1	1	0	0	0	0	0	0	0	0	0	0	1	0	0	0	0	0	0	0	0	0	0	0	0	0	0	0	0	0	0	0	0	0	0	0	0	1	0	0	0
ENSG00000143458.10	1	1	0	0	0	0	0	0	1	1	0	0	0	0	0	0	0	0	0	0	1	0	0	0	0	0	0	0	0	0	0	0	0	0	0	0	0	0	0	0	0	0	0	0	0	1	0	0	0
ENSG00000143434.14	1	1	0	0	0	0	0	0	1	1	0	0	0	0	0	0	0	0	0	0	1	0	0	0	0	0	0	0	0	0	0	0	0	0	0	0	0	0	0	0	0	0	0	0	0	1	0	0	0
ENSG00000163154.5	1	1	0	0	0	0	0	0	1	1	0	0	0	0	0	0	0	0	0	0	1	0	0	0	0	0	0	0	0	0	0	0	0	0	0	0	0	0	0	0	0	0	0	0	0	1	0	0	0
ENSG00000163155.10	1	1	0	0	0	0	0	0	1	1	0	0	0	0	0	0	0	0	0	0	1	0	0	0	0	0	0	0	0	0	0	0	0	0	0	0	0	0	0	0	0	0	0	0	0	1	0	0	0
ENSG00000163156.10	1	1	0	0	0	0	0	0	1	1	0	0	0	0	0	0	0	0	0	0	1	0	0	0	0	0	0	0	0	0	0	0	0	0	0	0	0	0	0	0	0	0	0	0	0	1	0	0	0
ENSG00000163157.13	1	1	0	0	0	0	0	0	1	1	0	0	0	0	0	0	0	0	0	0	1	0	0	0	0	0	0	0	0	0	0	0	0	0	0	0	0	0	0	0	0	0	0	0	0	1	0	0	0
ENSG00000163159.10	1	1	0	0	0	0	0	0	1	1	0	0	0	0	0	0	0	0	0	0	1	0	0	0	0	0	0	0	0	0	0	0	0	0	0	0	0	0	0	0	0	0	0	0	0	1	0	0	0
ENSG00000143398.18	1	1	0	0	0	0	0	0	1	1	0	0	0	0	0	0	0	0	0	0	1	0	0	0	0	0	0	0	0	0	0	0	0	0	0	0	0	0	0	0	0	0	0	0	0	1	0	0	0
ENSG00000159352.14	0	1	0	0	0	0	0	0	1	1	0	0	0	0	0	0	0	0	0	0	1	0	0	0	0	0	0	0	0	0	0	0	0	0	0	0	0	0	0	0	0	0	0	0	0	1	0	0	0
ENSG00000143373.16	0	1	0	0	0	0	0	0	1	1	0	0	0	0	0	0	0	0	0	0	1	0	0	0	0	0	0	0	0	0	0	0	0	0	0	0	0	0	0	0	0	0	0	0	0	1	0	0	0
ENSG00000143393.15	0	1	0	0	0	0	0	0	1	1	0	0	0	0	0	0	0	0	0	0	1	0	0	0	0	0	0	0	0	0	0	0	0	0	0	0	0	0	0	0	0	0	0	0	0	1	0	0	0
ENSG00000143390.16	0	1	0	0	0	0	0	0	1	1	0	0	0	0	0	0	0	0	0	0	1	0	0	0	0	0	0	0	0	0	0	0	0	0	0	0	0	0	0	0	0	0	0	0	0	1	0	0	0
ENSG00000143416.19	0	1	0	0	0	0	0	0	1	1	0	0	0	0	0	0	0	0	0	0	1	0	0	0	0	0	0	0	0	0	0	0	0	0	0	0	0	0	0	0	0	0	0	0	0	1	0	0	0
ENSG00000143442.20	0	1	0	0	0	0	0	0	1	1	-1	0	0	0	0	0	0	0	0	0	1	0	0	0	0	0	0	0	0	0	0	0	0	0	0	0	0	0	0	0	0	0	0	0	0	1	0	0	0
ENSG00000159377.9	0	1	0	0	0	0	0	0	1	1	0	0	0	0	0	0	0	0	0	0	1	0	0	0	0	0	0	0	0	0	0	0	0	0	0	0	0	0	0	0	0	0	0	0	0	1	0	0	0
ENSG00000143375.13	0	1	0	0	0	0	0	0	1	1	-1	0	0	0	0	0	0	0	0	0	1	0	0	0	0	0	0	0	0	0	0	0	0	0	0	0	0	0	0	0	0	0	0	0	0	1	0	0	0
ENSG00000143367.14	0	1	0	0	0	0	0	0	1	1	-1	0	0	0	0	0	0	0	0	0	1	0	0	0	0	0	0	0	0	0	0	0	0	0	0	0	0	0	0	0	0	0	0	0	0	1	0	0	0
ENSG00000143376.11	0	1	0	0	0	0	0	0	1	1	-1	0	0	0	0	0	0	0	0	0	1	0	0	0	0	0	0	0	0	0	0	0	0	0	0	0	0	0	0	0	0	0	0	0	0	1	0	0	0
ENSG00000159409.13	0	1	0	0	0	0	0	0	0	1	-1	0	0	0	0	0	0	0	0	0	0	0	0	0	0	0	0	0	0	0	0	0	0	0	0	0	0	0	0	0	0	0	0	0	0	1	0	0	0
ENSG00000178796.11	0	1	0	0	0	0	0	0	0	1	-1	0	0	0	0	0	0	0	0	0	0	0	0	0	0	0	0	0	0	0	0	0	0	0	0	0	0	0	0	0	0	0	0	0	0	1	0	0	0
ENSG00000143436.9	0	1	0	0	0	0	0	0	0	1	-1	0	0	0	0	0	0	0	0	0	0	0	0	0	0	0	0	0	0	0	0	0	0	0	0	0	0	0	0	0	0	0	0	0	0	1	0	0	0
ENSG00000143450.13	0	1	0	0	0	0	0	0	0	1	-1	0	0	0	0	0	0	0	0	0	0	0	0	0	0	0	0	0	0	0	0	0	0	0	0	0	0	0	0	0	0	0	0	0	0	1	0	0	0
ENSG00000182134.14	0	1	0	0	0	0	0	0	0	1	-1	0	0	0	0	0	0	0	0	0	0	0	0	0	0	0	0	0	0	0	0	0	0	0	0	0	0	0	0	0	0	0	0	0	0	1	0	0	0
ENSG00000213171.2	0	1	0	0	0	0	0	0	0	1	-1	0	0	0	0	0	0	0	0	0	0	0	0	0	0	0	0	0	0	0	0	0	0	0	0	0	0	0	0	0	0	0	0	0	0	1	0	0	0
ENSG00000143365.15	0	1	0	0	0	0	0	0	0	1	-1	0	0	0	0	0	0	0	0	0	0	0	0	0	0	0	0	0	0	0	0	0	0	0	0	0	0	0	0	0	0	0	0	0	0	1	0	0	0
ENSG00000225556.1	0	1	0	0	0	0	0	0	0	1	-1	0	0	0	0	0	0	0	0	0	0	0	0	0	0	0	0	0	0	0	0	0	0	0	0	0	0	0	0	0	0	0	0	0	0	1	0	0	0
ENSG00000196407.10	0	1	0	0	0	0	0	0	0	1	-1	0	0	0	0	0	0	0	0	0	0	0	0	0	0	0	0	0	0	0	0	0	0	0	0	0	0	0	0	0	0	0	0	0	0	1	0	0	0
ENSG00000159445.11	0	1	0	0	0	0	0	0	0	1	-1	0	0	0	0	0	0	0	0	0	0	0	0	0	0	0	0	0	0	0	0	0	0	0	0	0	0	0	0	0	0	0	0	0	0	1	0	0	0
ENSG00000197747.7	0	1	0	0	0	0	0	0	0	1	-1	0	0	0	0	0	0	0	0	0	0	0	0	0	0	0	0	0	0	0	0	0	0	0	0	0	0	0	0	0	0	0	0	0	0	1	0	0	0
ENSG00000163191.5	0	1	0	0	0	0	0	0	0	1	-1	0	0	0	0	0	0	0	0	0	0	0	0	0	0	0	0	0	0	0	0	0	0	0	0	0	0	0	0	0	0	0	0	0	0	1	0	0	0
ENSG00000182898.3	0	1	0	0	0	0	0	0	0	1	-1	0	0	0	0	0	0	0	0	0	0	0	0	0	0	0	0	0	0	0	0	0	0	0	0	0	0	0	0	0	0	-1	0	0	0	1	0	0	0
ENSG00000159450.11	0	1	0	0	0	0	0	0	0	1	-1	0	0	0	0	0	0	0	0	0	0	0	0	0	0	0	0	0	0	0	0	0	0	0	0	0	0	0	0	0	0	-1	0	0	0	1	0	0	0
ENSG00000215853.3	0	1	0	0	0	0	0	0	0	1	-1	0	0	0	0	0	0	0	0	0	0	0	0	0	0	0	0	0	0	0	0	0	0	0	0	0	0	0	0	0	0	0	0	0	0	1	0	0	0
ENSG00000197915.5	0	1	0	0	0	0	0	0	0	1	-1	0	0	0	0	0	0	0	0	0	0	0	0	0	0	0	0	0	0	0	0	0	0	0	0	0	0	0	0	0	0	0	0	0	0	1	0	0	0
ENSG00000143631.10	0	1	0	0	0	0	0	0	0	1	-1	0	0	0	0	0	0	0	0	0	0	0	0	0	0	0	0	0	0	0	0	0	0	0	0	0	0	0	0	0	0	0	0	0	0	1	0	0	0
ENSG00000143520.6	0	1	0	0	0	0	0	0	0	1	-1	0	0	0	0	0	0	0	0	0	0	0	0	0	0	0	0	0	0	0	0	0	0	0	0	0	0	0	0	0	0	0	0	0	0	1	0	0	0
ENSG00000143536.7	0	1	0	0	0	0	0	0	0	1	-1	0	0	0	0	0	0	0	0	0	0	0	0	0	0	0	0	0	0	0	0	0	0	0	0	0	0	0	0	0	0	0	0	0	0	1	0	0	0
ENSG00000186207.4	0	1	0	0	0	0	0	0	0	1	-1	0	0	0	0	0	0	0	0	0	0	0	0	0	0	0	0	0	0	0	0	0	0	0	0	0	0	0	0	0	0	0	0	0	0	1	0	0	0
ENSG00000244057.3	0	1	0	0	0	0	0	0	0	1	-1	0	0	0	0	0	0	0	0	0	0	0	0	0	0	0	0	0	0	0	0	0	0	0	0	0	0	0	0	0	0	0	0	0	0	1	0	0	0
ENSG00000279850.1	0	1	0	0	0	0	0	0	0	1	-1	0	0	0	0	0	0	0	0	0	0	0	0	0	0	0	0	0	0	0	0	0	0	0	0	0	0	0	0	0	0	0	0	0	0	1	0	0	0
ENSG00000169509.5	0	1	0	0	0	0	0	0	0	1	-1	0	0	0	0	0	0	0	0	0	0	0	0	0	0	0	0	0	0	0	0	0	0	0	0	0	0	0	0	0	0	0	0	0	0	1	0	0	0
ENSG00000163202.4	0	1	0	0	0	0	0	0	0	1	-1	0	0	0	0	0	0	0	0	0	0	0	0	0	0	0	0	0	0	0	0	0	0	0	0	0	0	0	0	0	0	0	0	0	0	1	0	0	0
ENSG00000185966.3	0	1	0	0	0	0	0	0	0	1	-1	0	0	0	0	0	0	0	0	0	0	0	0	0	0	0	0	0	0	0	0	0	0	0	0	0	0	0	0	0	0	0	0	0	0	1	0	0	0
ENSG00000187238.5	0	1	0	0	0	0	0	0	0	1	-1	0	0	0	0	0	0	0	0	0	0	0	0	0	0	0	0	0	0	0	0	0	0	0	0	0	0	0	0	0	0	0	0	0	0	1	0	0	0
ENSG00000185962.1	0	1	0	0	0	0	0	0	0	1	-1	0	0	0	0	0	0	0	0	0	0	0	0	0	0	0	0	0	0	0	0	0	0	0	0	0	0	0	0	0	0	0	0	0	0	1	0	0	0
ENSG00000187223.3	0	1	0	0	0	0	0	0	0	1	-1	0	0	0	0	0	0	0	0	0	0	0	0	0	0	0	0	0	0	0	0	0	0	0	0	0	0	0	0	0	0	0	0	0	0	1	0	0	0
ENSG00000159455.8	0	1	0	0	0	0	0	0	0	1	-1	0	0	0	0	0	0	0	0	0	0	0	0	0	0	0	0	0	0	0	0	0	0	0	0	0	0	0	0	0	0	0	0	0	0	1	0	0	0
ENSG00000187180.3	0	1	0	0	0	0	0	0	0	1	-1	0	0	0	0	0	0	0	0	0	0	0	0	0	0	0	0	0	0	0	0	0	0	0	0	0	0	0	0	0	0	0	0	0	0	1	0	0	0
ENSG00000187173.3	0	1	0	0	0	0	0	0	0	1	-1	0	0	0	0	0	0	0	0	0	0	0	0	0	0	0	0	0	0	0	0	0	0	0	0	0	0	0	0	0	0	0	0	0	0	1	0	0	0
ENSG00000187170.4	0	1	0	0	0	0	0	0	0	1	-1	0	0	0	0	0	0	0	0	0	0	0	0	0	0	0	0	0	0	0	0	0	0	0	0	0	0	0	0	0	0	0	0	0	0	1	0	0	0
ENSG00000198854.5	0	1	0	0	0	0	0	0	0	1	-1	0	0	0	0	0	0	0	0	0	0	0	0	0	0	0	0	0	0	0	0	0	0	0	0	0	0	0	0	0	0	0	0	0	0	1	0	0	0
ENSG00000196734.7	0	1	0	0	0	0	0	0	0	1	-1	0	0	0	0	0	0	0	0	0	0	0	0	0	0	0	0	0	0	0	0	0	0	0	0	0	0	0	0	0	0	0	0	0	0	1	0	0	0
ENSG00000203786.6	0	1	0	0	0	0	0	0	0	1	-1	0	0	0	0	0	0	0	0	0	0	0	0	0	0	0	0	0	0	0	0	0	0	0	0	0	0	0	0	0	0	0	0	0	0	1	0	0	0
ENSG00000240386.3	0	1	0	0	0	0	0	0	0	1	-1	0	0	0	0	0	0	0	0	0	0	0	0	0	0	0	0	0	0	0	0	0	0	0	0	0	0	0	0	0	0	0	0	0	0	1	0	0	0
ENSG00000172155.9	0	1	0	0	0	0	0	0	0	1	-1	0	0	0	0	0	0	0	0	0	0	0	0	0	0	0	0	0	0	0	0	0	0	0	0	0	0	0	0	0	0	0	0	0	0	1	0	0	0
ENSG00000186226.8	0	1	0	0	0	0	0	0	0	1	-1	0	0	0	0	0	0	0	0	0	0	0	0	0	0	0	0	0	0	0	0	0	0	0	0	0	0	0	0	0	0	0	0	0	0	1	0	0	0
ENSG00000197084.5	0	1	0	0	0	0	0	0	0	1	-1	0	0	0	0	0	0	0	0	0	0	0	0	0	0	0	0	0	0	0	0	0	0	0	0	0	0	0	0	0	0	0	0	0	0	1	0	0	0
ENSG00000186844.5	0	1	0	0	0	0	0	0	0	1	-1	0	0	0	0	0	0	0	0	0	0	0	0	0	0	0	0	0	0	0	0	0	0	0	0	0	0	0	0	0	0	0	0	0	0	1	0	0	0
ENSG00000235942.2	0	1	0	0	0	0	0	0	0	1	-1	0	0	0	0	0	0	0	0	0	0	0	0	0	0	0	0	0	0	0	0	0	0	0	0	0	0	0	0	0	0	-1	0	-1	0	1	0	0	0
ENSG00000163206.5	0	1	0	0	0	0	0	0	0	1	-1	0	0	0	0	0	0	0	0	0	0	0	0	0	0	0	0	0	0	0	0	0	0	0	0	0	0	0	0	0	0	0	0	0	0	1	0	0	0
ENSG00000163207.6	0	1	0	0	0	0	0	0	0	1	-1	0	0	0	0	0	0	0	0	0	0	0	0	0	0	0	0	0	0	0	0	0	0	0	0	0	0	0	0	0	0	0	0	0	0	1	0	0	0
ENSG00000184148.3	0	1	0	0	0	0	0	0	0	1	-1	0	0	0	0	0	0	0	0	0	0	0	0	0	0	0	0	0	0	0	0	0	0	0	0	0	0	0	0	0	0	0	0	0	0	1	0	0	0
ENSG00000169474.4	0	1	0	0	0	0	0	0	0	1	-1	0	0	0	0	0	0	0	0	0	0	0	0	0	0	0	0	0	0	0	0	0	0	0	0	0	0	0	0	0	0	0	0	0	0	1	0	0	0
ENSG00000163209.13	0	1	0	0	0	0	0	0	0	1	-1	0	0	0	0	0	0	0	0	0	0	0	0	0	0	0	0	0	0	0	0	0	0	0	0	0	0	0	0	0	0	0	0	0	0	1	0	0	0
ENSG00000169469.8	0	1	0	0	0	0	0	0	0	1	-1	0	0	0	0	0	0	0	0	0	0	0	0	0	0	0	0	0	0	0	0	0	0	0	0	0	0	0	0	0	0	0	0	0	0	1	0	0	0
ENSG00000163216.6	0	1	0	0	0	0	0	0	0	1	-1	0	0	0	0	0	0	0	0	0	0	0	0	0	0	0	0	0	0	0	0	0	0	0	0	0	0	0	0	0	0	0	0	0	0	1	0	0	0
ENSG00000241794.1	0	1	0	0	0	0	0	0	0	1	-1	0	0	0	0	0	0	0	0	0	0	0	0	0	0	0	0	0	0	0	0	0	0	0	0	0	0	0	0	0	0	0	0	0	0	1	0	0	0
ENSG00000196805.7	0	1	0	0	0	0	0	0	0	1	-1	0	0	0	0	0	0	0	0	0	0	0	0	0	0	0	0	0	0	0	0	0	0	0	0	0	0	0	0	0	0	0	0	0	0	1	0	0	0
ENSG00000203785.7	0	1	0	0	0	0	0	0	0	1	-1	0	0	0	0	0	0	0	0	0	0	0	0	0	0	0	0	0	0	0	0	0	0	0	0	0	0	0	0	0	0	0	0	0	0	1	0	0	0
ENSG00000244094.1	0	1	0	0	0	0	0	0	0	1	-1	0	0	0	0	0	0	0	0	0	0	0	0	0	0	0	0	0	0	0	0	0	0	0	0	0	0	0	0	0	0	0	0	0	0	1	0	0	0
ENSG00000159516.8	0	1	0	0	0	0	0	0	0	1	-1	0	0	0	0	0	0	0	0	0	0	0	0	0	0	0	0	0	0	0	0	0	0	0	0	0	0	0	0	0	0	0	0	0	0	1	0	0	0
ENSG00000203784.2	0	1	0	0	0	0	0	0	0	1	-1	0	0	0	0	0	0	0	0	0	0	0	0	0	0	0	0	0	0	0	0	0	0	0	0	0	0	0	0	0	0	0	0	0	0	1	0	0	0
ENSG00000203783.4	0	1	0	0	0	0	0	0	0	1	-1	0	0	0	0	0	0	0	0	0	0	0	0	0	0	0	0	0	0	0	0	0	0	0	0	0	0	0	0	0	0	0	0	0	0	1	0	0	0
ENSG00000203782.5	0	1	0	0	0	0	0	0	0	1	-1	0	0	0	0	0	0	0	0	0	0	0	0	0	0	0	0	0	0	0	0	0	0	0	0	0	0	0	0	0	0	0	0	0	0	1	0	0	0
ENSG00000159527.3	0	1	0	0	0	0	0	0	0	1	-1	0	0	0	0	0	0	0	0	0	0	0	0	0	0	0	0	0	0	0	0	0	0	0	0	0	0	0	0	0	0	0	0	0	0	1	0	0	0
ENSG00000163218.13	0	1	0	0	0	0	0	0	0	1	-1	0	0	0	0	0	0	0	0	0	0	0	0	0	0	0	0	0	0	0	0	0	0	0	0	0	0	0	0	0	0	0	0	0	0	1	0	0	0
ENSG00000143546.8	0	1	0	0	0	0	0	0	0	1	-1	0	0	0	0	0	0	0	0	0	0	0	0	0	0	0	0	0	0	0	0	0	0	0	0	0	0	0	0	0	0	0	0	0	0	1	0	0	0
ENSG00000163220.10	0	1	0	0	0	0	0	0	0	1	-1	0	0	0	0	0	0	0	0	0	0	0	0	0	0	0	0	0	0	0	0	0	0	0	0	0	0	0	0	0	0	0	0	0	0	1	0	0	0
ENSG00000163221.8	0	1	0	0	0	0	0	0	0	1	-1	0	0	0	0	0	0	0	0	0	0	0	0	0	0	0	0	0	0	0	0	0	0	0	0	0	0	0	0	0	0	0	0	0	0	1	0	0	0
ENSG00000184330.10	0	1	0	0	0	0	0	0	0	1	-1	0	0	0	0	0	0	0	0	0	0	0	1	0	0	0	0	0	0	0	0	0	0	0	0	0	0	0	0	0	0	0	0	0	0	1	0	0	0
ENSG00000197364.6	0	1	0	0	0	0	0	0	0	1	-1	0	0	0	0	0	0	0	0	0	0	0	1	0	0	0	0	0	0	0	0	0	0	0	0	0	0	0	0	0	0	0	0	0	0	1	0	0	0
ENSG00000143556.7	0	1	0	0	0	0	0	0	0	1	-1	0	0	0	0	0	0	0	0	0	0	0	1	0	0	0	0	0	0	0	0	0	0	0	0	0	0	0	0	0	0	0	0	0	0	1	0	0	0
ENSG00000188015.8	0	1	0	0	0	0	0	0	0	1	-1	0	0	0	0	0	0	0	0	0	0	0	1	0	0	0	0	0	0	0	0	0	0	0	0	0	0	0	0	0	0	0	0	0	0	1	0	0	0
ENSG00000196154.10	0	1	0	0	0	0	0	0	0	1	-1	0	0	0	0	0	0	0	0	0	0	0	1	0	0	0	0	0	0	0	0	0	0	0	0	0	0	0	0	0	0	0	0	0	0	1	0	0	0
ENSG00000196420.6	0	1	0	0	0	0	0	0	0	1	-1	0	0	0	0	0	0	0	0	0	0	0	1	0	0	0	0	0	0	0	0	0	0	0	0	0	0	0	0	0	0	0	0	0	0	1	0	0	0
ENSG00000197956.8	0	1	0	0	0	0	0	0	0	1	-1	0	0	0	0	0	0	0	0	0	0	0	1	0	0	0	0	0	0	0	0	0	0	0	0	0	0	0	0	0	0	0	0	0	0	1	0	0	0
ENSG00000196754.9	0	1	0	0	0	0	0	0	0	1	-1	0	0	0	0	0	0	0	0	0	0	0	0	0	0	0	0	0	0	0	0	0	0	0	0	0	0	0	0	0	0	0	0	0	0	1	0	0	0
ENSG00000188643.9	0	1	0	0	0	0	0	0	0	1	-1	0	0	0	0	0	0	0	0	0	0	0	0	0	0	0	0	0	0	0	0	0	0	0	0	0	0	0	0	0	0	0	0	0	0	1	0	0	0
ENSG00000189334.7	0	1	0	0	0	0	0	0	0	1	-1	0	0	0	0	0	0	0	0	0	0	0	0	0	0	0	0	0	0	0	0	0	0	0	0	0	0	0	0	0	0	0	0	0	0	1	0	0	0
ENSG00000189171.12	0	1	0	0	0	0	0	0	0	1	-1	0	0	0	0	0	0	0	0	0	0	0	0	0	0	0	0	0	0	0	0	0	0	0	0	0	0	0	0	0	0	0	0	0	0	1	0	0	0
ENSG00000160678.10	0	1	0	0	0	0	0	0	0	1	-1	0	0	0	0	0	0	0	0	0	0	0	0	0	0	0	0	0	0	0	0	0	0	0	0	0	0	0	0	0	0	0	0	0	0	1	0	0	0
ENSG00000160679.11	0	1	0	0	0	0	0	0	0	1	-1	0	0	0	0	0	0	0	0	0	0	0	0	0	0	0	0	0	0	0	0	0	0	0	0	0	0	0	0	0	0	0	0	0	0	1	0	0	0
ENSG00000143553.9	0	1	0	0	0	0	0	0	0	1	-1	0	0	0	0	0	0	0	0	0	0	0	0	0	0	0	0	0	0	0	0	0	0	0	0	0	0	0	0	0	0	0	0	0	0	1	0	0	0
ENSG00000143621.15	0	1	0	0	0	0	0	0	0	1	-1	0	0	0	0	0	0	0	0	0	0	0	0	0	0	0	0	0	0	0	0	0	0	0	0	0	0	0	0	0	0	0	0	0	0	1	0	0	0
ENSG00000169418.9	0	1	0	0	0	0	0	0	0	1	-1	0	0	0	0	0	0	0	0	0	0	0	0	0	0	0	0	0	0	0	0	0	0	0	0	0	0	0	0	0	0	0	0	0	0	1	0	0	0
ENSG00000143624.12	0	1	0	0	0	0	0	0	0	1	-1	0	0	0	0	0	0	0	0	0	0	0	0	0	0	0	0	0	0	0	0	0	0	0	0	0	0	0	0	0	0	0	0	0	0	1	0	0	0
ENSG00000279767.1	0	1	0	0	0	0	0	0	0	1	-1	0	0	0	0	0	0	0	0	0	0	0	0	0	0	0	0	0	0	0	0	0	0	0	0	0	0	0	0	0	0	0	0	0	0	1	0	0	0
ENSG00000143554.12	0	1	0	0	0	0	0	0	0	1	-1	0	0	0	0	0	0	0	0	0	0	0	0	0	0	0	0	0	0	0	0	0	0	0	0	0	0	0	0	0	0	0	0	0	0	1	0	0	0
ENSG00000143614.7	0	1	0	0	0	0	0	0	0	1	-1	0	0	0	0	0	0	0	0	0	0	0	0	0	0	0	0	0	0	0	0	0	0	0	0	0	0	0	0	0	0	0	0	0	0	1	0	0	0
ENSG00000198837.8	0	1	0	0	0	0	0	0	0	1	-1	0	0	0	0	0	0	0	0	0	0	0	0	0	0	0	0	0	0	0	0	0	0	0	0	0	0	0	0	0	0	0	0	0	0	1	0	0	0
ENSG00000160741.15	0	1	0	0	0	0	0	0	0	1	-1	0	0	0	0	0	0	0	0	0	0	0	0	0	0	0	0	0	0	0	0	0	0	0	0	0	0	0	0	0	0	0	0	0	0	1	0	0	0
ENSG00000143570.16	0	1	0	0	0	0	0	0	0	1	-1	0	0	0	0	0	0	0	0	0	0	0	0	0	0	0	0	0	0	0	0	0	0	0	0	0	0	0	0	0	0	0	0	0	0	1	0	0	0
ENSG00000143578.14	0	1	0	0	0	0	0	0	0	1	-1	0	0	0	0	0	0	0	0	0	0	0	0	0	0	0	0	0	0	0	0	0	0	0	0	0	0	0	0	0	0	0	0	0	0	1	0	0	0
ENSG00000143543.13	0	1	0	0	0	0	0	0	0	1	-1	0	0	0	0	0	0	0	0	0	0	0	0	0	0	0	0	0	0	0	0	0	0	0	0	0	0	0	0	0	0	0	0	0	0	1	0	0	0
ENSG00000143545.7	0	1	0	0	0	0	0	0	0	1	-1	0	0	0	0	0	0	0	0	0	0	0	0	0	0	0	0	0	0	0	0	0	0	0	0	0	0	0	0	0	0	0	0	0	0	1	0	0	0
ENSG00000143552.8	0	1	0	0	0	0	0	0	0	1	-1	0	0	0	0	0	0	0	0	0	0	0	0	0	0	0	0	0	0	0	0	0	0	0	0	0	0	0	0	0	0	0	0	0	0	1	0	0	0
ENSG00000177954.10	0	1	0	0	0	0	0	0	0	1	-1	0	0	0	0	0	0	0	0	0	0	0	0	0	0	0	0	0	0	0	0	0	0	0	0	0	0	0	0	0	0	0	0	0	0	1	0	0	0
ENSG00000143549.18	0	1	0	0	0	0	0	0	0	1	0	0	0	0	0	0	0	0	0	0	0	0	0	0	0	0	0	0	0	0	0	0	0	0	0	0	0	0	0	0	0	0	0	0	0	1	0	0	0
ENSG00000163263.6	0	1	0	0	0	0	0	0	0	1	0	0	0	0	0	0	0	0	0	0	0	0	0	0	0	0	0	0	0	0	0	0	0	0	0	0	0	0	0	0	0	0	0	0	0	1	0	0	0
ENSG00000143612.17	0	1	0	0	0	0	0	0	0	1	0	0	0	0	0	0	0	0	0	0	0	0	0	0	0	0	0	0	0	0	0	0	0	0	0	0	0	0	0	0	0	0	0	0	0	1	0	0	0
ENSG00000143569.17	0	1	0	0	0	0	0	0	0	1	0	0	0	0	0	0	0	0	0	0	0	0	0	0	0	0	0	0	0	0	0	0	0	0	0	0	0	0	0	0	0	0	0	0	0	1	0	0	0
ENSG00000143575.13	0	1	0	0	0	0	0	0	0	1	0	0	0	0	0	0	0	0	0	0	0	0	0	0	0	0	0	0	0	0	0	0	0	0	0	0	0	0	0	0	0	0	0	0	0	1	0	0	0
ENSG00000143515.15	0	1	0	0	0	0	0	0	0	1	0	0	0	0	0	0	0	0	0	0	0	0	0	0	0	0	0	0	0	0	0	0	0	0	0	0	0	0	0	0	0	0	0	0	0	1	0	0	0
ENSG00000143595.11	0	1	0	0	0	0	0	0	0	1	0	0	0	0	0	0	0	0	0	0	0	0	0	0	0	0	0	0	0	0	0	0	0	0	0	0	0	0	0	0	0	0	0	0	0	1	0	0	0
ENSG00000160712.11	0	1	0	0	0	0	0	0	0	1	0	0	0	0	0	0	0	0	0	0	0	0	0	0	0	0	0	0	0	0	0	0	0	0	0	0	0	0	0	0	0	0	0	0	0	1	0	0	0
ENSG00000169291.8	0	1	0	0	0	0	0	0	0	1	0	0	0	0	0	0	0	0	0	0	0	0	0	0	0	0	0	0	0	0	0	0	0	0	0	0	0	0	0	0	0	0	0	0	0	1	0	0	0
ENSG00000163239.11	0	1	0	0	0	0	0	0	0	1	0	0	0	0	0	0	0	0	0	0	0	0	0	0	0	0	0	0	0	0	0	0	0	0	0	0	0	0	0	0	0	0	0	0	0	1	0	0	0
ENSG00000160714.8	0	1	0	0	0	0	0	0	0	1	0	0	0	0	0	0	0	0	0	0	0	0	0	0	0	0	0	0	0	0	0	0	0	0	0	0	0	0	0	0	0	0	0	0	0	1	0	0	0
ENSG00000160716.4	0	1	0	0	0	0	0	0	0	1	0	0	0	0	0	0	0	0	0	0	0	0	0	0	0	0	0	0	0	0	0	0	0	0	0	0	0	0	0	0	0	0	0	0	0	1	0	0	0
ENSG00000160710.14	0	1	0	0	0	0	0	0	0	1	0	0	0	0	0	0	0	0	0	0	0	0	0	0	0	0	0	0	0	0	0	0	0	0	0	0	0	0	0	0	0	0	0	0	0	1	0	0	0
ENSG00000143603.17	0	1	0	0	0	0	0	0	0	1	0	0	0	0	0	0	0	0	0	0	0	0	0	0	0	0	0	0	0	0	0	0	0	0	0	0	0	0	0	0	0	0	0	0	0	1	0	0	0
ENSG00000163344.5	0	1	0	0	0	0	0	0	0	1	0	0	0	0	0	0	0	0	0	0	0	0	0	0	0	0	0	0	0	0	0	0	0	0	0	0	0	0	0	0	0	0	0	0	0	1	0	0	0
ENSG00000163346.15	0	1	0	0	0	0	0	0	0	1	0	0	0	0	0	0	0	0	0	0	0	0	0	0	0	0	0	0	0	0	0	0	0	0	0	0	0	0	0	0	0	0	0	0	0	1	0	0	0
ENSG00000160691.17	0	1	0	0	0	0	0	0	0	1	0	0	0	0	0	0	0	0	0	0	0	0	0	0	0	0	0	0	0	0	0	0	0	0	0	0	0	0	0	0	0	0	0	0	0	1	0	0	0
ENSG00000163348.3	0	1	0	0	0	0	0	0	0	1	0	0	0	0	0	0	0	0	0	0	0	0	0	0	0	0	0	0	0	0	0	0	0	0	0	0	0	0	0	0	0	0	0	0	0	1	0	0	0
ENSG00000173207.11	0	1	0	0	0	0	0	0	0	1	0	0	0	0	0	0	0	0	0	0	0	0	0	0	0	0	0	0	0	0	0	0	0	0	0	0	0	0	0	0	0	0	0	0	0	1	0	0	0
ENSG00000160688.17	0	1	0	0	0	0	0	0	0	1	0	0	0	0	0	0	0	0	0	0	0	0	0	0	0	0	0	0	0	0	0	0	0	0	0	0	0	0	0	0	0	0	0	0	0	1	0	0	0
ENSG00000163352.5	0	1	0	0	0	0	0	0	1	1	0	0	0	0	0	0	0	0	0	0	0	0	0	0	0	0	0	0	0	0	0	0	0	0	0	0	0	0	0	0	0	0	0	0	0	1	0	0	0
ENSG00000160685.12	0	1	0	0	0	0	0	0	1	1	0	0	0	0	0	0	0	0	0	0	0	0	0	0	0	0	0	0	0	0	0	0	0	0	0	0	0	0	0	0	0	0	0	0	0	1	0	0	0
ENSG00000163354.13	0	1	0	0	0	0	0	0	1	1	0	0	0	0	0	0	0	0	0	0	0	0	0	0	0	0	0	0	0	0	0	0	0	0	0	0	0	0	0	0	0	0	0	0	0	1	0	0	0
ENSG00000163357.9	0	1	0	0	0	0	0	0	1	1	0	0	0	0	0	0	0	0	0	0	0	0	0	0	0	0	0	0	0	0	0	0	0	0	0	0	0	0	0	0	0	0	0	0	0	1	0	0	0
ENSG00000143537.12	0	1	0	0	0	0	0	0	1	1	0	0	0	0	0	0	0	0	0	0	0	0	0	0	0	0	0	0	0	0	0	0	0	0	0	0	0	0	0	0	0	0	0	0	0	1	0	0	0
ENSG00000243364.6	0	1	0	0	0	0	0	0	1	1	0	0	0	0	0	0	0	0	0	0	0	0	0	0	0	0	0	0	0	0	0	0	0	0	0	0	0	0	0	0	0	0	0	0	0	1	0	0	0
ENSG00000251246.1	0	1	0	0	0	0	0	0	1	1	0	0	0	0	0	0	0	0	0	0	0	0	0	0	0	0	0	0	0	0	0	0	0	0	0	0	0	0	0	0	0	0	0	0	0	1	0	0	0
ENSG00000143590.12	0	1	0	0	0	0	0	0	1	1	0	0	0	0	0	0	0	0	0	0	0	0	0	0	0	0	0	0	0	0	0	0	0	0	0	0	0	0	0	0	0	0	0	0	0	1	0	0	0
ENSG00000169242.10	0	1	0	0	0	0	0	0	1	1	0	0	0	0	0	0	0	0	0	0	0	0	0	0	0	0	0	0	0	0	0	0	0	0	0	0	0	0	0	0	0	0	0	0	0	1	0	0	0
ENSG00000169241.16	0	1	0	0	0	0	0	0	1	1	0	0	0	0	0	0	0	0	0	0	0	0	0	0	0	0	0	0	0	0	0	0	0	0	0	0	0	0	0	0	0	0	0	0	0	1	0	0	0
ENSG00000179085.7	0	1	0	0	0	0	0	0	1	1	0	0	0	0	0	0	0	0	0	0	0	0	0	0	0	0	0	0	0	0	0	0	0	0	0	0	0	0	0	0	0	0	0	0	0	1	0	0	0
ENSG00000163463.10	0	1	0	0	0	0	0	0	1	1	0	0	0	0	0	0	0	0	0	0	0	0	0	0	0	0	0	0	0	0	0	0	0	0	0	0	0	0	0	0	0	0	0	0	0	1	0	0	0
ENSG00000273088.1	0	1	0	0	0	0	0	0	1	1	0	0	0	0	0	0	0	0	0	0	0	0	0	0	0	0	0	0	0	0	0	0	0	0	0	0	0	0	0	0	0	0	0	0	0	1	0	0	0
ENSG00000163462.16	0	1	0	0	0	0	0	0	1	1	0	0	0	0	0	0	0	0	0	0	0	0	0	0	0	0	0	0	0	0	0	0	0	0	0	0	0	0	0	0	0	0	0	0	0	1	0	0	0
ENSG00000169231.12	0	1	0	0	0	0	0	0	1	1	0	0	0	0	0	0	0	0	0	0	0	0	0	0	0	0	0	0	0	0	0	0	0	0	0	0	0	0	0	0	0	0	0	0	0	1	0	0	0
ENSG00000185499.15	0	1	0	0	0	0	0	0	1	1	0	0	0	0	0	0	0	0	0	0	0	0	0	0	0	0	0	0	0	0	0	0	0	0	0	0	0	0	0	0	0	0	0	0	0	1	0	0	0
ENSG00000279487.1	0	1	0	0	0	0	0	0	1	1	0	0	0	0	0	0	0	0	0	0	0	0	0	0	0	0	0	0	0	0	0	0	0	0	0	0	0	0	0	0	0	0	0	0	0	1	0	0	0
ENSG00000279986.1	0	1	0	0	0	0	0	0	1	1	0	0	0	0	0	0	0	0	0	0	0	0	0	0	0	0	0	0	0	0	0	0	0	0	0	0	0	0	0	0	0	0	0	0	0	1	0	0	0
ENSG00000173171.13	0	1	0	0	0	0	0	0	1	1	0	0	0	0	0	0	0	0	0	0	0	0	0	0	0	0	0	0	0	0	0	0	0	0	0	0	0	0	0	0	0	0	0	0	0	1	0	0	0
ENSG00000177628.14	0	1	0	0	0	0	0	0	1	1	0	0	0	0	0	0	0	0	0	0	0	0	0	0	0	0	0	0	0	0	0	0	0	0	0	0	0	0	0	0	0	0	0	0	0	1	0	0	0
ENSG00000160767.19	0	1	0	0	0	0	0	0	1	1	0	0	0	0	0	0	0	0	0	0	0	0	0	0	0	0	0	0	0	0	0	0	0	0	0	0	0	0	0	0	0	0	0	0	0	1	0	0	0
ENSG00000116521.9	0	1	0	0	0	0	0	0	1	1	0	0	0	0	0	0	0	0	0	0	0	0	0	0	0	0	0	0	0	0	0	0	0	0	0	0	0	0	0	0	0	0	0	0	0	1	0	0	0
ENSG00000176444.17	0	1	0	0	0	0	0	0	1	1	0	0	0	0	0	0	0	0	0	0	0	0	0	0	0	0	0	0	0	0	0	0	0	0	0	0	0	0	0	0	0	0	0	0	0	1	0	0	0
ENSG00000143630.8	0	1	0	0	0	0	0	0	0	1	0	0	0	0	0	0	0	0	0	0	0	0	0	0	0	0	0	0	0	0	0	0	0	0	0	0	0	0	0	0	0	0	0	0	0	1	0	0	0
ENSG00000143627.16	0	1	0	0	0	0	0	0	0	1	0	0	0	0	0	0	0	0	0	0	0	0	0	0	0	0	0	0	0	0	0	0	0	0	0	0	0	0	0	0	0	0	0	0	0	1	0	0	0
ENSG00000160752.13	0	1	0	0	0	0	0	0	0	1	0	0	0	0	0	0	0	0	0	0	0	0	0	0	0	0	0	0	0	0	0	0	0	0	0	0	0	0	0	0	0	0	0	0	0	1	0	0	0
ENSG00000160753.14	0	1	0	0	0	0	0	0	0	1	0	0	0	0	0	0	0	0	0	0	0	0	0	0	0	0	0	0	0	0	0	0	0	0	0	0	0	0	0	0	0	0	0	0	0	1	0	0	0
ENSG00000116539.9	0	1	0	0	0	0	0	0	0	1	0	0	0	0	0	0	0	0	0	0	0	0	0	0	0	0	0	0	0	0	0	0	0	0	0	0	0	0	0	0	0	0	0	0	0	1	0	0	0
ENSG00000125459.13	0	1	0	0	0	0	0	0	0	1	0	0	0	0	0	0	0	0	0	0	0	0	0	0	0	0	0	0	0	0	0	0	0	0	0	0	0	0	0	0	0	0	0	0	0	1	0	0	0
ENSG00000163374.18	0	1	0	0	0	0	0	0	0	1	0	0	0	0	0	0	0	0	0	0	0	0	0	0	0	0	0	0	0	0	0	0	0	0	0	0	0	0	0	0	0	0	0	0	0	1	0	0	0
ENSG00000132676.14	0	1	0	0	0	0	0	0	0	1	0	0	0	0	0	0	0	0	0	0	0	0	0	0	0	0	0	0	0	0	0	0	0	0	0	0	0	0	0	0	0	0	0	0	0	1	0	0	0
ENSG00000116580.17	0	1	0	0	0	0	0	0	1	1	0	0	0	0	0	0	0	0	0	0	0	0	0	0	0	0	0	0	0	0	0	0	0	0	0	0	0	0	0	0	0	0	0	0	0	1	0	0	0
ENSG00000132718.8	0	1	0	0	0	0	0	0	1	1	0	0	0	0	0	0	0	0	0	0	0	0	0	0	0	0	0	0	0	0	0	0	0	0	0	0	0	0	0	0	0	0	0	0	0	1	0	0	0
ENSG00000143622.9	0	1	0	0	0	0	0	0	1	1	0	0	0	0	0	0	0	0	0	0	0	0	0	0	0	0	0	0	0	0	0	0	0	0	0	0	0	0	0	0	0	0	0	0	0	1	0	0	0
ENSG00000132680.9	0	1	0	0	0	0	0	0	1	1	0	0	0	0	0	0	0	0	0	0	0	0	0	0	0	0	0	0	0	0	0	0	0	0	0	0	0	0	0	0	0	0	0	0	0	1	0	0	0
ENSG00000173080.5	0	1	0	0	0	0	0	0	1	1	0	0	0	0	0	0	0	0	0	0	0	0	0	0	0	0	0	0	0	0	0	0	0	0	0	0	0	0	0	0	0	0	0	0	0	1	0	0	0
ENSG00000116584.16	0	1	0	0	0	0	0	0	1	1	0	0	0	0	0	0	0	0	0	0	0	0	0	0	0	0	0	0	0	0	0	0	0	0	0	0	0	0	0	0	0	0	0	0	0	1	0	0	0
ENSG00000163479.12	0	1	0	0	0	0	0	0	1	1	0	0	0	0	0	0	0	0	0	0	0	0	0	0	0	0	0	0	0	0	0	0	0	0	0	0	0	0	0	0	0	0	0	0	0	1	0	0	0
ENSG00000160803.7	0	1	0	0	0	0	0	0	1	1	0	0	0	0	0	0	0	0	0	0	0	0	0	0	0	0	0	0	0	0	0	0	0	0	0	0	0	0	0	0	0	0	0	0	0	1	0	0	0
ENSG00000116586.10	0	1	0	0	0	0	0	0	1	1	0	0	0	0	0	0	0	0	0	0	0	0	0	0	0	0	0	0	0	0	0	0	0	0	0	0	0	0	0	0	0	0	0	0	0	1	0	0	0
ENSG00000132698.12	0	1	0	0	0	0	0	0	1	1	0	0	0	0	0	0	0	0	0	0	0	0	0	0	0	0	0	0	0	0	0	0	0	0	0	0	0	0	0	0	0	0	0	0	0	1	0	0	0
ENSG00000254726.2	0	1	0	0	0	0	0	0	1	1	0	0	0	0	0	0	0	0	0	0	0	0	0	0	0	0	0	0	0	0	0	0	0	0	0	0	0	0	0	0	0	0	0	0	0	1	0	0	0
ENSG00000160789.18	0	1	0	0	0	0	0	0	1	1	0	0	0	0	0	0	0	0	0	0	0	0	0	0	0	0	0	0	0	0	0	0	0	0	0	0	0	0	0	0	0	0	0	0	0	1	0	0	0
ENSG00000196189.11	0	1	0	0	0	0	0	0	1	1	0	0	0	0	0	0	0	0	0	0	0	0	0	0	0	0	0	0	0	0	0	0	0	0	0	0	0	0	0	0	0	0	0	0	0	1	0	0	0
ENSG00000160785.12	0	1	0	0	0	0	0	0	1	1	0	0	0	0	0	0	0	0	0	0	0	0	0	0	0	0	0	0	0	0	0	0	0	0	0	0	0	0	0	0	0	0	0	0	0	1	0	0	0
ENSG00000160783.18	0	1	0	0	0	0	0	0	1	1	0	0	0	0	0	0	0	0	0	0	0	0	0	0	0	0	0	0	0	0	0	0	0	0	0	0	0	0	0	0	0	0	0	0	0	1	0	0	0
ENSG00000260238.4	0	1	0	0	0	0	0	0	1	1	0	0	0	0	0	0	0	0	0	0	0	0	0	0	0	0	0	0	0	0	0	0	0	0	0	0	0	0	0	0	0	0	0	0	0	1	0	0	0
ENSG00000160781.14	0	1	0	0	0	0	0	0	1	1	0	0	0	0	0	0	0	0	0	0	0	0	0	0	0	0	0	0	0	0	0	0	0	0	0	0	0	0	0	0	0	0	0	0	0	1	0	0	0
ENSG00000242252.1	0	1	0	0	0	0	0	0	1	1	0	0	0	0	0	0	0	0	0	0	0	0	0	0	0	0	0	0	0	0	0	0	0	0	0	0	0	0	0	0	0	0	0	0	0	1	0	0	0
ENSG00000198952.8	0	1	0	0	0	0	0	0	1	1	0	0	0	0	0	0	0	0	0	0	0	0	0	0	0	0	0	0	0	0	0	0	0	0	0	0	0	0	0	0	0	0	0	0	0	1	0	0	0
ENSG00000163472.17	0	1	0	0	0	0	0	0	1	1	0	0	0	0	0	0	0	0	0	0	0	0	0	0	0	0	0	0	0	0	0	0	0	0	0	0	0	0	0	0	0	0	0	0	0	1	0	0	0
ENSG00000198715.10	0	1	0	0	0	0	0	0	1	1	0	0	0	0	0	0	0	0	0	0	0	0	0	0	0	0	0	0	0	0	0	0	0	0	0	0	0	0	0	0	0	0	0	0	0	1	0	0	0
ENSG00000189030.9	0	1	0	0	0	0	0	0	1	1	0	0	0	0	0	0	0	0	0	0	0	0	0	0	0	0	0	0	0	0	0	0	0	0	0	0	0	0	0	0	0	0	0	0	0	1	0	0	0
ENSG00000163468.13	0	1	0	0	0	0	0	0	1	1	0	0	0	0	0	0	0	0	0	0	0	0	0	0	0	0	0	0	0	0	0	0	0	0	0	0	0	0	0	0	0	0	0	0	0	1	0	0	0
ENSG00000163467.10	0	1	0	0	0	0	0	0	1	1	0	0	0	0	0	0	0	0	0	0	0	0	0	0	0	0	0	0	0	0	0	0	0	0	0	0	0	0	0	0	0	0	0	0	0	1	0	0	0
ENSG00000132677.11	0	1	0	0	0	0	0	0	1	1	0	0	0	0	0	0	0	0	0	0	0	0	0	0	0	0	0	0	0	0	0	0	0	0	0	0	0	0	0	0	0	0	0	0	0	1	0	0	0
ENSG00000125462.15	0	1	0	0	0	0	0	0	1	1	0	0	0	0	0	0	0	0	0	0	0	0	0	0	0	0	0	0	0	0	0	0	0	0	0	0	0	0	0	0	0	0	0	0	0	1	0	0	0
ENSG00000116604.16	0	1	0	0	0	0	0	0	0	1	0	0	0	0	0	0	0	0	0	0	0	0	0	0	0	0	0	0	0	0	0	0	0	0	0	0	0	0	0	0	0	0	0	0	0	1	0	0	0
ENSG00000183856.9	0	1	0	0	0	0	0	0	0	1	0	0	0	0	0	0	0	0	0	0	0	0	0	0	0	0	0	0	0	0	0	0	0	0	0	0	0	0	0	0	0	0	0	0	0	1	0	0	0
ENSG00000187862.10	0	1	0	0	0	0	0	0	0	1	0	0	0	0	0	0	0	0	0	0	0	0	0	0	0	0	0	0	0	0	0	0	0	0	0	0	0	0	0	0	0	0	0	0	0	1	0	0	0
ENSG00000163382.10	0	1	0	0	0	0	0	0	0	1	0	0	0	0	0	0	0	0	0	0	0	0	0	0	0	0	0	0	0	0	0	0	0	0	0	0	0	0	0	0	0	0	0	0	0	1	0	0	0
ENSG00000160818.15	0	1	0	0	0	0	0	0	0	1	0	0	0	0	0	0	0	0	0	0	0	0	0	0	0	0	0	0	0	0	0	0	0	0	0	0	0	0	0	0	0	0	0	0	0	1	0	0	0
ENSG00000280316.1	0	1	0	0	0	0	0	0	0	1	0	0	0	0	0	0	0	0	0	0	0	0	0	0	0	0	0	0	0	0	0	0	0	0	0	0	0	0	0	0	0	0	0	0	0	1	0	0	0
ENSG00000132702.11	0	1	0	0	0	0	0	0	0	1	0	0	0	0	0	0	0	0	0	0	0	0	0	0	0	0	0	0	0	0	0	0	0	0	0	0	0	0	0	0	0	0	0	0	0	1	0	0	0
ENSG00000132692.17	0	1	0	0	0	0	0	0	0	1	0	0	0	0	0	0	0	0	0	0	0	0	0	0	0	0	0	0	0	0	0	0	0	0	0	0	0	0	0	0	0	0	0	0	0	1	0	0	0
ENSG00000132688.10	0	1	0	0	0	0	0	0	0	1	0	0	0	0	0	0	0	0	0	0	0	0	0	0	0	0	0	0	0	0	0	0	0	0	0	0	0	0	0	0	0	0	0	0	0	1	0	0	0
ENSG00000143320.7	0	1	0	0	0	0	0	0	0	1	0	0	0	0	0	0	0	0	0	0	0	0	0	0	0	0	0	0	0	0	0	0	0	0	0	0	0	0	0	0	0	0	0	0	0	1	0	0	0
ENSG00000143319.15	0	1	0	0	0	0	0	0	0	1	0	0	0	0	0	0	0	0	0	0	0	0	0	0	0	0	0	0	0	0	0	0	0	0	0	0	0	0	0	0	0	0	0	0	0	1	0	0	0
ENSG00000143303.10	0	1	0	0	0	0	0	0	0	1	0	0	0	0	0	0	0	0	0	0	0	0	0	0	0	0	0	0	0	0	0	0	0	0	0	0	0	0	0	0	0	0	0	0	0	1	0	0	0
ENSG00000143314.11	0	1	0	0	0	0	0	0	0	1	0	0	0	0	0	0	0	0	0	0	0	0	0	0	0	0	0	0	0	0	0	0	0	0	0	0	0	0	0	0	0	0	0	0	0	1	0	0	0
ENSG00000143321.17	0	1	0	0	0	0	0	0	0	1	0	0	0	0	0	0	0	0	0	0	0	0	0	0	0	0	0	0	0	0	0	0	0	0	0	0	0	0	0	0	0	0	0	0	0	1	0	0	0
ENSG00000143294.13	0	1	0	0	0	0	0	0	0	1	0	0	0	0	0	0	0	0	0	0	0	0	0	0	0	0	0	0	0	0	0	0	0	0	0	0	0	0	0	0	0	0	0	0	0	1	0	0	0
ENSG00000027869.10	0	1	0	0	0	0	0	0	0	1	0	0	0	0	0	0	0	0	0	0	0	0	0	0	0	0	0	0	0	0	0	0	0	0	0	0	0	0	0	0	0	0	0	0	0	1	0	0	0
ENSG00000198400.10	0	1	0	0	0	0	0	0	0	1	0	0	0	0	0	0	0	0	0	0	0	0	0	0	0	0	0	0	0	0	0	0	0	0	0	0	0	0	0	0	0	0	0	0	0	1	0	0	0
ENSG00000027644.4	0	1	0	0	0	0	0	0	0	1	0	0	0	0	0	0	0	0	0	0	0	0	0	0	0	0	0	0	0	0	0	0	0	0	0	0	0	0	0	0	0	0	0	0	0	1	0	0	0
ENSG00000187800.12	0	1	0	0	0	0	0	0	0	1	0	0	0	0	0	0	0	0	0	0	0	0	0	0	0	0	0	0	0	0	0	0	0	0	0	0	0	0	0	0	0	0	0	0	0	1	0	0	0
ENSG00000160838.12	0	1	0	0	0	0	0	0	0	1	0	0	0	0	0	0	0	0	0	0	0	0	0	0	0	0	0	0	0	0	0	0	0	0	0	0	0	0	0	0	0	0	0	0	0	1	0	0	0
ENSG00000132694.17	0	1	0	0	0	0	0	0	0	1	0	0	0	0	0	0	0	0	0	0	0	0	0	0	0	0	0	0	0	0	0	0	0	0	0	0	0	0	0	0	0	0	0	0	0	1	0	0	0
ENSG00000253831.1	0	1	0	0	0	0	0	0	0	1	0	0	0	0	0	0	0	0	0	0	0	0	0	0	0	0	0	0	0	0	0	0	0	0	0	0	0	0	0	0	0	0	0	0	0	1	0	0	0
ENSG00000117036.10	0	1	0	0	0	0	0	0	0	1	0	0	0	0	0	0	0	0	0	0	0	0	0	0	0	0	0	0	0	0	0	0	0	0	0	0	0	0	0	0	0	0	0	0	0	1	0	0	0
ENSG00000143297.17	0	1	0	0	0	0	0	0	0	1	0	0	0	0	0	0	0	0	0	0	0	0	0	0	0	0	0	0	0	0	0	0	0	0	0	0	0	0	0	0	0	0	0	0	0	1	0	0	0
ENSG00000163518.9	0	1	0	0	0	0	0	0	0	1	0	0	0	0	0	0	0	0	0	0	0	0	0	0	0	0	0	0	0	0	0	0	0	0	0	0	0	0	0	0	0	0	0	0	0	1	0	0	0
ENSG00000160856.19	0	1	0	0	0	0	0	0	0	1	0	0	0	0	0	0	0	0	0	0	0	0	0	0	0	0	0	0	0	0	0	0	0	0	0	0	0	0	0	0	0	0	0	0	0	1	0	0	0
ENSG00000132704.14	0	1	0	0	0	0	0	0	0	1	0	0	0	0	0	0	0	0	0	0	0	0	0	0	0	0	0	0	0	0	0	0	0	0	0	0	0	0	0	0	0	0	0	0	0	1	0	0	0
ENSG00000163534.13	0	1	0	0	0	0	0	0	0	1	0	0	0	0	0	0	0	0	0	0	0	0	0	0	0	0	0	0	0	0	0	0	0	0	0	0	0	0	0	0	0	0	0	0	0	1	0	0	0
ENSG00000073754.5	0	1	0	0	0	0	0	0	0	1	0	0	0	0	0	0	0	0	0	0	0	0	0	0	0	0	0	0	0	0	0	0	0	0	0	0	0	0	0	0	0	0	0	0	0	1	0	0	0
ENSG00000183853.16	0	1	0	0	0	0	0	0	0	1	0	0	0	0	0	0	0	0	0	0	0	0	0	0	0	0	0	0	0	0	0	0	0	0	0	0	0	0	0	0	0	0	0	0	0	1	0	0	0
ENSG00000158473.6	0	1	0	0	0	0	0	0	0	1	0	0	0	0	0	0	0	0	0	0	0	0	0	0	0	0	0	0	0	0	0	0	0	0	0	0	0	0	0	0	0	0	0	0	0	1	0	0	0
ENSG00000158477.6	0	1	0	0	0	0	0	0	0	1	0	0	0	0	0	0	0	0	0	0	0	0	0	0	0	0	0	0	0	0	0	0	0	0	0	0	0	0	0	0	0	0	0	0	0	1	0	0	0
ENSG00000158481.11	0	1	0	0	0	0	0	0	0	1	0	0	0	0	0	0	0	0	0	0	0	0	0	0	0	0	0	0	0	0	0	0	0	0	0	0	0	0	0	0	0	0	0	0	0	1	0	0	0
ENSG00000158485.9	0	1	0	0	0	0	0	0	0	1	0	0	0	0	0	0	0	0	0	0	0	0	0	0	0	0	0	0	0	0	0	0	0	0	0	0	0	0	0	0	0	0	0	0	0	1	0	0	0
ENSG00000158488.14	0	1	0	0	0	0	0	0	0	1	0	0	0	0	0	0	0	0	0	0	0	0	0	0	0	0	0	0	0	0	0	0	0	0	0	0	0	0	0	0	0	0	0	0	0	1	0	0	0
ENSG00000186306.1	0	1	0	0	0	0	0	0	0	1	0	0	0	0	0	0	0	0	0	0	0	0	0	0	0	0	0	0	0	0	0	0	0	0	0	0	0	0	0	0	0	0	0	0	0	1	0	0	0
ENSG00000180708.4	0	1	0	0	0	0	0	0	0	1	0	0	0	0	0	0	0	0	0	0	0	0	0	0	0	0	0	0	0	0	0	0	0	0	0	0	0	0	0	0	0	0	0	0	0	1	0	0	0
ENSG00000173285.3	0	1	0	0	0	0	0	0	0	1	0	0	0	0	0	0	0	0	0	0	0	0	0	0	0	0	0	0	0	0	0	0	0	0	0	0	0	0	0	0	0	0	0	0	0	1	0	0	0
ENSG00000198965.3	0	1	0	0	0	0	0	0	0	1	0	0	0	0	0	0	0	0	0	0	0	0	0	0	0	0	0	0	0	0	0	0	0	0	0	0	0	0	0	0	0	0	0	0	0	1	0	0	0
ENSG00000186400.3	0	1	0	0	0	0	0	0	0	1	0	0	0	0	0	0	0	0	0	0	0	0	0	0	0	0	0	0	0	0	0	0	0	0	0	0	0	0	0	0	0	0	0	0	0	1	0	0	0
ENSG00000186440.1	0	1	0	0	0	0	0	0	0	1	0	0	0	0	0	0	0	0	0	0	0	0	0	0	0	0	0	0	0	0	0	0	0	0	0	0	0	0	0	0	0	0	0	0	0	1	0	0	0
ENSG00000197532.1	0	1	0	0	0	0	0	0	0	1	0	0	0	0	0	0	0	0	0	0	0	0	0	0	0	0	0	0	0	0	0	0	0	0	0	0	0	0	0	0	0	0	0	0	0	1	0	0	0
ENSG00000198967.3	0	1	0	0	0	0	0	0	0	1	0	0	0	0	0	0	0	0	0	0	0	0	0	0	0	0	0	0	0	0	0	0	0	0	0	0	0	0	0	0	0	0	0	0	0	1	0	0	0
ENSG00000163554.10	0	1	0	0	0	0	0	0	0	1	0	0	0	0	0	0	0	0	0	0	0	0	0	0	0	0	0	0	0	0	0	0	0	0	0	0	0	0	0	0	0	0	0	-1	0	1	0	0	0
ENSG00000196171.3	0	1	0	0	0	0	0	0	0	1	0	0	0	0	0	0	0	0	0	0	0	0	0	0	0	0	0	0	0	0	0	0	0	0	0	0	0	0	0	0	0	0	0	0	0	1	0	0	0
ENSG00000203757.1	0	1	0	0	0	0	0	0	0	1	0	0	0	0	0	0	0	0	0	0	0	0	0	0	0	0	0	0	0	0	0	0	0	0	0	0	0	0	0	0	0	0	0	0	0	1	0	0	0
ENSG00000180433.4	0	1	0	0	0	0	0	0	0	1	0	0	0	0	0	0	0	0	0	0	0	0	0	0	0	0	0	0	0	0	0	0	0	0	0	0	0	0	0	0	0	0	0	0	0	1	0	0	0
ENSG00000197403.3	0	1	0	0	0	0	0	0	0	1	0	0	0	0	0	0	0	0	0	0	0	0	0	0	0	0	0	0	0	0	0	0	0	0	0	0	0	0	0	0	0	0	0	0	0	1	0	0	0
ENSG00000188340.1	0	1	0	0	0	0	0	0	0	1	0	0	0	0	0	0	0	0	0	0	0	0	0	0	0	0	0	0	0	0	0	0	0	0	0	0	0	0	0	0	0	0	0	0	0	1	0	0	0
ENSG00000163563.7	0	1	0	0	0	0	0	0	0	1	0	0	0	0	0	0	0	0	0	0	0	0	0	0	0	0	0	0	0	0	0	0	0	0	0	0	0	0	0	0	0	0	0	0	0	1	0	0	0
ENSG00000163564.13	0	1	0	0	0	0	0	0	0	1	0	0	0	0	0	0	0	0	0	0	0	0	0	0	0	0	0	0	0	0	0	0	0	0	0	0	0	0	0	0	0	0	0	0	0	1	0	0	0
ENSG00000163565.17	0	1	0	0	0	0	0	0	0	1	0	0	0	0	0	0	0	0	0	0	0	0	0	0	0	0	0	0	0	0	0	0	0	0	0	0	0	0	0	0	0	0	0	0	0	1	0	0	0
ENSG00000163568.12	0	1	0	0	0	0	0	0	0	1	0	0	0	0	0	0	0	0	0	0	0	0	0	0	0	0	0	0	0	0	0	0	0	0	0	0	0	0	0	0	0	0	0	0	0	1	0	0	0
ENSG00000162706.11	0	1	0	0	0	0	0	0	0	1	0	0	0	0	0	0	0	0	0	0	0	0	0	0	0	0	0	0	0	0	0	0	0	0	0	0	0	0	0	0	0	0	0	0	0	1	0	0	0
ENSG00000213088.8	0	1	0	0	0	0	0	0	0	1	0	0	0	0	0	0	0	0	0	0	0	0	0	0	0	0	0	0	0	0	0	0	0	0	0	0	0	0	0	0	0	0	0	0	0	1	0	0	0
ENSG00000179639.9	0	1	0	0	0	0	0	0	0	1	0	0	0	0	0	0	0	0	0	0	0	0	0	0	0	0	0	0	0	0	0	0	0	0	0	0	0	0	0	0	0	0	0	0	0	1	0	0	0
ENSG00000196266.4	0	1	0	0	0	0	0	0	0	1	0	0	0	0	0	0	0	0	0	0	0	0	0	0	0	0	0	0	0	0	0	0	0	0	0	0	0	0	0	0	0	0	0	0	0	1	0	0	0
ENSG00000196184.8	0	1	0	0	0	0	0	0	0	1	0	0	0	0	0	0	0	0	0	0	0	0	0	0	0	0	0	0	0	0	0	0	0	0	0	0	0	0	0	0	0	0	0	0	0	1	0	0	0
ENSG00000184155.8	0	1	0	0	0	0	0	0	0	1	0	0	0	0	0	0	0	0	0	0	0	0	0	0	0	0	0	0	0	0	0	0	0	0	0	0	0	0	0	0	0	0	0	0	0	1	0	0	0
ENSG00000132703.3	0	1	0	0	0	0	0	0	0	1	0	0	0	0	0	0	0	0	0	0	0	0	0	0	0	0	0	0	0	0	0	0	0	0	0	0	0	0	0	0	0	0	0	0	0	1	0	0	0
ENSG00000132693.11	0	1	0	0	0	0	0	0	0	1	0	0	0	0	0	0	0	0	0	0	0	0	0	0	0	0	0	0	0	0	0	0	0	0	0	0	0	0	0	0	0	0	0	0	0	1	0	0	0
ENSG00000158716.7	0	1	0	0	0	0	0	0	0	1	0	0	0	0	0	0	0	0	0	0	0	0	0	0	0	0	0	0	0	0	0	0	0	0	0	0	0	0	0	0	0	0	0	0	0	1	0	0	0
ENSG00000181036.12	0	1	0	0	0	0	0	0	0	1	0	0	0	0	0	0	0	0	0	0	0	0	0	0	0	0	0	0	0	0	0	0	0	0	0	0	0	0	0	0	0	0	0	0	0	1	0	0	0
ENSG00000158714.9	0	1	0	0	0	0	0	0	0	1	0	0	0	0	0	0	0	0	0	0	0	0	0	0	0	0	0	0	0	0	0	0	0	0	0	0	0	0	0	0	0	0	0	0	0	1	0	0	0
ENSG00000188004.8	0	1	0	0	0	0	0	0	0	1	0	0	0	0	0	0	0	0	0	0	0	0	0	0	0	0	0	0	0	0	0	0	0	0	0	0	0	0	0	0	0	0	0	0	0	1	0	0	0
ENSG00000243284.1	0	1	0	0	0	0	0	0	0	1	0	0	0	0	0	0	0	0	0	0	0	0	0	0	0	0	0	0	0	0	0	0	0	0	0	0	0	0	0	0	0	0	0	0	0	1	0	0	0
ENSG00000256029.4	0	1	0	0	0	0	0	0	0	1	0	0	0	0	0	0	0	0	0	0	0	0	0	0	0	0	0	0	0	0	0	0	0	0	0	0	0	0	0	0	0	0	0	0	0	1	0	0	0
ENSG00000213085.8	0	1	0	0	0	0	0	0	0	1	0	0	0	0	0	0	0	0	0	0	0	0	0	0	0	0	0	0	0	0	0	0	0	0	0	0	0	0	0	0	0	0	0	0	0	1	0	0	0
ENSG00000158710.13	0	1	0	0	0	0	0	0	0	1	0	0	0	0	0	0	0	0	0	0	0	0	0	0	0	0	0	0	0	0	0	0	0	0	0	0	0	0	0	0	0	0	0	0	0	1	0	0	0
ENSG00000085552.15	0	1	0	0	0	0	0	0	0	1	0	0	0	0	0	0	0	0	0	0	0	0	0	0	0	0	0	0	0	0	0	0	0	0	0	0	0	0	0	0	0	0	0	0	0	1	0	0	0
ENSG00000162723.8	0	1	0	0	0	0	0	0	0	1	0	0	0	0	0	0	0	0	0	0	0	0	0	0	0	0	0	0	0	0	0	0	0	0	0	0	0	0	0	0	0	0	0	0	0	1	0	0	0
ENSG00000143315.6	0	1	0	0	0	0	0	0	0	1	0	0	0	0	0	0	0	0	0	0	0	0	0	0	0	0	0	0	0	0	0	0	0	0	0	0	0	0	0	0	0	0	0	0	0	1	0	0	0
ENSG00000177807.6	0	1	0	0	0	0	0	0	0	1	0	0	0	0	0	0	0	0	0	0	0	0	0	0	0	0	0	0	0	0	0	0	0	0	0	0	0	0	0	0	0	0	0	0	0	1	0	0	0
ENSG00000162728.4	0	1	0	0	0	0	0	0	0	1	0	0	0	0	0	0	0	0	0	0	0	0	0	0	0	0	0	0	0	0	0	0	0	0	0	0	0	0	0	0	0	0	0	0	0	1	0	0	0
ENSG00000162729.12	0	1	0	0	0	0	0	0	0	1	0	0	0	0	0	0	0	0	0	0	0	0	0	0	0	0	0	0	0	0	0	0	0	0	0	0	0	0	0	0	0	0	0	0	0	1	0	0	0
ENSG00000018625.13	0	1	0	0	0	0	0	0	0	1	0	0	0	0	0	0	0	0	0	0	0	0	0	0	0	0	0	0	0	0	0	0	0	0	0	0	0	0	0	0	0	0	0	0	0	1	0	0	0
ENSG00000132681.15	0	1	0	0	0	0	0	0	0	1	0	0	0	0	0	0	0	0	0	0	0	0	0	0	0	0	0	0	0	0	0	0	0	0	0	0	0	0	0	0	0	0	0	0	0	1	0	0	0
ENSG00000143318.11	0	1	0	0	0	0	0	0	0	1	0	0	0	0	0	0	0	0	0	0	0	0	0	0	0	0	0	0	0	0	0	0	0	0	0	0	0	0	0	0	0	0	0	0	0	1	0	0	0
ENSG00000162734.11	0	1	0	0	0	0	0	0	0	1	0	0	0	0	0	0	0	0	0	0	0	0	0	0	0	0	0	0	0	0	0	0	0	0	0	0	0	0	0	0	0	0	0	0	0	1	0	0	0
ENSG00000132716.17	0	1	0	0	0	0	0	0	0	1	0	0	0	0	0	0	0	0	0	0	0	0	0	0	0	0	0	0	0	0	0	0	0	0	0	0	0	0	0	0	0	0	0	0	0	1	0	0	0
ENSG00000258465.5	0	1	0	0	0	0	0	0	0	1	0	0	0	0	0	0	0	0	0	0	0	0	0	0	0	0	0	0	0	0	0	0	0	0	0	0	0	0	0	0	0	0	0	0	0	1	0	0	0
ENSG00000162735.17	0	1	0	0	0	0	0	0	0	1	0	0	0	0	0	0	0	0	0	0	0	0	0	0	0	0	0	0	0	0	0	0	0	0	0	0	0	0	0	0	0	0	0	0	0	1	0	0	0
ENSG00000122218.13	0	1	0	0	0	0	0	0	0	1	0	0	0	0	0	0	0	0	0	0	0	0	0	0	0	0	0	0	0	0	0	0	0	0	0	0	0	0	0	0	0	0	0	0	0	1	0	0	0
ENSG00000162736.14	0	1	0	0	0	0	0	0	0	1	0	0	0	0	0	0	0	0	0	0	0	0	0	0	0	0	0	0	0	0	0	0	0	0	0	0	0	0	0	0	0	0	0	0	0	1	0	0	0
ENSG00000171786.5	0	1	0	0	0	0	0	0	0	1	0	0	0	0	0	0	0	0	0	0	0	0	0	0	0	0	0	0	0	0	0	0	0	0	0	0	0	0	0	0	0	0	0	0	0	1	0	0	0
ENSG00000162738.5	0	1	0	0	0	0	0	0	0	1	0	0	0	0	0	0	0	0	0	0	0	0	0	0	0	0	0	0	0	0	0	0	0	0	0	0	0	0	0	0	0	0	0	0	0	1	0	0	0
ENSG00000162739.12	0	1	0	0	0	0	0	0	0	1	0	0	0	0	0	0	0	0	0	0	0	0	0	0	0	0	0	0	0	0	0	0	0	0	0	0	0	0	0	0	0	0	0	0	0	1	0	0	0
ENSG00000066294.13	0	1	0	0	0	0	0	0	0	1	0	0	0	0	0	0	0	0	0	0	0	0	0	0	0	0	0	0	0	0	0	0	0	0	0	0	0	0	0	0	0	0	0	0	0	1	0	0	0
ENSG00000117090.13	0	1	0	0	0	0	0	0	0	1	0	0	0	0	0	0	0	0	0	0	0	0	0	0	0	0	0	0	0	0	0	0	0	0	0	0	0	0	0	0	0	0	0	0	0	1	0	0	0
ENSG00000117091.8	0	1	0	0	0	0	0	0	0	1	0	0	0	0	0	0	0	0	0	0	0	0	0	0	0	0	0	0	0	0	0	0	0	0	0	0	0	0	0	0	0	0	0	0	0	1	0	0	0
ENSG00000026751.15	0	1	0	0	0	0	0	0	0	1	0	0	0	0	0	0	0	0	0	0	0	0	0	0	0	0	0	0	0	0	0	0	0	0	0	0	0	0	0	0	0	0	0	0	0	1	0	0	0
ENSG00000122224.16	0	1	0	0	0	0	0	0	0	1	0	0	0	0	0	0	0	0	0	0	0	0	0	0	0	0	0	0	0	0	0	0	0	0	0	0	0	0	0	0	0	0	0	0	0	1	0	0	0
ENSG00000122223.11	0	1	0	0	0	0	0	0	0	1	0	0	0	0	0	0	0	0	0	0	0	0	0	0	0	0	0	0	0	0	0	0	0	0	0	0	0	0	0	0	0	0	0	0	0	1	0	0	0
ENSG00000179914.4	0	1	0	0	0	0	0	0	0	1	0	0	0	0	0	0	0	0	0	0	0	0	0	0	0	0	0	0	0	0	0	0	0	0	0	0	0	0	0	0	0	0	0	0	0	1	0	0	0
ENSG00000158764.6	0	1	0	0	0	0	0	0	0	1	0	0	0	0	0	0	0	0	0	0	0	0	0	0	0	0	0	0	0	0	0	0	0	0	0	0	0	0	0	0	0	0	0	0	0	1	0	0	0
ENSG00000158769.16	0	1	0	0	0	0	0	0	0	1	0	0	0	0	0	0	0	0	0	0	0	0	0	0	0	0	0	0	0	0	0	0	0	0	0	0	0	0	0	0	0	0	0	0	0	1	0	0	0
ENSG00000270149.4	0	1	0	0	0	0	0	0	0	1	0	0	0	0	0	0	0	0	0	0	0	0	0	0	0	0	0	0	0	0	0	0	0	0	0	0	0	0	0	0	0	0	0	0	0	1	0	0	0
ENSG00000158773.13	0	1	0	0	0	0	0	0	0	1	0	0	0	0	0	0	0	0	0	0	0	0	0	0	0	0	0	0	0	0	0	0	0	0	0	0	0	0	0	0	0	0	0	0	0	1	0	0	0
ENSG00000215845.9	0	1	0	0	0	0	0	0	0	1	0	0	0	0	0	0	0	0	0	0	0	0	0	0	0	0	0	0	0	0	0	0	0	0	0	0	0	0	0	0	0	0	0	0	0	1	0	0	0
ENSG00000186517.12	0	1	0	0	0	0	0	0	0	1	0	0	0	0	0	0	0	0	0	0	0	0	0	0	0	0	0	0	0	0	0	0	0	0	0	0	0	0	0	0	0	0	0	0	0	1	0	0	0
ENSG00000143217.8	0	1	0	0	0	0	0	0	0	1	0	0	0	0	0	0	0	0	0	0	0	0	0	0	0	0	0	0	0	0	0	0	0	0	0	0	0	0	0	0	0	0	0	0	0	1	0	0	0
ENSG00000278883.1	0	1	0	0	0	0	0	0	0	1	0	0	0	0	0	0	0	0	0	0	0	0	0	0	0	0	0	0	0	0	0	0	0	0	0	0	0	0	0	0	0	0	0	0	0	1	0	0	0
ENSG00000162755.12	0	1	0	0	0	0	0	0	0	1	0	0	0	0	0	0	0	0	0	0	0	0	0	0	0	0	0	0	0	0	0	0	0	0	0	0	0	0	0	0	0	0	0	0	0	1	0	0	0
ENSG00000143256.4	0	1	0	0	0	0	0	0	0	1	0	0	0	0	0	0	0	0	0	0	0	0	0	0	0	0	0	0	0	0	0	0	0	0	0	0	0	0	0	0	0	0	0	0	0	1	0	0	0
ENSG00000158793.12	0	1	0	0	0	0	0	0	0	1	0	0	0	0	0	0	0	0	0	0	0	0	0	0	0	0	0	0	0	0	0	0	0	0	0	0	0	0	0	0	0	0	0	0	0	1	0	0	0
ENSG00000158796.15	0	1	0	0	0	0	0	0	0	1	0	0	0	0	0	0	0	0	0	0	0	0	0	0	0	0	0	0	0	0	0	0	0	0	0	0	0	0	0	0	0	0	0	0	0	1	0	0	0
ENSG00000143222.10	0	1	0	0	0	0	0	0	0	1	0	0	0	0	0	0	0	0	0	0	0	0	0	0	0	0	0	0	0	0	0	0	0	0	0	0	0	0	0	0	0	0	0	0	0	1	0	0	0
ENSG00000143258.14	0	1	0	0	0	0	0	0	0	1	0	0	0	0	0	0	0	0	0	0	0	0	0	0	0	0	0	0	0	0	0	0	0	0	0	0	0	0	0	0	0	0	0	0	0	1	0	0	0
ENSG00000143224.16	0	1	0	0	0	0	0	0	0	1	0	0	0	0	0	0	0	0	0	0	0	0	0	0	0	0	0	0	0	0	0	0	0	0	0	0	0	0	0	0	0	0	0	0	0	1	0	0	0
ENSG00000158850.13	0	1	0	0	0	0	0	0	0	1	0	0	0	0	0	0	0	0	0	0	0	0	0	0	0	0	0	0	0	0	0	0	0	0	0	0	0	0	0	0	0	0	0	0	0	1	0	0	0
ENSG00000158859.9	0	1	0	0	0	0	0	0	0	1	0	0	0	0	0	0	0	0	0	0	0	0	0	0	0	0	0	0	0	0	0	0	0	0	0	0	0	0	0	0	0	0	0	0	0	1	0	0	0
ENSG00000158864.11	0	1	0	0	0	0	0	0	0	1	0	0	0	0	0	0	0	0	0	0	0	0	0	0	0	0	0	0	0	0	0	0	0	0	0	0	0	0	0	0	0	0	0	0	0	1	0	0	0
ENSG00000158869.9	0	1	0	0	0	0	0	0	0	1	0	0	0	0	0	0	0	0	0	0	0	0	0	0	0	0	0	0	0	0	0	0	0	0	0	0	0	0	0	0	0	0	0	0	0	1	0	0	0
ENSG00000158874.10	0	1	0	0	0	0	0	0	0	1	0	0	0	0	0	0	0	0	0	0	0	0	0	0	0	0	0	0	0	0	0	0	0	0	0	0	0	0	0	0	0	0	0	0	0	1	0	0	0
ENSG00000143257.10	0	1	0	0	0	0	0	0	0	1	0	0	0	0	0	0	0	0	0	0	0	0	0	0	0	0	0	0	0	0	0	0	0	0	0	0	0	0	0	0	0	0	0	0	0	1	0	0	0
ENSG00000158882.11	0	1	0	0	0	0	0	0	0	1	0	0	0	0	0	0	0	0	0	0	0	0	0	0	0	0	0	0	0	0	0	0	0	0	0	0	0	0	0	0	0	0	0	0	0	1	0	0	0
ENSG00000248485.1	0	1	0	0	0	0	0	0	0	1	0	0	0	0	0	0	0	0	0	0	0	0	0	0	0	0	0	0	0	0	0	0	0	0	0	0	0	0	0	0	0	0	0	0	0	1	0	0	0
ENSG00000158887.14	0	1	0	0	0	0	0	0	0	1	0	0	0	0	0	0	0	0	0	0	0	0	0	0	0	0	0	0	0	0	0	0	0	0	0	0	0	0	0	0	0	0	0	0	0	1	0	0	0
ENSG00000143252.13	0	1	0	0	0	0	0	0	0	1	0	0	0	0	0	0	0	0	0	0	0	0	0	0	0	0	0	0	0	0	0	0	0	0	0	0	0	0	0	0	0	0	0	0	0	1	0	0	0
ENSG00000188931.3	0	1	0	0	0	0	0	0	0	1	0	0	0	0	0	0	0	0	0	0	0	0	0	0	0	0	0	0	0	0	0	0	0	0	0	0	0	0	0	0	0	0	0	0	0	1	0	0	0
ENSG00000072694.17	0	1	0	0	0	0	0	0	0	1	0	0	0	0	0	0	0	0	0	0	0	0	0	0	0	0	0	0	0	0	0	0	0	0	0	0	0	0	0	0	0	0	0	0	0	1	0	0	0
ENSG00000143226.12	0	1	0	0	0	0	0	0	0	1	0	0	0	0	0	0	0	0	0	0	0	0	0	0	0	0	0	0	0	0	0	0	0	0	0	0	0	0	0	0	0	0	0	0	0	1	0	0	0
ENSG00000162747.8	0	1	0	0	0	0	0	0	0	1	0	0	0	0	0	0	0	0	0	0	0	0	0	0	0	0	0	0	0	0	0	0	0	0	0	0	0	0	0	0	0	0	0	0	0	1	0	0	0
ENSG00000173110.7	0	1	0	0	0	0	0	0	0	1	0	0	0	0	0	0	0	0	0	0	0	0	0	0	0	0	0	0	0	0	0	0	0	0	0	0	0	0	0	0	0	0	0	0	0	1	0	0	0
ENSG00000203747.8	0	1	0	0	0	0	0	0	0	1	0	0	0	0	0	0	0	0	0	0	0	0	0	0	0	0	0	0	0	0	0	0	0	0	0	0	0	0	0	0	0	0	0	0	0	1	0	0	0
ENSG00000132185.15	0	1	0	0	0	0	0	0	0	1	0	0	0	0	0	0	0	0	0	0	0	0	0	0	0	0	0	0	0	0	0	0	0	0	0	0	0	0	0	0	0	0	0	0	0	1	0	0	0
ENSG00000162746.13	0	1	0	0	0	0	0	0	0	1	0	0	0	0	0	0	0	0	0	0	0	0	0	0	0	0	0	0	0	0	0	0	0	0	0	0	0	0	0	0	0	0	0	0	0	1	0	0	0
ENSG00000081721.10	0	1	0	0	0	0	0	0	0	1	0	0	0	0	0	0	0	0	0	0	0	0	0	0	0	0	0	0	0	0	0	0	0	0	0	0	0	0	0	0	0	0	0	0	0	1	0	0	0
ENSG00000118217.5	0	1	0	0	0	0	0	0	0	1	0	0	0	0	0	0	0	0	0	0	0	0	0	0	0	0	0	0	0	0	0	0	0	0	0	0	0	0	0	0	0	0	0	0	0	1	0	0	0
ENSG00000162745.9	0	1	0	0	0	0	0	0	0	1	0	0	0	0	0	0	0	0	0	0	0	0	0	0	0	0	0	0	0	0	0	0	0	0	0	0	0	0	0	0	0	0	0	0	0	1	0	0	0
ENSG00000198929.11	0	1	0	0	0	0	0	0	0	1	0	0	0	0	0	0	0	0	0	0	0	0	0	0	0	0	0	0	0	0	0	0	0	0	0	0	0	0	0	0	0	0	0	0	0	1	0	0	0
ENSG00000254706.2	0	1	0	0	0	0	0	0	0	1	0	0	0	0	0	0	0	0	0	0	0	0	0	0	0	0	0	0	0	0	0	0	0	0	0	0	0	0	0	0	0	0	0	0	0	1	0	0	0
ENSG00000239887.4	0	1	0	0	0	0	0	0	0	1	0	0	0	0	0	0	0	0	0	0	0	0	0	0	0	0	0	0	0	0	0	0	0	0	0	0	0	0	0	0	0	0	0	0	0	1	0	0	0
ENSG00000171722.10	0	1	0	0	0	0	0	0	0	1	0	0	0	0	0	0	0	0	0	0	0	0	0	0	0	0	0	0	0	0	0	0	0	0	0	0	0	0	0	0	0	0	0	0	0	1	0	0	0
ENSG00000198574.5	0	1	0	0	0	0	0	0	0	1	0	0	0	0	0	0	0	0	0	0	0	0	0	0	0	0	0	0	0	0	0	0	0	0	0	0	0	0	0	0	0	0	0	0	0	1	0	0	0
ENSG00000152332.14	0	1	0	0	0	0	0	0	0	1	0	0	0	0	0	0	0	0	0	0	0	0	0	0	0	0	0	0	0	0	0	0	0	0	0	0	0	0	0	0	0	0	0	0	0	1	0	0	0
ENSG00000117143.12	0	1	0	0	0	0	0	0	0	1	0	0	0	0	0	0	0	0	0	0	0	0	0	0	0	0	0	0	0	0	0	0	0	0	0	0	0	0	0	0	0	0	0	0	0	1	0	0	0
ENSG00000162733.15	0	1	0	0	0	0	0	0	0	1	0	0	0	0	0	0	0	0	0	0	0	0	0	0	0	0	0	0	0	0	0	0	0	0	0	0	0	0	0	0	0	0	0	0	0	1	0	0	0
ENSG00000132196.12	0	1	0	0	0	0	0	0	0	1	0	0	0	0	0	0	0	0	0	0	0	0	0	0	0	0	0	0	0	0	0	0	0	0	0	0	0	0	0	0	0	0	0	0	0	1	0	0	0
ENSG00000185860.12	0	1	0	0	0	0	0	0	0	1	0	0	0	0	0	0	0	0	0	0	0	0	0	0	0	0	0	0	0	0	0	0	0	0	0	0	0	0	0	0	0	0	0	0	0	1	0	0	0
ENSG00000117152.12	0	1	0	0	0	0	0	0	0	1	0	0	0	0	0	0	0	0	0	0	0	0	0	0	0	0	0	0	0	0	0	0	0	0	0	0	0	0	0	0	0	0	0	0	0	1	0	0	0
ENSG00000143248.11	0	1	0	0	0	0	0	0	0	1	0	0	0	0	0	0	0	0	0	0	0	0	0	0	0	0	0	0	0	0	0	0	0	0	0	0	0	0	0	0	0	0	0	0	-1	1	0	0	0
ENSG00000143228.11	0	1	0	0	0	0	0	0	0	1	0	0	0	0	0	0	0	0	0	0	0	0	0	0	0	0	0	0	0	0	0	0	0	0	0	0	0	0	0	0	0	0	0	0	0	1	0	0	0
ENSG00000185630.17	0	1	0	0	0	0	0	0	0	1	0	0	0	0	0	0	0	0	0	0	0	0	0	0	0	0	0	0	0	0	0	1	0	0	0	0	0	0	0	0	0	0	0	0	0	1	0	0	0
ENSG00000162761.13	0	1	0	0	0	0	0	0	0	1	0	0	0	0	0	0	0	0	0	0	0	0	0	0	0	0	0	0	0	0	0	0	0	0	0	0	0	0	0	0	0	0	0	0	0	1	0	0	0
ENSG00000143171.11	0	1	0	0	0	0	0	0	0	1	0	0	0	0	0	0	0	0	0	0	0	0	0	0	0	0	0	0	0	0	0	0	0	0	0	0	0	0	0	0	0	0	0	0	0	1	0	0	0
ENSG00000162763.3	0	1	0	0	0	0	0	0	0	1	0	0	0	0	0	0	0	0	0	0	0	0	0	0	0	0	0	0	0	0	0	0	0	0	0	0	0	0	0	0	0	0	0	0	0	1	0	0	0
ENSG00000143198.11	0	1	0	0	0	0	0	0	0	1	0	0	0	0	0	0	0	0	0	0	0	0	0	0	0	0	0	0	0	0	0	0	0	0	0	0	0	0	0	0	0	0	0	0	0	1	0	0	0
ENSG00000143149.11	0	1	0	0	0	0	0	0	0	1	0	0	0	0	0	0	0	0	0	0	0	0	0	0	0	0	0	0	0	0	0	0	0	0	0	0	0	0	0	0	0	0	0	0	0	1	0	0	0
ENSG00000143183.15	0	1	0	0	0	0	0	0	0	1	0	0	0	0	0	0	0	0	0	0	0	0	0	0	0	0	0	0	0	0	0	0	0	0	0	0	0	0	0	0	0	0	0	0	0	1	0	0	0
ENSG00000143179.11	0	1	0	0	0	0	0	0	0	1	0	0	0	0	0	0	0	0	0	0	0	0	0	0	0	0	0	0	0	0	0	0	0	0	0	0	0	0	0	0	0	0	0	0	0	1	0	0	0
ENSG00000188859.6	0	1	0	0	0	0	0	0	0	1	0	0	0	0	0	0	0	0	0	0	0	0	0	0	0	0	0	0	0	0	0	0	0	0	0	0	0	0	0	0	0	0	0	0	0	1	0	0	0
ENSG00000143157.10	0	1	0	0	0	0	0	0	0	1	0	0	0	0	0	0	0	0	0	0	0	0	0	0	0	0	0	0	0	0	0	0	0	0	0	0	0	0	0	0	0	0	0	0	0	1	0	0	0
ENSG00000152382.5	0	1	0	0	0	0	0	0	0	1	0	0	0	0	0	0	0	0	0	0	0	0	0	0	0	0	0	0	0	0	0	0	0	0	0	0	0	0	0	0	0	0	0	0	0	1	0	0	0
ENSG00000143195.11	0	1	0	0	0	0	0	0	1	1	0	0	0	0	0	0	0	0	0	0	0	0	0	0	0	0	0	0	0	0	0	0	0	0	0	0	0	0	0	0	0	0	0	0	0	1	0	0	0
ENSG00000143194.11	0	1	0	0	0	0	0	0	1	1	0	0	0	0	0	0	0	0	0	0	0	0	0	0	0	0	0	0	0	0	0	0	0	0	0	0	0	0	0	0	0	0	0	0	0	1	0	0	0
ENSG00000143167.10	0	1	0	0	0	0	0	0	1	1	0	0	0	0	0	0	0	0	0	0	0	0	0	0	0	0	0	0	0	0	0	0	0	0	0	0	0	0	0	0	0	0	0	0	0	1	0	0	0
ENSG00000198842.8	0	1	0	0	0	0	0	0	1	1	0	0	0	0	0	0	0	0	0	0	0	0	0	0	0	0	0	0	0	0	0	0	0	0	0	0	0	0	0	0	0	0	0	0	0	1	0	0	0
ENSG00000143190.20	0	1	0	0	0	0	0	0	1	1	0	0	0	0	0	0	0	0	0	0	0	0	0	0	0	0	0	0	0	0	0	0	0	0	0	0	0	0	0	0	0	0	0	0	0	1	0	0	0
ENSG00000198821.9	0	1	0	0	0	0	0	0	1	1	0	0	0	0	0	0	0	0	0	0	0	0	0	0	0	0	0	0	0	0	0	0	0	0	0	0	0	0	0	0	0	0	0	0	0	1	0	0	0
ENSG00000143162.7	0	1	0	0	0	0	0	0	1	1	0	0	0	0	0	0	0	0	0	0	0	0	0	0	0	0	0	0	0	0	0	0	0	0	0	0	0	0	0	0	0	0	0	0	0	1	0	0	0
ENSG00000198771.9	0	1	0	0	0	0	0	0	1	1	0	0	0	0	0	0	0	0	0	0	0	0	0	0	0	0	0	0	0	0	0	0	0	0	0	0	0	0	0	0	0	0	0	0	0	1	0	0	0
ENSG00000197965.10	0	1	0	0	0	0	0	0	1	1	0	0	0	0	0	0	0	0	0	0	0	0	0	0	0	0	0	0	0	0	0	0	0	0	0	0	0	0	0	0	0	0	0	0	0	1	0	0	0
ENSG00000143199.16	0	1	0	0	0	0	0	0	1	1	0	0	0	0	0	0	0	0	0	0	0	0	0	0	0	0	0	0	0	0	0	0	0	0	0	0	0	0	0	0	0	0	0	0	0	1	0	0	0
ENSG00000143158.9	0	1	0	0	0	0	0	0	1	1	0	0	0	0	0	0	0	0	0	0	0	0	0	0	0	0	0	0	0	0	0	0	0	0	0	0	0	0	0	0	0	0	0	0	0	1	0	0	0
ENSG00000143164.14	0	1	0	0	0	0	0	0	1	1	0	0	0	0	0	0	0	0	0	0	0	0	0	0	0	0	0	0	0	0	0	0	0	0	0	0	0	0	0	0	0	0	0	0	0	1	0	0	0
ENSG00000143147.13	0	1	0	0	0	0	0	0	1	1	0	0	0	0	0	0	0	0	0	0	0	0	0	0	0	0	0	0	0	0	0	0	0	0	0	0	0	0	0	0	0	0	0	0	0	1	0	0	0
ENSG00000143155.11	0	1	0	0	0	0	0	0	1	1	0	0	0	0	0	0	0	0	0	0	0	0	0	0	0	0	0	0	0	0	0	0	0	0	0	0	0	0	0	0	0	0	0	0	0	1	0	0	0
ENSG00000213064.8	0	1	0	0	0	0	0	0	1	1	0	0	0	0	0	0	0	0	0	0	0	0	0	0	0	0	0	0	0	0	0	0	0	0	0	0	0	0	0	0	0	0	0	0	0	1	0	0	0
ENSG00000143178.11	0	1	0	0	0	0	0	0	1	1	0	0	0	0	0	0	0	0	0	0	0	0	0	0	0	0	0	0	0	0	0	0	0	0	0	0	0	0	0	0	0	0	0	0	0	1	0	0	0
ENSG00000143185.3	0	1	0	0	0	0	0	0	1	1	0	0	0	0	0	0	0	0	0	0	0	0	0	0	0	0	0	0	0	0	0	0	0	0	0	0	0	0	0	0	0	0	0	0	0	1	0	0	0
ENSG00000143184.4	0	1	0	0	0	0	0	0	1	1	0	0	0	0	0	0	0	0	0	0	0	0	0	0	0	0	0	0	0	0	0	0	0	0	0	0	0	0	0	0	0	0	0	0	0	1	0	0	0
ENSG00000143196.4	0	1	0	0	0	0	0	0	1	1	0	0	0	0	0	0	0	0	0	0	0	0	0	0	0	0	0	0	0	0	0	0	0	0	0	0	0	0	0	0	0	0	0	0	0	1	0	0	0
ENSG00000143153.11	0	1	0	0	0	0	0	0	1	1	0	0	0	0	0	0	0	0	0	0	0	0	0	0	0	0	0	0	0	0	0	0	0	0	0	0	0	0	0	0	0	0	0	0	0	1	0	0	0
ENSG00000143156.12	0	1	0	0	0	0	0	0	1	1	0	0	0	0	0	0	0	0	0	0	0	0	0	0	0	0	0	0	0	0	0	0	0	0	0	0	0	0	0	0	0	0	0	0	0	1	0	0	0
ENSG00000117475.12	0	1	0	0	0	0	0	0	1	1	0	0	0	0	0	0	0	0	0	0	0	0	0	0	0	0	0	0	0	0	0	0	0	0	0	0	0	0	0	0	0	0	0	0	0	1	0	0	0
ENSG00000117477.11	0	1	0	0	0	0	0	0	1	1	0	0	0	0	0	0	0	0	0	0	0	0	0	0	0	0	0	0	0	0	0	0	0	0	0	0	0	0	0	0	0	0	0	0	0	1	0	0	0
ENSG00000117479.11	0	1	0	0	0	0	0	0	1	1	0	0	0	0	0	0	0	0	0	0	0	0	0	0	0	0	0	0	0	0	0	0	0	0	0	0	0	0	0	0	0	0	0	0	0	1	0	0	0
ENSG00000198734.9	0	1	0	0	0	0	0	0	1	1	0	0	0	0	0	0	0	0	0	0	0	0	0	0	0	0	0	0	0	0	0	0	0	0	0	0	0	0	0	0	0	0	0	0	0	1	0	0	0
ENSG00000174175.15	0	1	0	0	0	0	0	0	1	1	0	0	0	0	0	0	0	0	0	0	0	0	0	0	0	0	0	0	0	0	0	0	0	0	0	0	0	0	0	0	0	0	0	0	0	1	0	0	0
ENSG00000000460.15	0	1	0	0	0	0	0	0	1	1	0	0	0	0	0	0	0	1	0	0	0	0	0	0	0	0	0	0	0	0	0	0	0	0	0	0	0	0	0	0	0	0	0	0	0	1	0	0	0
ENSG00000188404.7	0	1	0	0	0	0	0	0	1	1	0	0	0	0	0	0	0	0	0	0	0	0	0	0	0	0	0	0	0	0	0	0	0	0	0	0	0	0	0	0	0	0	0	0	0	1	0	0	0
ENSG00000007908.14	0	1	0	0	0	0	0	0	1	1	0	0	0	0	0	0	0	0	0	0	0	0	0	0	0	0	0	0	0	0	0	0	0	0	0	0	0	0	0	0	0	0	0	0	0	1	0	0	0
ENSG00000171806.10	0	1	0	0	0	0	0	0	1	1	0	0	0	0	0	0	0	0	0	0	0	0	0	0	0	0	0	0	0	0	0	0	0	0	0	0	0	0	0	0	0	0	0	0	0	1	0	0	0
ENSG00000000457.12	0	1	0	0	0	0	0	0	1	1	0	0	0	0	0	0	0	1	0	0	0	0	0	0	0	0	0	0	0	0	0	0	0	0	0	0	0	0	0	0	0	0	0	0	0	1	0	0	0
ENSG00000075945.11	0	1	0	0	0	0	0	0	1	1	0	0	0	0	0	0	0	0	0	0	0	0	0	0	0	0	0	0	0	0	0	0	0	0	0	0	0	0	0	0	0	0	0	0	0	1	1	0	0
ENSG00000203740.3	0	1	0	0	0	0	0	0	1	1	0	0	0	0	0	0	0	0	0	0	0	0	0	0	0	0	0	0	0	0	0	0	0	0	0	0	0	0	0	0	0	0	0	0	0	1	0	0	0
ENSG00000120370.11	0	1	0	0	0	0	0	0	1	1	0	0	0	0	0	0	0	0	0	0	0	0	0	0	0	0	0	0	0	0	0	0	0	0	0	0	0	0	0	0	0	0	0	0	0	1	0	0	0
ENSG00000116132.10	0	1	0	0	0	0	0	0	1	1	0	0	0	0	0	0	0	0	0	0	0	0	0	0	0	0	0	0	0	0	0	0	0	0	0	0	0	0	0	0	0	0	0	0	0	1	0	0	0
ENSG00000117501.13	0	1	0	0	0	0	0	0	1	1	0	0	0	0	0	0	0	0	0	0	0	0	0	0	0	0	0	0	0	0	0	0	0	0	0	0	0	0	0	0	0	0	0	0	0	1	0	0	0
ENSG00000007933.11	0	1	0	0	0	0	0	0	1	1	0	0	0	0	0	0	0	0	0	0	0	0	0	0	0	0	0	0	0	0	0	0	0	0	0	0	0	0	0	0	0	0	0	0	0	1	0	0	0
ENSG00000117507.4	0	1	0	0	0	0	0	0	1	1	0	0	0	0	0	0	0	0	0	0	0	0	0	0	0	0	0	0	0	0	0	0	0	0	0	0	0	0	0	0	0	0	0	0	0	1	0	0	0
ENSG00000094963.12	0	1	0	0	0	0	0	0	1	1	0	0	0	0	0	0	0	0	0	0	0	0	0	0	0	0	0	0	0	0	0	0	0	0	0	0	0	0	0	0	0	0	0	0	0	1	0	0	0
ENSG00000010932.14	0	1	0	0	0	0	0	0	1	1	0	0	0	0	0	0	0	0	0	0	0	0	0	0	0	0	0	0	0	0	0	0	0	0	0	0	0	0	0	0	0	0	0	0	0	1	0	0	0
ENSG00000076258.8	0	1	0	0	0	0	0	0	1	1	0	0	0	0	0	0	0	0	0	0	0	0	0	0	0	0	0	0	0	0	0	0	0	0	0	0	0	0	0	0	0	0	0	0	0	1	0	0	0
ENSG00000117523.14	0	1	0	0	0	0	0	0	1	1	0	0	0	0	0	0	0	0	0	0	0	0	0	0	0	0	0	0	0	0	0	0	0	0	0	0	0	0	0	0	0	0	0	0	0	1	0	0	0
ENSG00000034971.13	0	1	0	0	0	0	0	0	1	1	0	0	0	0	0	0	0	0	0	0	0	0	0	0	0	0	0	0	0	0	0	0	0	0	0	0	0	0	0	0	0	0	0	0	0	1	0	0	0
ENSG00000117533.13	0	1	0	0	0	0	0	0	1	1	0	0	0	0	0	0	0	0	0	0	0	0	0	0	0	0	0	0	0	0	0	0	0	0	0	0	0	0	0	0	0	0	0	0	0	1	0	0	0
ENSG00000010165.18	0	1	0	0	0	0	0	0	1	1	0	0	0	0	0	0	0	0	0	0	0	0	0	0	0	0	0	0	0	0	0	0	0	0	0	0	0	0	0	0	0	0	0	0	0	1	0	0	0
ENSG00000197959.12	0	1	0	0	0	0	0	0	1	1	0	0	0	0	0	0	0	0	0	0	0	0	0	0	0	0	0	0	0	0	0	0	0	0	0	0	0	0	0	0	0	0	0	0	0	1	0	0	0
ENSG00000135845.8	0	1	0	0	0	0	0	0	0	1	0	0	0	0	0	0	0	0	0	0	0	0	0	0	0	0	0	0	0	0	0	0	0	0	0	0	0	0	0	0	0	0	0	0	0	1	0	0	0
ENSG00000180999.9	0	1	0	0	0	0	0	0	0	1	0	0	0	0	0	0	0	0	0	0	0	0	0	0	0	0	0	0	0	0	0	0	0	0	0	0	0	0	0	0	0	0	0	0	0	1	0	0	0
ENSG00000094975.12	0	1	0	0	0	0	0	0	0	1	0	0	0	0	0	0	0	0	0	0	0	0	0	0	0	0	0	0	0	0	0	0	0	0	0	0	0	0	0	0	0	0	0	0	0	1	1	0	0
ENSG00000117560.7	0	1	0	0	0	0	0	0	0	1	0	0	0	0	0	0	0	0	0	0	0	0	0	0	0	0	0	0	0	0	0	0	0	0	0	0	0	0	0	0	0	0	0	0	0	1	0	0	0
ENSG00000120337.8	0	1	0	0	0	1	0	0	0	1	0	0	0	0	0	0	0	0	0	0	0	0	0	0	0	0	0	0	0	0	0	0	0	0	0	0	0	0	0	0	0	0	0	0	0	1	0	0	0
ENSG00000117586.9	0	1	0	0	0	1	0	0	0	1	0	0	0	0	0	0	0	0	0	0	0	0	0	0	0	0	0	0	0	0	0	0	0	0	0	0	0	0	0	0	0	0	0	0	0	1	0	0	0
ENSG00000117592.8	0	1	0	0	0	0	0	0	0	1	0	0	0	0	0	0	0	0	0	0	0	0	0	0	0	0	0	0	0	0	0	0	0	0	0	0	0	0	0	0	0	0	0	0	0	1	0	0	0
ENSG00000162753.11	0	1	0	0	0	0	0	0	0	1	0	0	0	0	0	0	0	0	0	0	0	0	0	0	0	0	0	0	0	0	0	0	0	0	0	0	0	0	0	0	0	0	0	0	0	1	0	0	0
ENSG00000183831.6	0	1	0	0	0	0	0	0	0	1	0	0	0	0	0	0	0	0	0	0	0	0	0	0	0	0	0	0	0	0	0	0	0	0	0	0	0	0	0	0	0	0	0	0	0	1	0	0	0
ENSG00000076321.9	0	1	0	0	0	0	0	0	0	1	0	0	0	0	0	0	0	0	0	0	0	0	0	0	0	0	0	0	0	0	0	0	0	0	0	0	0	0	0	0	0	0	0	0	0	1	0	0	0
ENSG00000120334.14	0	1	0	0	0	0	0	0	0	1	0	0	0	0	0	0	0	0	0	0	0	0	0	0	0	0	0	0	0	0	0	0	0	0	0	0	0	0	0	0	0	0	0	0	0	1	0	0	0
ENSG00000117593.9	0	1	0	0	0	0	0	0	0	1	0	0	0	0	0	0	0	0	0	0	0	0	0	0	0	0	0	0	0	0	0	0	0	0	0	0	0	0	0	0	0	0	0	0	0	1	0	0	0
ENSG00000185278.13	0	1	0	0	0	0	0	0	0	1	0	0	0	0	0	0	0	0	0	0	0	0	0	0	0	0	0	0	0	0	0	0	0	0	0	0	0	0	0	0	0	0	0	0	0	1	0	0	0
ENSG00000117601.12	0	1	0	0	0	0	0	0	0	1	0	0	0	0	0	0	0	0	0	0	0	0	0	0	0	0	0	0	0	0	0	0	0	0	0	0	0	0	0	0	0	0	0	0	0	1	0	0	0
ENSG00000135870.10	0	1	0	0	0	0	0	0	0	1	0	0	0	0	0	0	0	0	0	0	0	0	0	0	0	0	0	0	0	0	0	0	0	0	0	0	0	0	0	0	0	0	0	0	0	1	0	0	0
ENSG00000152061.20	0	1	0	0	0	0	0	0	-1	1	0	0	0	0	0	0	0	0	0	0	0	0	0	0	0	0	0	0	0	0	0	0	0	0	0	0	0	0	0	0	0	0	0	0	0	1	0	0	0
ENSG00000203737.3	0	1	0	0	0	0	0	0	0	1	0	0	0	0	0	0	0	0	0	0	0	0	0	0	0	0	0	0	0	0	0	0	0	0	0	0	0	0	0	0	0	0	0	0	0	1	0	0	0
ENSG00000116161.16	0	1	0	0	0	0	0	0	-1	1	0	0	0	0	0	0	0	0	0	0	0	0	0	0	0	0	0	0	0	0	0	0	0	0	0	0	0	0	0	0	0	0	0	0	0	1	0	0	0
ENSG00000120333.4	0	1	0	0	0	0	0	0	-1	1	0	0	0	0	0	0	0	0	0	0	0	0	0	0	0	0	0	0	0	0	0	0	0	0	0	0	0	0	0	0	0	0	0	0	0	1	0	0	0
ENSG00000120332.14	0	1	0	0	0	0	0	0	-1	1	0	0	0	0	0	0	0	0	0	0	0	0	0	0	0	0	0	0	0	0	0	0	0	0	0	0	0	0	0	0	0	0	0	0	0	1	0	0	0
ENSG00000235750.8	0	1	0	0	0	0	0	0	-1	1	0	0	0	0	0	0	0	0	0	0	0	0	0	0	0	0	0	0	0	0	0	0	0	0	0	0	0	0	0	0	0	0	0	0	0	1	0	0	0
ENSG00000116147.15	0	1	0	0	0	0	0	0	-1	1	0	0	0	0	0	0	0	0	0	0	0	0	0	0	0	0	0	0	0	0	0	0	0	0	0	0	0	0	0	0	0	0	0	0	0	1	0	0	0
ENSG00000143207.18	0	1	0	0	0	0	0	0	-1	1	0	0	0	0	0	0	0	0	0	0	0	0	0	0	0	0	0	0	0	0	0	0	0	0	0	0	0	0	0	0	0	0	0	0	0	1	0	0	0
ENSG00000116183.9	0	1	0	0	0	0	0	0	-1	1	0	0	0	0	0	0	0	0	0	0	0	0	0	0	0	0	0	0	0	0	0	0	0	0	0	0	0	0	0	0	0	0	0	0	0	0	0	0	-1
ENSG00000152092.14	0	1	0	0	0	0	0	0	0	1	0	0	0	0	0	0	0	0	0	0	0	0	0	0	0	0	0	0	0	0	0	0	0	0	0	0	0	0	0	0	0	0	0	0	0	0	1	0	0
ENSG00000198797.6	0	1	0	0	0	0	0	0	1	1	0	0	0	0	0	0	0	0	0	0	0	0	0	0	0	0	0	0	0	0	0	0	0	0	0	0	0	0	0	0	0	0	0	0	0	0	1	0	0
ENSG00000120341.17	0	1	0	0	0	0	0	0	1	1	0	0	0	0	0	0	0	0	0	0	0	0	0	0	0	0	0	0	0	0	0	0	0	0	0	0	0	0	0	0	0	0	0	0	0	0	0	0	0
ENSG00000075391.15	0	1	0	0	0	0	0	0	1	1	0	0	0	0	0	0	0	0	0	0	0	0	0	0	0	0	0	0	0	0	0	0	0	0	0	0	0	0	0	0	0	0	0	0	0	0	0	0	0
ENSG00000240021.8	0	1	0	0	0	0	0	0	1	1	0	0	0	0	0	0	0	0	0	0	0	0	0	0	0	0	0	0	0	0	0	0	0	0	0	0	0	0	0	0	0	0	0	0	0	0	0	0	0
ENSG00000116191.16	0	1	0	0	0	0	0	0	1	1	0	0	0	0	0	0	0	0	0	0	0	0	0	0	0	0	0	0	0	0	0	0	0	0	0	0	0	0	0	0	0	0	0	0	0	0	0	0	0
ENSG00000116194.11	0	1	0	0	0	0	0	0	1	1	0	0	0	0	0	0	0	0	0	0	0	0	0	0	0	0	0	0	0	0	0	0	0	0	0	0	0	0	0	0	0	0	0	0	0	0	0	0	0
ENSG00000116199.10	0	1	0	0	0	0	0	0	1	1	0	0	0	0	0	0	0	0	0	0	0	0	0	0	0	0	0	0	0	0	0	0	0	0	0	0	0	0	0	0	0	0	0	0	0	0	0	0	0
ENSG00000186283.12	0	1	0	0	0	0	0	0	1	1	0	0	0	0	0	0	0	0	0	0	0	0	0	0	0	0	0	0	0	0	0	0	0	0	0	0	0	0	0	0	0	0	0	0	0	0	0	0	0
ENSG00000143322.18	0	1	0	0	0	0	0	0	1	1	0	0	0	0	0	0	0	0	0	0	0	0	0	0	0	0	0	0	0	0	0	0	0	0	0	0	0	0	0	0	0	0	0	0	0	0	-1	0	0
ENSG00000057252.11	0	1	0	0	0	0	0	0	1	1	0	0	0	0	0	0	0	0	0	0	0	0	0	0	0	0	0	0	0	0	0	0	0	0	0	0	0	0	0	0	0	0	0	0	0	0	0	0	0
ENSG00000162779.19	0	1	0	0	0	0	0	0	1	1	0	0	0	0	0	0	0	0	0	0	0	0	0	0	0	0	0	0	0	0	0	0	0	0	0	0	0	0	0	0	0	0	0	0	0	0	1	0	0
ENSG00000116218.11	0	1	0	0	0	0	0	0	1	1	0	0	0	0	0	0	0	0	0	0	0	0	0	0	0	0	0	0	0	0	0	0	0	0	0	0	0	0	0	0	0	0	0	0	0	0	1	0	0
ENSG00000162782.14	0	1	0	0	0	0	0	0	1	1	0	0	0	0	0	0	0	0	0	0	0	0	0	0	0	0	0	0	0	0	0	0	0	0	0	0	0	0	0	0	0	0	0	0	0	0	1	0	0
ENSG00000143340.6	0	1	0	0	0	0	0	0	1	1	0	0	0	0	0	0	0	0	0	0	0	0	0	0	0	0	0	0	0	0	0	0	0	0	0	0	0	0	0	0	0	0	0	0	0	0	0	0	0
ENSG00000169905.11	0	1	0	0	0	0	0	0	1	1	0	0	0	0	0	0	0	0	0	0	0	0	0	0	0	0	0	0	0	0	0	0	0	0	0	0	0	0	0	0	0	0	0	0	0	0	0	0	0
ENSG00000143337.17	0	1	0	0	0	0	0	0	1	1	0	0	0	0	0	0	0	0	0	0	0	0	0	0	0	0	0	0	0	0	0	0	0	0	0	0	0	0	0	0	0	0	0	0	0	0	0	0	0
ENSG00000135837.14	0	1	0	0	0	0	0	0	1	1	0	0	0	0	0	0	0	0	0	0	0	0	0	0	0	0	0	0	0	0	0	0	0	0	0	0	0	0	0	0	0	0	0	0	0	0	0	0	0
ENSG00000116260.15	0	1	0	0	0	0	0	0	1	1	0	0	0	0	0	0	0	0	0	0	0	0	0	0	0	0	0	0	0	0	0	0	0	0	0	0	0	0	0	0	0	0	0	0	0	0	0	0	0
ENSG00000121454.5	0	1	0	0	0	0	0	0	1	1	0	0	0	0	0	0	0	0	0	0	0	0	0	0	0	0	0	0	0	0	0	0	0	0	0	0	0	0	0	0	0	0	0	0	0	0	0	0	0
ENSG00000230124.5	0	1	0	0	0	0	0	0	1	1	0	0	0	0	0	0	0	0	0	0	0	0	0	0	0	0	0	0	0	0	0	0	0	0	0	1	0	0	0	0	0	0	0	0	0	0	0	0	0
ENSG00000143324.12	0	1	0	0	0	0	0	0	1	1	0	0	0	0	0	0	0	0	0	0	0	0	0	0	0	0	0	0	0	0	0	0	0	0	0	1	0	0	0	0	0	0	0	0	0	0	0	0	0
ENSG00000135835.9	0	0	0	0	0	0	0	0	1	1	0	0	0	0	0	0	0	0	0	0	0	0	0	0	0	0	0	0	0	0	0	0	0	0	0	0	0	0	0	0	0	0	0	0	0	0	0	0	0
ENSG00000135823.12	0	0	0	0	0	0	0	0	1	1	0	0	0	0	0	0	0	0	0	0	0	0	0	0	0	0	0	0	0	0	0	0	0	0	0	0	0	0	0	0	0	0	0	0	0	0	0	0	0
ENSG00000153029.13	0	1	0	0	0	0	0	0	1	1	0	0	0	0	0	0	0	0	0	0	0	0	0	0	0	0	0	0	0	0	0	0	0	0	0	0	0	0	0	0	0	0	0	0	0	0	0	0	0
ENSG00000162783.10	0	1	0	0	0	0	0	0	1	1	0	0	0	0	0	0	0	0	0	0	0	0	0	0	0	0	0	0	0	0	0	0	0	0	0	0	0	0	0	0	0	0	0	0	0	0	0	0	0
ENSG00000198216.9	0	1	0	0	0	0	0	0	1	1	0	0	0	0	0	0	0	0	0	0	0	0	0	0	0	0	0	0	0	0	0	0	0	0	0	0	0	0	0	0	0	0	0	0	0	0	0	0	0
ENSG00000179930.5	0	1	0	0	0	0	0	0	1	1	0	0	0	0	0	0	0	0	0	0	0	0	0	0	0	0	0	0	0	0	0	0	0	0	0	0	0	0	0	0	0	0	0	0	0	0	0	0	0
ENSG00000135821.15	0	1	0	0	0	0	0	0	1	1	0	1	0	0	0	0	0	0	0	0	0	0	0	0	0	0	0	0	0	0	0	0	0	0	0	0	0	0	0	0	0	0	0	0	0	0	0	0	0
ENSG00000203730.2	0	1	0	0	0	0	0	0	1	1	0	1	0	0	0	0	0	0	0	0	0	0	0	0	0	0	0	0	0	0	0	0	0	0	0	0	0	0	0	0	0	0	0	0	0	0	0	0	0
ENSG00000121446.16	0	1	0	0	0	0	0	0	1	1	0	1	0	0	0	0	0	0	0	0	0	0	0	0	0	0	0	0	0	0	0	0	0	0	0	0	0	0	0	0	0	0	0	0	0	0	0	0	0
ENSG00000135828.10	0	1	0	0	0	0	0	0	1	1	0	1	0	0	0	0	0	0	0	0	0	0	0	0	0	0	0	0	0	0	0	0	0	0	0	0	0	0	0	0	0	0	0	0	0	0	0	0	0
ENSG00000143333.6	0	1	0	0	0	0	0	0	1	1	0	1	0	0	0	0	0	0	0	0	0	0	0	0	0	0	0	0	0	0	0	0	0	0	0	0	0	0	0	0	0	0	0	0	0	0	0	0	0
ENSG00000135824.11	0	1	0	0	0	0	0	0	1	1	0	1	0	0	0	0	0	0	0	0	0	0	0	0	0	0	0	0	0	0	0	0	0	0	0	0	0	0	0	0	0	0	0	0	0	0	0	0	0
ENSG00000135838.12	0	1	0	0	0	0	0	0	1	1	0	1	0	0	0	0	0	0	0	0	0	0	0	0	0	0	0	0	0	0	0	0	0	0	0	0	0	0	0	0	0	0	0	0	0	0	0	0	0
ENSG00000135829.15	0	1	0	0	0	0	0	0	1	1	0	1	0	0	0	0	0	0	0	0	0	0	0	0	0	0	0	0	0	0	0	0	0	0	0	0	0	0	0	0	0	0	0	0	0	0	0	0	0
ENSG00000157060.13	0	1	0	0	0	0	0	0	1	1	0	0	0	0	0	0	0	0	0	0	0	0	0	0	0	0	0	0	0	0	0	0	0	0	0	0	0	0	0	0	0	0	0	0	0	0	0	0	0
ENSG00000135862.5	0	1	0	0	0	0	0	0	1	1	0	0	0	0	0	0	0	0	0	0	0	0	0	0	0	0	0	0	0	0	0	0	0	0	0	0	0	0	0	0	0	0	0	0	0	0	0	0	0
ENSG00000058085.13	0	1	0	0	0	0	0	0	1	1	0	-1	0	0	0	0	0	0	0	0	0	0	0	0	0	0	0	0	0	0	0	0	0	0	0	0	0	0	0	0	0	0	0	0	0	0	0	0	0
ENSG00000157064.9	0	1	0	0	0	0	0	0	1	1	0	0	0	0	0	0	0	0	0	0	0	0	0	0	0	0	0	0	0	0	0	0	0	0	0	0	0	0	0	0	0	0	0	0	0	0	0	0	0
ENSG00000116698.19	0	1	0	0	0	0	0	0	1	1	0	0	0	0	0	0	0	0	0	0	0	0	0	0	0	0	0	0	0	0	0	0	0	0	0	0	0	0	0	0	0	0	0	0	0	0	0	0	0
ENSG00000116701.13	0	1	0	0	0	0	0	0	1	1	0	0	0	0	0	0	0	0	0	0	0	0	0	0	0	0	0	0	0	0	0	0	0	0	0	0	0	0	0	0	0	0	0	0	0	0	0	0	0
ENSG00000162704.14	0	1	0	0	0	0	0	0	1	1	0	0	0	0	0	0	0	0	0	0	0	0	0	0	0	0	0	0	0	0	0	0	0	0	0	0	0	0	0	0	0	0	0	0	0	0	0	0	0
ENSG00000143344.14	0	1	0	0	0	0	0	0	1	1	0	0	0	0	0	0	0	0	0	0	0	0	0	0	0	0	0	0	0	0	0	0	0	0	0	0	0	0	0	0	0	0	0	0	0	0	0	0	0
ENSG00000173627.7	0	1	0	0	0	0	0	0	1	1	0	0	0	0	0	0	0	0	0	0	0	0	0	0	0	0	0	0	0	0	0	0	0	0	0	0	0	0	0	0	0	0	0	0	0	0	0	0	0
ENSG00000198756.9	0	1	0	0	0	0	0	0	1	1	0	0	0	0	0	0	0	0	0	0	0	0	0	0	0	0	0	0	0	0	0	0	0	0	0	0	0	0	0	0	0	0	0	0	0	0	0	0	0
ENSG00000198860.10	0	1	0	0	0	0	0	0	1	1	0	0	0	0	0	0	0	0	0	0	0	0	0	0	0	0	0	0	0	0	0	0	0	0	0	0	0	0	0	0	0	0	0	0	0	0	0	0	0
ENSG00000116667.11	0	1	0	0	0	0	0	0	1	1	0	0	0	0	0	0	0	0	0	0	0	0	0	0	0	0	0	0	0	0	0	0	0	0	0	0	0	0	0	0	0	0	0	0	0	0	0	0	0
ENSG00000116406.17	0	1	0	0	0	0	0	0	1	1	0	0	0	0	0	0	0	0	0	0	0	0	0	0	0	0	0	0	0	0	0	0	0	0	0	0	0	0	0	0	0	0	0	0	0	0	0	0	0
ENSG00000135842.15	0	1	0	0	0	0	0	0	1	1	0	0	0	0	0	0	0	0	0	0	0	0	0	0	0	0	0	0	0	0	0	0	0	0	0	0	0	0	0	0	0	0	0	0	0	0	0	0	0
ENSG00000121481.9	0	1	0	0	0	0	0	0	0	1	0	0	0	0	0	0	0	0	0	0	0	0	0	0	0	0	0	0	0	0	0	0	0	0	0	0	0	0	0	0	0	0	0	0	0	0	0	0	0
ENSG00000121486.10	0	1	0	0	0	0	0	0	0	1	0	0	0	0	0	0	0	0	0	0	0	0	0	0	0	0	0	0	0	0	0	0	0	0	0	0	0	0	0	0	0	0	0	0	0	0	0	0	0
ENSG00000116668.11	0	1	0	0	0	0	0	0	0	1	0	0	0	0	0	0	0	0	0	0	0	0	0	0	0	0	0	0	0	0	0	0	0	0	0	0	0	0	0	0	0	0	0	0	0	0	0	0	0
ENSG00000116679.14	0	1	0	0	0	0	0	0	0	1	0	0	0	0	0	0	0	0	0	0	0	0	0	0	0	0	0	0	0	0	0	0	0	0	0	0	0	0	0	0	0	0	0	0	0	0	0	0	0
ENSG00000143341.10	0	1	0	0	0	0	0	0	0	1	0	0	0	0	0	0	0	0	0	0	0	0	0	0	0	0	0	0	0	0	0	0	0	0	0	0	0	0	0	0	0	0	0	0	0	0	0	0	0
ENSG00000116690.10	0	1	0	0	0	0	0	0	0	1	0	0	0	0	0	0	0	0	0	0	0	0	0	0	0	0	0	0	0	0	0	0	0	0	0	0	0	0	0	0	0	0	0	0	0	0	0	0	0
ENSG00000047410.12	0	1	0	0	0	0	0	0	0	1	0	0	0	0	0	0	0	0	0	0	0	0	0	0	0	0	0	0	0	0	0	0	0	0	0	0	0	0	0	0	0	0	0	0	0	0	0	0	0
ENSG00000157181.13	0	1	0	0	0	0	0	0	0	1	0	0	0	0	0	0	0	0	0	0	0	0	0	0	0	0	0	0	0	0	0	0	0	0	0	0	0	0	0	0	0	0	0	0	0	0	0	0	0
ENSG00000279374.1	0	1	0	0	0	0	0	0	0	1	0	0	0	0	0	0	0	0	0	0	0	0	0	0	0	0	0	0	0	0	0	0	0	0	0	0	0	0	0	0	0	0	0	0	0	0	0	0	0
ENSG00000262180.1	0	1	0	0	0	0	0	0	0	1	0	0	0	0	0	0	0	0	0	0	0	0	0	0	0	0	0	0	0	0	0	0	0	0	0	0	0	0	0	0	0	0	0	0	0	0	0	0	0
ENSG00000116703.13	0	1	0	0	0	0	0	0	0	1	0	0	0	0	0	0	0	0	0	0	0	0	1	0	0	0	0	0	0	0	0	0	0	0	0	0	0	0	0	0	0	0	0	0	0	0	0	0	0
ENSG00000073756.10	0	1	0	0	0	0	0	0	0	1	0	0	0	0	0	0	0	0	0	0	0	0	0	0	0	0	0	0	0	0	0	0	0	0	0	0	0	0	0	0	0	0	0	0	0	0	1	0	0
ENSG00000116711.9	0	1	0	0	0	0	0	0	0	1	0	0	0	0	0	0	0	0	0	0	0	0	0	0	0	0	0	0	0	0	0	0	0	0	0	0	0	0	0	0	0	0	0	0	0	0	0	0	0
ENSG00000162670.9	0	1	0	0	0	0	0	0	0	1	0	0	0	0	0	0	0	0	0	0	0	0	0	0	0	0	0	0	0	0	0	0	0	0	0	0	0	0	0	0	0	0	0	0	0	0	0	0	0
ENSG00000150681.8	0	1	0	0	0	0	0	0	0	1	0	0	0	0	0	0	0	0	0	0	0	0	0	0	0	0	0	0	0	0	0	-1	0	0	0	0	0	0	0	0	0	0	0	0	0	0	0	0	0
ENSG00000253148.1	0	1	0	0	0	0	0	0	0	1	0	0	0	0	0	0	0	0	0	0	0	0	0	0	0	0	0	0	0	0	0	-1	0	0	0	0	0	0	0	0	0	0	0	0	0	0	0	0	0
ENSG00000090104.10	0	1	0	0	0	0	0	0	1	1	0	0	0	0	0	0	0	0	0	0	0	0	0	0	0	0	0	0	0	0	0	-1	0	0	0	0	0	0	0	0	0	0	0	0	0	0	0	0	0
ENSG00000127074.13	0	1	0	0	0	0	0	0	1	1	0	0	0	0	0	0	0	0	0	0	0	0	0	0	0	0	0	0	0	0	0	-1	0	0	0	0	0	0	0	0	0	-1	0	0	0	0	0	0	0
ENSG00000116741.7	0	1	0	0	0	0	0	0	1	1	0	0	0	0	0	0	0	0	0	0	0	0	0	0	0	0	0	0	0	0	0	-1	0	0	0	0	0	0	0	0	0	0	0	0	0	0	-1	0	0
ENSG00000116750.12	0	1	0	0	0	0	0	0	1	1	0	0	0	0	0	0	0	0	0	0	0	0	0	0	0	0	0	0	0	0	0	-1	0	0	0	0	0	0	0	0	0	0	0	0	0	0	-1	0	0
ENSG00000116747.11	0	1	0	0	0	0	0	0	1	1	0	0	0	0	0	0	0	0	0	0	0	0	0	0	0	0	0	0	0	0	0	0	0	0	0	0	0	0	0	0	0	0	0	0	0	0	-1	0	0
ENSG00000023572.7	0	1	0	0	0	0	0	0	1	1	0	0	0	0	0	0	0	0	0	0	0	0	0	0	0	0	0	0	0	0	0	0	0	0	0	0	0	0	0	0	0	1	0	0	0	0	-1	0	0
ENSG00000134371.9	0	1	0	0	0	0	0	0	1	1	0	0	0	0	0	0	0	0	0	0	0	0	0	0	0	0	0	0	0	0	0	0	0	0	0	0	0	0	0	0	0	1	0	0	0	0	-1	0	0
ENSG00000162630.5	0	1	0	0	0	0	0	0	0	1	0	0	0	0	0	0	0	0	0	0	0	0	0	0	0	0	0	0	0	0	0	0	0	0	0	0	0	0	0	0	0	1	0	0	0	0	-1	0	0
ENSG00000162687.15	0	1	0	0	0	0	0	0	0	1	0	0	0	0	0	0	0	0	0	0	0	0	0	0	0	0	0	0	0	0	0	0	0	0	0	0	0	0	0	0	0	0	0	1	0	0	0	0	0
ENSG00000000971.14	0	1	0	0	0	0	0	0	0	1	0	0	0	0	0	0	0	0	0	0	0	0	0	0	0	0	0	0	0	0	0	0	0	0	0	0	0	0	0	0	0	0	0	0	0	0	0	0	0
ENSG00000080910.10	0	1	0	0	0	0	0	0	0	1	0	0	0	0	0	0	0	0	0	0	0	0	0	0	0	0	0	0	0	0	0	0	0	0	0	0	0	0	0	0	0	0	0	0	0	0	0	0	0
ENSG00000116785.12	0	1	0	0	0	0	0	0	0	1	0	0	0	0	0	0	0	0	0	0	0	0	0	0	0	0	0	0	0	0	0	0	0	0	0	0	0	0	0	0	0	0	0	0	0	0	0	0	0
ENSG00000134365.11	0	1	0	0	0	0	0	0	0	1	0	0	0	0	0	0	0	0	0	0	0	0	0	0	0	0	0	0	0	0	0	0	0	0	0	0	0	0	0	0	0	0	0	0	0	0	0	0	0
ENSG00000244414.5	0	1	0	0	0	0	0	0	0	1	0	0	0	0	0	0	0	0	0	0	0	0	0	0	0	0	0	0	0	0	0	0	0	0	0	0	0	0	0	0	0	0	0	0	0	0	0	0	0
ENSG00000276911.1	0	1	0	0	0	0	0	0	0	1	0	0	0	0	0	0	0	0	0	0	0	0	0	0	0	0	0	0	0	0	0	0	0	0	0	0	0	0	0	0	0	0	0	0	0	0	0	0	0
ENSG00000134389.9	0	1	0	0	0	0	0	0	0	1	0	0	0	0	0	0	0	0	0	0	0	0	0	0	0	0	0	0	0	0	0	0	0	0	0	0	0	0	0	0	0	0	0	0	0	0	0	0	0
ENSG00000143278.3	0	1	0	0	0	0	0	0	0	1	0	0	0	0	0	0	0	0	0	0	0	0	0	0	0	0	0	0	0	0	0	0	0	0	0	0	0	0	0	0	0	0	0	0	0	0	0	0	0
ENSG00000066279.15	0	1	0	0	0	0	0	0	0	1	0	-1	0	0	0	0	0	0	0	0	0	0	0	0	0	0	0	0	0	0	0	0	0	0	0	0	0	0	0	0	0	0	0	0	0	0	0	0	0
ENSG00000177888.7	0	1	0	0	0	0	0	0	0	1	0	-1	0	0	0	0	0	0	0	0	0	0	0	0	0	0	0	0	0	0	0	0	0	0	0	0	0	0	0	0	0	0	0	0	0	0	0	0	0
ENSG00000134376.13	0	1	0	0	0	0	0	0	0	1	0	-1	0	0	0	0	0	0	0	0	0	0	0	0	0	0	0	0	0	0	0	0	0	0	0	0	0	0	0	0	0	0	0	0	0	0	0	0	0
ENSG00000213047.10	0	1	0	0	0	0	0	0	0	1	0	-1	0	0	0	0	0	0	0	0	0	0	0	0	0	0	0	0	0	0	0	0	0	0	0	0	0	0	0	0	0	0	0	0	0	0	0	0	0
ENSG00000203724.9	0	1	0	0	0	0	0	0	0	1	0	-1	0	0	0	0	0	0	0	0	0	0	0	0	0	0	0	0	0	0	0	0	0	0	0	0	0	0	0	0	0	0	0	0	0	0	0	0	0
ENSG00000143355.14	0	1	0	0	0	0	0	0	0	1	0	-1	0	0	0	0	0	0	0	0	0	0	0	0	0	0	0	0	0	0	0	0	0	0	0	0	0	0	0	0	0	0	0	0	0	0	0	0	0
ENSG00000151414.13	0	1	0	0	0	0	0	0	0	1	0	-1	0	0	0	0	0	0	0	0	0	0	0	0	0	0	0	0	0	0	0	0	0	0	0	0	0	0	0	0	0	0	0	0	0	0	0	0	0
ENSG00000151418.10	0	1	0	0	0	0	0	0	-1	1	0	-1	0	0	0	0	0	0	0	0	0	0	0	0	0	0	0	0	0	0	0	0	0	0	0	0	0	0	0	0	0	0	0	0	0	0	0	0	0
ENSG00000081237.17	0	1	0	0	0	0	0	0	-1	1	0	-1	0	0	0	0	0	0	0	0	0	0	0	0	0	0	0	0	0	0	0	0	0	0	0	0	0	0	0	0	0	0	0	0	0	0	0	0	0
ENSG00000116833.12	0	1	0	0	0	0	0	0	0	1	0	-1	0	0	0	0	0	0	0	0	0	0	0	0	0	0	0	0	0	0	0	0	0	0	0	0	0	0	0	0	0	0	0	0	0	0	0	0	0
ENSG00000162702.7	0	1	0	0	0	0	0	0	0	1	0	-1	0	0	0	0	0	0	0	0	0	0	0	0	0	0	0	0	0	0	0	0	0	0	0	0	0	0	0	0	0	0	0	0	0	0	0	0	0
ENSG00000118193.10	0	1	0	0	0	0	0	0	0	1	0	-1	0	0	0	0	0	0	0	0	0	0	0	0	0	0	0	0	0	0	0	0	0	0	0	0	0	0	0	0	0	0	0	0	0	0	0	0	0
ENSG00000118197.12	0	1	0	0	0	0	0	0	0	1	0	-1	0	0	0	0	0	0	0	0	0	0	0	0	0	0	0	0	0	0	0	0	0	0	0	0	0	0	0	0	0	0	0	0	0	0	0	0	0
ENSG00000118200.13	0	1	0	0	0	0	0	0	0	1	0	-1	0	0	0	0	0	0	0	0	0	0	0	0	0	0	0	0	0	0	0	0	0	0	0	0	0	0	0	0	0	0	0	0	0	0	0	0	0
ENSG00000170128.3	0	1	0	0	0	0	0	0	0	1	0	-1	0	0	0	0	0	0	0	0	0	0	0	0	0	0	0	0	0	0	0	0	0	0	0	0	0	0	0	0	0	0	0	0	0	0	0	0	0
ENSG00000163362.9	0	1	0	0	0	0	0	0	0	1	0	-1	0	0	0	0	0	0	0	0	0	0	0	0	0	0	0	0	0	0	0	0	0	0	0	0	0	0	0	0	0	0	0	0	0	0	0	0	0
ENSG00000116852.13	0	1	0	0	0	0	0	0	0	1	0	-1	0	0	0	0	0	0	0	0	0	0	0	0	0	0	0	0	0	0	0	0	0	0	0	0	0	0	0	0	0	0	0	0	0	0	0	0	0
ENSG00000081248.9	0	1	0	0	0	0	0	0	0	1	0	-1	0	0	0	0	0	0	0	0	0	0	0	0	0	0	0	0	0	0	0	0	0	0	0	0	0	0	0	0	0	0	0	0	0	0	0	0	0
ENSG00000232237.3	0	1	0	0	0	0	0	0	0	1	0	-1	0	0	0	0	0	0	0	0	0	0	0	0	0	0	0	0	0	0	0	0	0	0	0	0	0	0	0	0	0	0	0	0	0	0	0	0	0
ENSG00000116857.15	0	1	0	0	0	0	0	0	0	1	0	-1	0	0	0	0	0	0	0	0	0	0	0	0	0	0	0	0	-1	0	0	0	0	0	0	0	0	0	0	0	0	0	0	0	0	0	0	0	0
ENSG00000163395.15	0	1	0	0	0	0	0	0	0	1	0	-1	0	0	0	0	0	0	0	0	0	0	0	0	0	0	0	0	-1	0	0	0	0	0	0	0	0	0	0	0	0	0	0	0	0	0	0	0	0
ENSG00000081277.10	0	1	0	0	0	0	0	0	0	1	0	-1	0	0	0	0	0	0	0	0	0	0	0	0	0	0	0	0	-1	0	0	0	0	0	0	0	0	0	0	0	0	0	0	0	0	0	0	0	0
ENSG00000118194.17	0	1	0	0	0	0	0	0	0	1	0	-1	0	0	0	0	0	0	0	0	0	0	0	0	0	0	0	0	0	0	0	0	0	0	0	0	0	0	0	0	0	0	0	0	0	0	0	0	0
ENSG00000159166.12	0	1	0	0	0	0	0	0	0	1	0	-1	0	0	0	0	0	0	0	0	0	0	0	0	0	0	0	0	0	0	0	0	0	0	0	0	0	0	0	0	0	0	0	0	0	0	0	0	0
ENSG00000159173.17	0	1	0	0	0	0	0	0	0	1	0	-1	0	0	0	0	0	0	0	0	0	0	0	0	0	0	0	0	0	0	0	0	0	0	0	0	0	0	0	0	0	0	0	0	0	0	0	0	0
ENSG00000174307.6	0	1	0	0	0	0	0	0	0	1	0	-1	0	0	0	0	0	0	0	0	0	0	0	0	0	0	0	0	0	0	0	0	0	0	0	0	0	0	0	0	0	0	0	0	0	0	0	0	0
ENSG00000159176.12	0	1	0	0	0	0	0	0	0	1	0	-1	0	0	0	0	0	0	0	0	0	0	0	0	0	0	0	0	0	0	0	0	0	0	0	0	0	0	0	0	0	0	0	0	0	0	0	0	0
ENSG00000134369.14	0	1	0	0	0	0	0	0	0	1	0	-1	0	0	0	0	0	0	0	0	0	0	0	0	0	0	0	0	0	0	0	0	0	0	0	0	0	0	0	0	0	0	0	0	0	0	0	0	0
ENSG00000198700.8	0	1	0	0	0	0	0	0	0	1	0	-1	0	0	0	0	0	0	0	0	0	0	0	0	0	0	0	0	0	0	0	0	0	0	0	0	0	0	0	0	0	0	0	0	0	0	0	0	0
ENSG00000198892.6	0	1	0	0	0	0	0	0	0	1	0	-1	0	0	0	0	0	0	0	0	0	0	0	0	0	0	0	0	0	0	0	0	0	0	0	0	0	0	0	0	0	0	0	0	0	0	0	0	0
ENSG00000163431.12	0	1	0	0	0	0	0	0	0	1	0	-1	0	0	0	0	0	0	0	0	0	0	0	0	0	0	0	0	0	0	0	0	0	0	0	0	0	0	0	0	0	0	0	0	0	0	0	0	0
ENSG00000134375.9	0	1	0	0	0	0	0	0	0	1	0	-1	0	0	0	0	0	0	0	0	0	0	0	0	0	0	0	0	0	0	0	0	0	0	0	0	0	0	0	0	0	0	0	0	0	0	0	0	0
ENSG00000176393.9	0	1	0	0	0	0	0	0	0	1	0	-1	0	0	0	0	0	0	0	0	0	0	0	0	0	0	0	0	0	0	0	0	0	0	0	0	0	0	0	0	0	0	0	0	0	0	0	0	0
ENSG00000163435.14	0	1	0	0	0	0	0	0	0	1	0	-1	0	0	0	0	0	0	0	0	0	0	0	0	0	0	0	0	0	0	0	0	0	0	0	0	0	0	0	0	0	0	0	0	0	0	0	0	0
ENSG00000170075.8	0	1	0	0	0	0	0	0	0	1	0	-1	0	0	0	0	0	0	0	0	0	0	0	0	0	0	0	0	0	0	0	0	0	0	0	0	0	0	0	0	0	0	0	0	0	0	0	0	0
ENSG00000143862.6	0	1	0	0	0	0	0	0	0	1	0	-1	0	0	0	0	0	0	0	0	0	0	0	0	0	0	0	0	0	0	0	0	0	0	0	0	0	0	0	0	0	0	0	0	0	0	0	0	0
ENSG00000143851.14	0	1	0	0	0	0	0	0	0	1	0	-1	0	0	0	0	0	0	0	0	0	0	0	0	0	0	0	0	0	0	0	0	0	0	0	0	0	0	0	0	0	0	0	0	0	0	0	0	0
ENSG00000133067.16	0	1	0	0	0	0	0	0	0	1	0	-1	0	0	0	0	0	0	0	0	0	0	0	0	0	0	0	0	0	0	0	0	0	0	0	0	0	0	0	0	0	0	0	0	0	0	0	0	0
ENSG00000077152.8	0	1	0	0	0	0	0	0	0	1	0	-1	0	0	0	0	0	0	0	0	0	0	0	0	0	0	0	0	0	0	0	0	0	0	0	0	0	0	0	0	0	0	0	0	1	0	0	0	0
ENSG00000077157.19	0	1	0	0	0	0	0	0	0	1	0	1	0	0	0	0	0	0	0	0	0	0	0	0	0	0	0	0	0	0	0	0	0	0	0	0	0	0	0	0	0	0	0	0	1	0	0	0	0
ENSG00000143858.10	0	1	0	0	0	0	0	0	0	1	0	1	0	0	0	0	0	0	0	0	0	0	0	0	0	0	0	0	0	0	0	0	0	0	0	0	0	0	0	0	0	0	0	0	0	0	0	0	0
ENSG00000117139.15	0	1	0	0	0	0	0	0	0	1	0	1	0	0	0	0	0	0	0	0	0	0	0	0	0	0	0	0	0	0	0	0	0	0	0	0	0	0	0	0	0	0	0	0	0	0	0	0	0
ENSG00000183155.4	0	1	0	0	0	0	0	0	0	1	0	1	0	0	0	0	0	0	0	0	0	0	0	0	0	0	0	0	0	0	0	0	0	0	0	0	0	0	0	0	0	0	0	0	0	0	0	0	0
ENSG00000117153.14	0	1	0	0	0	0	0	0	0	1	0	1	0	0	0	0	0	0	0	0	0	0	0	0	0	0	0	0	0	0	0	0	0	0	0	0	0	0	0	0	0	0	0	0	0	0	0	0	0
ENSG00000159346.11	0	1	0	0	0	0	0	0	0	1	0	1	0	0	0	0	0	0	0	0	0	0	0	0	0	0	0	0	0	0	0	0	0	0	0	0	0	0	0	0	0	0	0	0	0	0	0	0	0
ENSG00000159348.11	0	1	0	0	0	0	0	0	0	1	0	1	0	0	0	0	0	0	0	0	0	0	0	0	0	0	0	0	0	0	0	0	0	0	0	0	0	0	0	0	0	0	0	0	0	0	0	0	0
ENSG00000163444.10	0	1	0	0	0	0	0	0	0	1	0	1	0	0	0	0	0	0	0	0	0	0	0	0	0	0	0	0	0	0	0	0	0	0	0	0	0	0	0	0	0	0	0	0	0	0	0	0	0
ENSG00000143847.14	0	1	0	0	0	0	0	0	0	1	0	1	0	0	0	0	0	0	0	0	0	0	0	0	0	0	0	0	0	0	0	0	0	0	0	0	0	0	0	0	0	0	0	0	0	0	0	0	0
ENSG00000122180.4	0	1	0	0	0	0	0	0	0	1	0	1	0	0	0	0	0	0	0	0	0	0	0	0	0	0	0	0	0	0	0	0	0	0	0	0	0	0	0	0	0	0	0	0	0	0	0	0	0
ENSG00000163485.14	0	1	0	0	0	0	0	0	0	1	0	1	0	0	0	0	0	0	0	0	0	0	0	0	0	0	0	0	0	0	0	0	0	0	0	0	0	0	0	0	0	0	0	0	0	0	0	0	0
ENSG00000133055.7	0	1	0	0	0	0	0	0	0	1	0	1	0	0	0	0	0	0	0	0	0	0	0	0	0	0	0	0	0	0	0	0	0	0	0	0	0	0	0	0	0	0	0	0	0	0	0	0	0
ENSG00000133048.11	0	1	0	0	0	0	0	0	0	1	0	1	0	0	0	0	0	0	0	0	0	0	0	0	0	0	0	0	0	0	0	0	0	0	0	0	0	0	0	0	0	0	0	0	0	0	0	0	0
ENSG00000133063.14	0	1	0	0	0	0	0	0	0	1	0	1	0	0	0	0	0	0	0	0	0	0	0	0	0	0	0	0	0	0	0	0	0	0	0	0	0	0	0	0	0	0	0	0	0	0	0	0	0
ENSG00000159388.5	0	1	0	0	0	0	0	0	0	1	0	1	0	0	0	0	0	0	0	0	0	0	0	0	0	0	0	0	0	0	0	0	0	0	0	0	0	0	0	0	0	0	0	0	0	0	0	0	0
ENSG00000122176.10	0	1	0	0	0	0	0	0	0	1	0	1	0	0	0	0	0	0	0	0	0	0	0	0	0	0	0	0	0	0	0	0	0	0	0	0	0	0	0	0	0	0	0	0	0	0	0	0	0
ENSG00000188783.5	0	1	0	0	0	0	0	0	0	1	0	1	0	0	0	0	0	0	0	0	0	0	0	0	0	0	0	0	0	0	0	0	0	0	0	0	0	0	0	0	0	0	0	0	0	0	0	0	0
ENSG00000188770.8	0	1	0	0	0	0	0	0	0	1	0	1	0	0	0	0	0	0	0	0	0	0	0	0	0	0	0	0	0	0	0	0	0	0	0	0	0	0	0	0	0	0	0	0	0	0	0	0	0
ENSG00000058668.13	0	1	0	0	0	0	0	0	0	1	0	1	0	0	0	0	0	0	0	0	0	0	0	0	0	0	0	0	0	0	0	0	0	0	0	0	0	0	0	0	0	0	0	0	0	0	0	0	0
ENSG00000122188.11	0	1	0	0	0	0	0	0	0	1	0	1	0	0	0	0	0	0	0	0	0	0	0	0	0	0	0	0	0	0	0	0	0	0	0	0	0	0	0	0	0	0	0	0	0	0	0	0	0
ENSG00000058673.14	0	1	0	0	0	0	0	0	0	1	0	1	0	0	0	0	0	0	0	0	0	0	0	0	0	0	0	0	0	0	0	0	0	0	0	0	0	0	0	0	0	0	0	0	0	0	0	0	-1
ENSG00000257315.1	0	1	0	0	0	0	0	0	0	1	0	1	0	0	0	0	0	0	0	0	0	0	0	0	0	0	0	0	0	0	0	0	0	0	0	0	0	0	0	0	0	0	0	0	0	0	0	0	-1
ENSG00000182004.11	0	1	0	0	0	0	0	0	0	1	0	1	0	0	0	0	0	0	0	0	0	0	0	0	0	0	0	0	0	0	0	0	0	0	0	0	0	0	0	0	0	0	0	0	0	0	0	0	0
ENSG00000143842.13	0	1	0	0	0	0	0	0	0	1	0	1	0	0	0	0	0	0	0	0	0	0	0	0	0	0	0	0	0	0	0	0	0	0	0	0	0	0	0	0	0	0	0	0	0	0	0	0	0
ENSG00000143845.13	0	1	0	0	0	0	0	0	0	1	0	1	0	0	0	0	0	0	0	0	0	0	0	0	0	0	0	0	0	0	0	0	0	0	0	0	0	0	0	0	0	0	0	0	0	0	0	0	0
ENSG00000143839.13	0	1	0	0	0	0	0	0	0	1	0	1	0	0	0	0	0	0	0	0	0	0	0	0	0	0	0	0	0	0	0	0	0	0	0	0	0	0	0	0	0	0	0	0	0	0	0	0	0
ENSG00000170498.8	0	1	0	0	0	0	0	0	0	1	0	1	0	0	0	0	0	0	0	0	0	0	0	0	0	0	0	0	0	0	0	0	0	0	0	0	0	0	0	0	0	0	0	0	0	0	0	0	0
ENSG00000174567.7	0	1	0	0	0	0	0	0	0	1	0	1	0	0	0	0	0	0	0	0	0	0	0	0	0	0	0	0	0	0	0	0	0	0	0	0	0	0	0	0	0	0	0	0	0	0	0	0	0
ENSG00000143850.11	0	1	0	0	0	0	0	0	0	1	0	1	0	0	0	0	0	0	0	0	0	0	0	0	0	0	0	0	0	0	0	0	0	0	0	0	0	0	0	0	0	0	0	0	0	0	0	0	0
ENSG00000158615.8	0	1	0	0	0	0	0	0	0	1	0	1	0	0	0	0	0	0	0	0	0	0	0	0	0	0	0	0	0	0	0	0	0	0	0	0	0	0	0	0	0	0	0	0	0	0	0	0	0
ENSG00000133056.12	0	1	0	0	0	0	0	0	0	1	0	1	0	0	0	0	0	0	0	0	0	0	0	0	0	0	0	0	0	0	0	0	0	0	0	0	0	0	0	0	0	0	0	0	0	0	0	0	0
ENSG00000198625.11	0	1	0	0	0	0	0	0	0	0	0	1	0	0	0	0	0	0	0	0	0	0	0	0	0	0	0	0	0	0	0	0	0	0	0	0	0	0	0	0	0	0	0	0	0	0	0	0	0
ENSG00000170382.10	0	1	0	0	0	0	0	0	0	0	0	1	0	0	0	0	0	0	0	0	0	0	0	0	0	0	0	0	0	0	0	0	0	0	0	0	0	0	0	0	0	0	0	0	0	0	0	0	0
ENSG00000163531.14	0	1	0	0	0	0	0	0	0	0	0	1	0	0	0	0	0	0	0	0	0	0	0	0	0	0	0	0	0	0	0	0	0	0	0	0	0	0	0	0	0	0	0	0	0	0	0	0	0
ENSG00000184144.8	0	1	0	0	0	0	0	0	0	0	0	1	0	0	0	0	0	0	0	0	0	0	0	0	0	0	0	0	0	0	0	0	0	0	0	0	0	0	0	0	0	0	0	0	0	0	0	0	0
ENSG00000174529.7	0	1	0	0	0	0	0	0	0	0	0	1	0	0	0	0	0	0	0	0	0	0	0	0	0	0	0	0	0	0	0	0	0	0	0	0	0	0	0	0	0	0	0	0	0	0	0	0	0
ENSG00000117222.12	0	1	0	0	0	0	0	0	0	0	0	1	0	0	0	0	0	0	0	0	0	0	0	0	0	0	0	0	0	0	0	0	0	0	0	0	0	0	0	0	0	0	0	0	0	0	0	0	0
ENSG00000133059.15	0	1	0	0	0	0	0	0	0	0	0	1	0	0	0	0	0	0	0	0	0	0	0	0	0	0	0	0	0	0	0	0	0	0	0	0	0	0	0	0	0	0	0	0	0	0	0	0	0
ENSG00000133069.13	0	1	0	0	0	0	0	0	0	0	0	1	0	0	0	0	0	0	0	0	0	0	0	0	0	0	0	0	0	0	0	0	0	0	0	0	0	0	0	0	0	0	0	0	0	0	0	0	0
ENSG00000163545.7	0	1	0	0	0	0	0	0	0	0	0	1	0	0	0	0	0	0	0	0	0	0	0	0	0	0	0	0	0	0	0	0	0	0	0	0	0	0	0	0	0	0	0	0	0	0	0	0	0
ENSG00000162873.13	0	1	0	0	0	0	0	0	0	0	0	1	0	0	0	0	0	0	0	0	0	0	0	0	0	0	0	0	0	0	0	0	0	0	0	0	0	0	0	0	0	0	0	0	0	0	0	0	0
ENSG00000186007.8	0	1	0	0	0	0	0	0	0	0	0	1	0	0	0	0	0	0	0	0	0	0	0	0	0	0	0	0	0	0	0	0	0	0	0	0	0	0	0	0	0	0	0	0	0	0	0	0	0
ENSG00000117266.14	0	1	0	0	0	0	0	0	0	0	0	1	0	0	0	0	0	0	0	0	0	0	0	0	0	0	0	0	0	0	0	0	0	0	0	0	0	0	0	0	0	0	0	0	0	0	0	0	0
ENSG00000174514.11	0	1	0	0	0	0	0	0	0	0	0	1	0	0	0	0	0	0	0	0	0	0	0	0	0	0	0	0	0	0	0	0	0	0	0	0	0	0	0	0	0	0	0	0	0	0	0	0	0
ENSG00000158711.12	0	1	0	0	0	0	0	0	0	0	0	1	0	0	0	0	0	0	0	0	0	0	0	0	0	0	0	0	0	0	0	0	0	0	0	0	0	0	0	0	0	0	0	0	0	0	0	0	0
ENSG00000158715.5	0	1	0	0	0	0	0	0	0	0	0	1	0	0	0	0	0	0	0	0	0	0	0	0	0	0	0	0	0	0	0	0	0	0	0	0	0	0	0	0	0	0	0	0	0	0	0	0	0
ENSG00000069275.12	0	1	0	0	0	0	0	0	0	0	0	1	0	0	0	0	0	0	0	0	0	0	0	0	0	0	0	0	0	0	0	0	0	0	0	0	0	0	0	0	0	0	0	0	0	0	0	0	0
ENSG00000117280.11	0	1	0	0	0	0	0	0	0	0	0	1	0	0	0	0	0	0	0	0	0	0	0	0	0	0	0	0	0	0	0	0	0	0	0	0	0	0	0	0	0	0	0	0	0	0	0	0	0
ENSG00000133065.9	0	1	0	0	0	0	0	0	0	0	0	1	0	0	0	0	0	0	0	0	0	0	0	0	0	0	0	0	0	0	0	0	0	0	0	0	0	0	0	0	0	0	0	0	0	0	0	0	0
ENSG00000162877.11	0	1	0	0	0	0	0	0	0	0	0	1	0	0	0	0	0	0	0	0	0	0	0	0	0	0	0	0	0	0	0	0	0	0	0	0	0	0	0	0	0	0	0	0	0	0	0	0	0
ENSG00000174502.17	0	1	0	0	0	0	0	0	0	0	0	1	0	0	0	0	0	0	0	0	0	0	0	0	0	0	0	0	0	0	0	0	0	0	0	0	0	0	0	0	0	0	0	0	0	0	0	0	0
ENSG00000196188.9	0	1	0	0	0	0	0	0	0	0	0	1	0	0	0	0	0	0	0	0	0	0	0	0	0	0	0	0	0	0	0	0	0	0	0	0	0	0	0	0	0	0	0	0	0	0	0	0	0
ENSG00000276600.3	0	1	0	0	0	0	0	0	0	0	0	1	0	0	0	0	0	0	0	0	0	0	0	0	0	0	0	0	0	0	0	0	0	0	0	0	0	0	0	0	0	0	0	0	0	0	0	0	0
ENSG00000263961.5	0	1	0	0	0	0	0	0	0	0	0	1	0	0	0	0	0	0	0	0	0	0	0	0	0	0	0	0	0	0	0	0	0	0	0	0	0	0	0	0	0	0	0	0	0	0	0	0	0
ENSG00000198049.6	0	1	0	0	0	0	0	0	0	0	0	1	0	0	0	0	0	0	0	0	0	0	0	0	0	0	0	0	0	0	0	0	0	0	0	0	0	0	0	0	0	0	0	0	0	0	0	0	0
ENSG00000196550.9	0	1	0	0	0	0	0	0	0	0	0	1	0	0	0	0	0	0	0	0	0	0	0	0	0	0	0	0	0	0	0	0	0	0	0	0	0	0	0	0	0	0	0	0	0	0	0	0	0
ENSG00000266028.6	0	1	0	0	0	0	0	0	0	0	0	1	0	0	0	0	0	0	0	0	0	0	0	0	0	0	0	0	0	0	0	0	0	0	0	0	0	0	0	0	0	0	0	0	0	0	0	0	0
ENSG00000263528.6	0	1	0	0	0	0	0	0	0	0	0	1	0	0	0	0	0	0	0	0	0	0	0	0	0	0	0	0	0	0	0	0	0	0	0	0	0	0	0	0	0	0	0	0	0	0	0	0	0
ENSG00000266094.5	0	1	0	0	0	0	0	0	0	0	0	1	0	0	0	0	0	0	1	0	0	0	0	0	0	0	0	0	0	0	0	0	0	0	0	0	0	0	0	0	0	0	0	0	0	0	0	0	0
ENSG00000143486.14	0	1	0	0	0	0	0	0	0	0	0	1	0	0	0	0	0	0	1	0	0	0	0	0	0	0	0	0	0	0	0	0	0	0	0	0	0	0	0	0	0	0	0	0	0	0	0	0	0
ENSG00000143479.14	0	1	0	0	0	0	0	0	0	0	0	1	0	0	0	0	0	0	1	0	0	0	0	0	0	0	0	0	0	0	0	0	0	0	0	0	0	0	0	0	0	0	0	0	0	0	0	0	0
ENSG00000162889.9	0	1	0	0	0	0	0	0	1	0	0	1	0	0	0	0	0	0	1	0	0	0	0	0	0	0	0	0	0	0	0	0	0	0	0	0	0	0	0	0	0	0	0	0	0	0	0	0	0
ENSG00000136634.5	0	1	0	0	0	0	0	0	1	0	0	1	0	0	0	0	0	0	1	0	0	0	0	0	0	0	0	0	0	0	0	0	0	0	0	0	0	0	0	0	0	0	0	0	0	0	0	0	0
ENSG00000142224.14	0	1	0	0	0	0	0	0	1	0	0	1	0	0	0	0	0	0	1	0	0	0	0	0	0	0	0	0	0	0	0	0	0	0	0	0	0	0	0	0	0	0	0	0	0	0	0	0	0
ENSG00000162891.9	0	1	0	0	0	0	0	0	1	0	0	1	0	0	0	0	0	0	0	0	0	0	0	0	0	0	0	0	0	0	0	0	0	0	0	0	0	0	0	0	0	0	0	0	0	0	0	0	0
ENSG00000162892.14	0	1	0	0	0	0	0	0	1	0	0	1	0	0	0	0	0	0	0	0	0	0	0	0	0	0	0	0	0	0	0	0	0	0	0	0	0	0	0	0	0	0	0	0	0	0	0	0	0
ENSG00000162894.10	0	1	0	0	0	0	0	0	1	0	0	1	0	0	0	0	0	0	0	0	0	0	0	0	0	0	0	0	0	0	0	0	0	0	0	0	0	0	0	0	0	0	0	0	0	0	0	0	0
ENSG00000162896.5	0	1	0	0	0	0	0	0	1	0	0	1	0	0	0	0	0	0	0	0	0	0	0	0	0	0	0	0	0	0	0	0	0	0	0	0	0	0	0	0	0	0	0	0	0	0	0	0	0
ENSG00000162897.13	0	1	0	0	0	0	0	0	1	0	0	1	0	0	0	0	0	0	0	0	0	0	0	0	0	0	0	0	0	0	0	0	0	0	0	0	0	0	0	0	0	0	0	0	0	0	0	0	0
ENSG00000123843.11	0	1	0	0	0	0	0	0	1	0	0	1	0	0	0	0	0	0	0	0	0	0	0	0	0	0	0	0	0	0	0	0	0	0	0	0	0	0	0	0	0	-1	0	0	0	0	0	0	0
ENSG00000182795.12	0	1	0	0	0	0	0	0	1	0	0	1	0	0	0	0	0	0	0	0	0	0	0	0	0	0	0	0	0	0	0	0	0	0	0	0	0	0	0	0	0	0	0	0	0	0	0	0	0
ENSG00000123836.13	0	1	0	0	0	0	0	0	1	0	0	1	0	0	0	0	0	0	0	0	0	0	0	0	0	0	0	0	0	0	0	0	0	0	0	0	0	0	0	0	0	0	0	0	0	0	0	0	0
ENSG00000180667.9	0	1	0	0	0	0	0	0	1	0	0	1	0	0	0	0	0	0	0	0	0	0	0	0	0	0	0	0	0	0	0	0	0	0	0	0	0	0	0	0	0	0	0	0	0	0	0	0	0
ENSG00000123838.9	0	1	0	0	0	0	0	0	1	0	0	1	0	0	0	0	0	0	0	0	0	0	0	0	0	0	0	0	0	0	0	0	0	0	0	0	0	0	0	0	0	-1	0	0	0	0	0	0	0
ENSG00000196352.12	0	1	0	0	0	0	0	0	1	0	0	1	0	0	0	0	0	0	0	0	0	0	0	0	0	0	0	0	0	0	0	0	0	0	0	0	0	0	0	0	0	0	0	0	0	0	1	0	0
ENSG00000117322.15	0	1	0	0	0	0	0	0	1	0	0	1	0	0	0	0	0	0	0	0	0	0	0	0	0	0	0	0	0	0	0	0	0	0	0	0	0	0	0	0	0	0	0	0	0	0	0	0	0
ENSG00000203710.9	0	1	0	0	0	0	0	0	1	0	0	1	0	0	0	0	0	0	0	0	0	0	0	0	0	0	0	0	0	0	0	0	0	0	0	0	0	0	0	0	0	0	0	0	0	0	1	0	0
ENSG00000197721.15	0	1	0	0	0	0	0	0	1	0	0	1	0	0	0	0	0	0	0	0	0	0	0	0	0	0	0	0	0	0	0	0	0	0	0	0	0	0	0	0	0	0	0	0	0	0	1	0	0
ENSG00000117335.17	0	1	0	0	0	0	0	0	1	0	0	1	0	0	0	0	0	0	0	0	0	0	0	0	0	0	0	0	0	0	0	0	0	0	0	0	0	0	0	0	0	0	0	0	0	0	0	0	0
ENSG00000174059.15	0	1	0	0	0	0	0	0	1	0	0	1	0	0	0	0	0	0	0	0	0	0	0	0	0	0	0	0	0	0	0	0	0	0	0	0	0	0	0	0	0	0	0	0	0	0	0	0	0
ENSG00000076356.6	0	1	0	0	0	0	0	0	1	0	0	1	0	0	0	0	0	0	-1	0	0	0	0	0	0	0	0	0	0	0	0	0	0	0	0	0	0	0	0	0	0	0	0	0	0	0	0	0	0
ENSG00000008118.8	0	1	0	0	0	0	0	0	1	0	0	0	0	0	0	0	0	0	0	0	0	0	0	0	0	0	0	0	-1	0	0	0	0	0	1	0	0	0	0	0	0	0	0	0	0	0	0	0	0
ENSG00000196878.11	0	1	0	0	0	0	0	0	1	0	0	0	0	0	0	0	0	0	0	0	0	0	0	0	0	0	0	0	-1	0	0	0	0	0	1	0	0	0	0	0	0	0	0	0	0	0	0	0	0
ENSG00000123689.5	0	1	0	0	0	0	0	0	1	0	0	0	0	0	0	0	0	0	0	0	0	0	0	0	0	0	0	0	-1	0	0	0	0	0	1	0	0	0	0	0	0	0	0	0	0	0	0	0	0
ENSG00000117594.8	0	1	0	0	0	0	0	0	1	0	0	0	0	0	0	0	0	0	0	0	0	0	0	0	0	0	0	0	-1	0	0	0	0	0	1	0	0	0	0	0	0	0	0	0	0	0	0	0	0
ENSG00000009790.13	0	1	0	0	0	0	0	0	1	0	0	0	0	0	0	0	0	0	0	0	0	0	0	0	0	0	0	0	-1	0	0	0	0	0	1	0	0	0	0	0	0	0	0	0	0	0	0	0	0
ENSG00000162757.4	0	1	0	0	0	0	0	0	1	0	0	0	0	0	0	0	0	0	0	0	0	0	0	0	0	0	0	0	-1	0	0	0	0	0	0	0	0	0	0	0	0	0	0	0	0	0	0	0	0
ENSG00000117595.9	0	1	0	0	0	0	0	0	1	0	0	0	0	0	0	0	0	0	0	0	0	0	0	0	0	0	0	0	-1	0	0	0	0	0	0	0	0	0	0	0	0	0	0	0	0	0	0	0	0
ENSG00000117597.16	0	1	0	0	0	0	0	0	1	0	0	0	0	0	0	0	0	0	0	0	0	0	0	0	0	0	0	0	-1	0	0	0	0	0	0	0	0	0	0	0	0	0	0	0	0	0	0	0	0
ENSG00000143469.15	0	1	0	0	0	0	0	0	1	0	0	0	0	0	0	0	0	0	0	0	0	0	0	0	0	0	0	0	-1	0	0	0	0	0	0	0	0	0	0	0	0	0	0	0	0	0	1	0	0
ENSG00000082497.10	0	1	0	0	0	0	0	0	1	0	0	0	0	0	0	0	0	0	0	0	0	0	0	0	0	0	0	0	-1	0	0	0	0	0	0	0	0	0	0	0	0	0	0	0	0	0	0	0	0
ENSG00000054392.11	0	1	0	0	0	0	0	0	1	0	0	0	0	0	0	0	0	0	0	0	0	0	0	0	0	0	0	0	-1	0	0	0	0	0	0	0	0	0	0	0	0	0	0	0	0	0	0	0	0
ENSG00000143473.10	0	1	0	0	0	0	0	0	1	0	0	1	0	0	0	0	0	0	0	0	0	0	0	0	0	0	0	0	-1	0	0	0	0	0	0	0	0	0	0	0	0	0	0	0	0	0	0	0	0
ENSG00000117625.12	0	1	0	0	0	0	0	0	1	0	0	1	0	0	0	0	0	0	0	0	0	0	0	0	0	0	0	0	-1	0	0	0	0	0	0	0	0	0	0	0	0	0	0	0	0	0	0	0	0
ENSG00000082512.13	0	1	0	0	0	0	0	0	1	0	0	1	0	0	0	0	0	0	0	0	0	0	0	0	0	0	0	0	-1	0	0	0	0	0	0	0	0	0	0	0	0	0	0	0	0	0	0	0	0
ENSG00000198570.5	0	1	0	0	0	0	0	0	1	0	0	1	0	0	0	0	0	0	0	0	0	0	0	0	0	0	0	0	-1	0	0	0	0	0	0	0	0	0	0	0	0	0	0	0	0	0	0	0	0
ENSG00000170385.9	0	1	0	0	0	0	0	0	1	0	0	1	0	0	0	0	0	0	0	0	0	0	0	0	0	0	0	0	-1	0	0	0	0	0	0	0	0	0	0	0	0	0	0	0	0	0	0	0	0
ENSG00000117650.11	0	1	0	0	0	0	0	0	1	0	0	1	0	0	0	0	0	0	0	0	0	0	0	0	0	0	0	0	-1	0	0	0	0	0	0	0	0	0	0	0	0	0	0	0	0	0	0	0	0
ENSG00000123684.11	0	1	0	0	0	0	0	0	1	0	0	1	0	0	0	0	0	0	0	0	0	0	0	0	0	0	0	0	-1	0	0	0	0	0	0	0	0	0	0	0	0	0	0	0	0	0	0	0	0
ENSG00000143493.11	0	1	0	0	0	0	0	0	1	0	0	1	0	0	0	0	0	0	0	0	0	0	0	0	0	0	0	0	-1	0	0	0	0	0	0	0	0	0	0	0	0	0	0	0	0	0	0	0	0
ENSG00000143476.16	0	1	0	0	0	0	0	0	1	0	0	1	0	0	0	0	0	0	0	0	0	0	0	0	0	0	0	0	-1	0	0	0	0	0	0	0	0	0	0	0	0	0	0	0	0	0	0	0	0
ENSG00000066027.10	0	1	0	0	0	0	0	0	1	0	0	1	0	0	0	0	0	0	0	0	0	0	0	0	0	0	0	0	-1	0	0	0	0	0	0	0	0	0	0	0	0	0	0	0	0	0	0	0	0
ENSG00000065600.11	0	1	0	0	0	0	0	0	1	0	0	1	0	0	0	0	0	0	0	0	0	0	0	0	0	0	0	0	-1	0	0	0	0	0	0	0	0	0	0	0	0	0	0	0	0	0	0	0	0
ENSG00000117691.8	0	1	0	0	0	0	0	0	1	0	0	1	0	0	0	0	0	0	0	0	0	0	0	0	0	0	0	0	-1	0	0	0	0	0	0	0	0	0	0	0	0	0	0	0	0	0	0	0	0
ENSG00000162772.15	0	1	0	0	0	0	0	0	1	0	0	1	0	0	0	0	0	0	0	0	0	0	0	0	0	0	0	0	-1	0	0	0	0	0	0	0	0	0	0	0	0	0	0	0	0	0	0	0	0
ENSG00000162771.7	0	1	0	0	0	0	0	0	1	0	0	1	0	0	0	0	0	0	0	0	0	0	0	0	0	0	0	0	-1	0	0	0	0	0	0	0	0	0	0	0	0	0	0	0	0	0	0	0	0
ENSG00000123685.7	0	1	0	0	0	0	0	0	1	0	0	1	0	0	0	0	0	0	0	0	0	0	0	0	0	0	0	0	-1	0	0	0	0	0	0	0	0	0	0	0	0	0	0	0	0	0	0	0	0
ENSG00000117697.13	1	1	0	0	0	0	0	0	1	0	0	1	0	0	0	0	0	0	0	0	0	0	0	0	0	0	0	0	-1	0	0	0	0	0	0	0	0	0	0	0	0	0	0	0	0	0	0	0	0
ENSG00000203705.9	1	1	0	0	0	0	0	0	1	0	0	1	0	0	0	0	0	0	0	0	0	0	0	0	0	0	0	0	-1	0	0	0	0	0	0	0	0	0	0	0	0	0	0	0	0	0	0	0	0
ENSG00000185523.6	1	1	0	0	0	0	0	0	1	0	0	1	0	0	0	0	0	0	0	0	0	0	0	0	0	0	0	0	-1	0	0	0	0	0	0	0	0	0	0	0	0	0	0	0	0	0	0	0	0
ENSG00000162769.11	1	1	0	0	0	0	0	0	1	0	0	1	0	0	0	0	0	0	0	0	0	0	0	0	0	0	0	0	-1	0	0	0	0	0	0	0	0	0	0	0	0	0	0	0	0	0	0	0	0
ENSG00000143494.14	1	1	0	0	0	0	0	0	1	0	0	1	0	0	0	0	0	0	0	0	0	0	0	0	0	0	0	0	-1	0	0	0	0	0	0	0	0	0	0	0	0	0	0	0	0	0	0	0	0
ENSG00000174606.11	1	1	0	0	0	0	0	0	1	0	0	1	0	0	0	0	0	0	0	0	0	0	0	0	0	0	0	0	-1	0	0	0	0	0	0	0	0	0	0	0	0	0	0	0	0	0	0	0	0
ENSG00000136643.10	1	1	0	0	0	0	0	0	1	0	0	1	0	0	0	0	0	0	0	0	0	0	0	0	0	0	0	0	-1	0	0	0	0	0	0	0	0	0	0	0	0	0	0	0	0	0	0	0	0
ENSG00000117707.14	1	1	0	0	0	0	0	0	1	0	0	1	0	0	0	0	0	0	0	0	0	0	0	0	0	0	0	0	-1	0	0	0	0	0	0	0	0	0	0	0	0	0	0	0	0	0	0	0	0
ENSG00000143499.12	1	1	0	0	0	0	0	0	0	0	0	1	0	0	0	0	0	0	0	0	0	0	0	0	0	0	0	0	-1	0	0	0	0	0	0	0	0	0	0	0	0	0	0	0	0	0	0	0	0
ENSG00000152104.10	1	1	0	0	0	0	0	0	0	0	0	1	0	0	0	0	0	0	0	0	0	0	0	0	0	0	0	0	-1	0	0	0	0	0	0	0	0	0	0	0	0	0	0	0	0	0	0	0	0
ENSG00000117724.11	1	1	0	0	0	0	0	0	0	0	0	1	0	0	0	0	0	0	0	0	0	0	0	0	0	0	0	0	-1	0	0	0	0	0	0	0	0	0	0	0	0	0	0	0	0	0	0	0	0
ENSG00000082482.12	1	1	0	0	0	0	0	0	1	0	0	1	0	0	0	0	0	0	0	0	0	0	0	0	0	0	0	0	-1	0	0	0	0	0	0	0	0	0	0	0	0	0	0	0	0	0	0	0	0
ENSG00000136636.11	1	1	0	0	0	0	0	0	0	0	0	1	0	0	0	0	0	0	0	0	0	0	0	0	0	0	0	0	-1	0	0	0	0	0	0	0	0	0	0	0	0	0	0	0	0	0	0	0	0
ENSG00000042781.11	1	1	0	0	0	0	0	0	0	0	0	1	0	0	0	0	0	0	0	0	0	0	0	0	0	0	0	0	-1	0	0	0	0	0	0	0	0	0	0	0	0	0	0	0	0	0	0	0	0
ENSG00000196482.15	1	1	0	0	0	0	0	0	0	0	0	1	0	0	0	0	0	0	0	0	0	0	0	0	0	0	0	0	-1	0	0	0	0	0	0	0	0	0	0	0	0	-1	0	1	0	0	0	0	0
ENSG00000092978.9	1	1	0	0	0	0	0	0	0	0	0	1	0	0	0	0	0	0	0	0	0	0	0	0	0	0	0	0	-1	0	0	0	0	0	0	0	0	0	0	0	0	0	0	1	0	0	0	0	0
ENSG00000162814.9	1	1	0	0	0	0	0	0	0	0	0	1	0	0	0	0	0	0	0	0	0	0	0	0	0	0	0	0	-1	0	0	0	0	0	0	0	0	0	0	0	0	-1	0	1	-1	0	0	0	0
ENSG00000067533.5	1	1	0	0	0	0	0	0	0	0	0	1	0	0	0	0	0	0	0	0	0	0	0	0	0	0	0	0	-1	0	0	0	0	0	0	0	0	0	0	0	0	0	0	0	0	0	0	0	0
ENSG00000092969.10	1	1	0	0	0	0	0	0	0	0	0	1	0	0	0	0	0	0	0	0	0	0	0	0	0	0	0	0	-1	0	0	0	0	0	0	0	0	0	0	0	0	0	0	0	0	0	0	0	0
ENSG00000143353.10	1	1	0	0	0	0	0	0	0	0	0	1	0	0	0	0	0	0	0	0	0	0	0	0	0	0	0	0	-1	0	0	0	0	0	0	0	0	0	0	0	0	0	0	0	0	0	0	0	0
ENSG00000196660.9	1	1	0	0	0	0	0	0	1	0	0	1	0	0	0	0	0	0	0	0	0	0	0	0	0	0	0	0	-1	0	0	0	0	0	0	0	0	0	0	0	0	0	0	0	0	0	0	0	0
ENSG00000136628.16	1	1	0	0	0	0	0	0	1	0	0	1	0	0	0	0	0	0	0	0	0	0	0	0	0	0	0	0	-1	0	0	0	0	0	0	0	0	0	0	0	0	0	0	0	0	0	0	0	0
ENSG00000162813.16	1	1	0	0	0	0	0	0	1	0	0	1	0	0	0	0	0	0	0	0	0	0	0	0	0	0	0	0	-1	0	0	0	0	0	0	0	0	0	0	0	0	0	0	0	0	0	0	0	0
ENSG00000067704.9	1	1	0	0	0	0	0	0	1	0	0	1	0	0	0	0	0	0	0	0	0	0	0	0	0	0	0	0	-1	0	0	0	0	0	0	0	0	0	0	0	0	0	0	0	0	0	0	0	0
ENSG00000118873.14	1	1	0	0	0	0	0	0	1	0	0	1	0	0	0	0	0	0	0	0	0	0	0	0	0	0	0	0	-1	0	0	0	0	0	0	0	0	0	0	0	0	0	0	0	0	0	0	0	0
ENSG00000116141.14	1	1	0	0	0	0	0	0	1	0	0	1	0	0	0	0	0	0	0	0	0	0	0	0	0	0	0	0	-1	0	0	0	0	0	0	0	0	0	0	0	0	0	0	0	0	0	0	0	0
ENSG00000162817.6	1	1	0	0	0	0	0	0	1	0	0	0	0	0	0	0	0	0	0	0	0	0	0	0	0	0	0	0	-1	0	0	0	0	0	0	0	0	0	0	0	0	0	0	0	0	0	0	0	0
ENSG00000117791.14	1	1	0	0	0	0	0	0	1	0	0	0	0	0	0	0	0	0	0	0	0	0	0	0	0	0	0	0	-1	0	0	0	0	0	0	0	0	0	0	0	0	0	0	0	0	0	0	0	0
ENSG00000186205.11	1	1	0	0	0	0	0	0	1	0	0	0	0	0	0	0	0	0	0	0	0	0	0	0	0	0	0	0	-1	0	0	0	0	0	0	0	0	0	0	0	0	0	0	0	0	0	0	0	0
ENSG00000136630.12	1	1	0	0	0	0	0	0	0	0	0	0	0	0	0	0	0	0	0	0	0	0	0	0	0	0	0	0	-1	0	0	0	0	0	0	0	0	0	0	0	0	0	0	0	0	0	0	0	0
ENSG00000143507.16	1	1	0	0	0	0	0	0	0	0	0	0	0	0	0	0	0	0	0	0	0	0	0	0	0	0	0	0	-1	0	0	0	0	0	0	0	0	0	0	0	0	0	0	0	0	0	0	0	0
ENSG00000143512.11	1	1	0	0	0	0	0	0	1	0	0	0	0	0	0	0	0	0	0	0	0	0	0	0	0	0	0	0	-1	0	0	0	0	0	0	0	0	0	0	0	0	0	0	0	0	0	0	0	0
ENSG00000143498.16	1	1	0	0	0	0	0	0	1	0	0	0	0	0	0	0	0	0	0	0	0	0	0	0	0	0	0	0	-1	0	0	0	0	0	0	0	0	0	0	0	0	0	0	0	0	0	0	0	0
ENSG00000154305.15	1	1	0	0	0	0	0	0	1	0	0	0	0	0	0	0	0	0	0	0	0	0	0	0	0	0	0	0	-1	0	0	0	0	0	0	0	0	0	0	0	0	0	0	0	0	0	0	0	0
ENSG00000186063.11	1	1	0	0	0	0	0	0	1	0	0	0	0	0	0	0	0	0	0	0	0	0	0	0	0	0	0	0	-1	0	0	0	0	0	0	0	0	0	0	0	0	0	0	0	0	0	0	0	0
ENSG00000162819.10	1	1	0	0	0	0	0	0	1	0	0	0	0	0	0	0	0	0	0	0	0	0	0	0	0	0	0	0	-1	0	0	0	0	0	0	0	0	0	0	0	0	0	0	0	0	0	0	0	0
ENSG00000197520.9	1	1	0	0	0	0	0	0	1	0	0	0	0	0	0	0	0	0	0	0	0	0	0	0	0	0	0	0	-1	0	0	0	0	0	0	0	0	0	0	0	0	0	0	0	0	0	0	0	0
ENSG00000154309.8	1	1	0	0	0	0	0	0	1	0	0	0	0	0	0	0	0	0	0	0	0	0	0	0	0	0	0	0	-1	0	0	0	0	0	0	0	0	0	0	0	0	0	0	0	0	0	0	0	0
ENSG00000187554.10	1	1	0	0	0	0	0	0	1	0	0	0	0	0	0	0	0	0	0	0	0	0	0	0	0	0	0	0	-1	0	0	0	0	0	0	0	0	0	0	0	0	0	0	0	0	0	0	0	0
ENSG00000143502.13	1	1	0	0	0	0	0	0	1	0	0	0	0	0	0	0	0	0	0	0	0	0	0	0	0	0	0	0	-1	0	0	0	0	0	0	0	0	0	0	0	0	0	0	0	0	0	0	0	0
ENSG00000178395.6	1	1	0	0	0	0	0	0	1	0	0	0	0	0	0	0	0	0	0	0	0	0	0	0	0	0	0	0	-1	0	0	0	0	0	0	0	0	0	0	0	0	0	0	0	0	0	0	0	0
ENSG00000203697.10	1	1	0	0	0	0	0	0	1	0	0	0	0	0	0	0	0	0	0	0	0	0	0	0	0	0	0	0	-1	0	0	0	0	0	0	0	0	0	0	0	0	0	0	0	0	0	0	0	0
ENSG00000162909.16	1	1	0	0	0	0	0	0	1	0	0	0	0	0	0	0	0	0	0	0	0	0	0	0	0	0	0	0	-1	0	0	0	0	0	0	0	0	0	0	0	0	0	0	0	0	0	0	0	0
ENSG00000143514.15	1	1	0	0	0	0	0	0	1	0	0	0	0	0	0	0	0	0	0	0	0	0	0	0	0	0	0	0	-1	0	0	0	0	0	0	1	0	0	0	0	0	0	0	0	0	0	0	0	0
ENSG00000143756.10	0	1	0	0	0	0	0	0	1	0	0	0	0	0	0	0	0	0	0	0	0	0	0	0	0	0	0	0	-1	0	0	0	0	0	0	1	0	0	0	0	0	0	0	0	0	0	0	0	0
ENSG00000143753.11	0	1	0	0	0	0	0	0	1	0	0	0	0	0	0	0	0	0	0	0	0	0	0	0	0	0	0	0	-1	0	0	0	0	0	0	1	0	0	0	0	0	0	0	0	0	0	0	0	0
ENSG00000143748.16	0	1	0	0	0	0	0	0	1	0	0	0	0	0	0	0	0	0	0	0	0	0	0	0	0	0	0	0	-1	0	0	0	0	0	0	1	0	0	0	0	0	0	0	0	0	0	0	0	0
ENSG00000143771.10	0	1	0	0	0	0	0	0	1	0	0	0	0	0	0	0	0	0	0	0	0	0	0	0	0	0	0	0	-1	0	0	0	0	0	0	1	0	0	0	0	0	0	0	0	0	0	0	0	0
ENSG00000162923.13	0	1	0	0	0	0	0	0	1	0	0	0	0	0	0	0	0	0	0	0	0	0	0	0	0	0	0	0	-1	0	0	0	0	0	0	1	0	0	0	0	0	0	0	0	0	0	0	0	0
ENSG00000143786.6	0	0	0	0	0	0	0	0	1	0	0	0	0	0	0	0	0	0	0	0	0	0	0	0	0	0	0	0	-1	0	0	0	0	0	0	1	0	0	0	0	0	0	0	0	0	0	0	0	0
ENSG00000185842.13	0	0	0	0	0	0	0	0	1	0	0	0	0	0	0	0	0	0	0	0	0	0	0	0	0	0	0	0	-1	0	0	0	0	0	0	1	0	0	0	0	0	0	0	-1	0	0	0	0	0
ENSG00000143815.13	0	0	0	0	0	0	0	0	1	0	0	0	0	0	0	0	0	0	0	0	0	0	0	0	0	0	0	0	-1	0	0	0	0	0	0	-1	0	0	0	0	0	0	0	0	0	0	0	0	0
ENSG00000154380.15	0	0	0	0	0	0	0	0	1	0	0	0	0	0	0	0	0	0	0	0	0	0	0	0	0	0	0	0	-1	0	0	0	0	0	0	-1	0	0	0	0	0	0	0	1	0	0	0	0	0
ENSG00000143742.11	0	0	0	0	0	0	0	0	1	0	0	0	0	0	0	0	0	0	0	0	0	0	0	0	0	0	0	0	-1	0	0	0	0	0	0	-1	0	0	0	0	0	0	0	0	0	0	0	0	0
ENSG00000143819.11	0	0	0	0	0	0	0	0	1	0	0	0	0	0	0	0	0	0	0	0	0	0	0	0	0	0	0	0	-1	0	0	0	0	0	0	-1	0	0	0	0	0	0	0	0	0	0	0	0	0
ENSG00000196187.10	0	0	0	0	0	0	0	0	1	0	0	0	0	0	0	0	0	0	0	0	0	0	0	0	0	0	0	0	-1	0	0	0	0	0	0	-1	0	0	0	0	0	0	0	0	0	0	0	0	0
ENSG00000243709.1	0	0	0	0	0	0	0	0	1	0	0	0	0	0	0	0	0	0	0	0	0	0	0	0	0	0	0	0	-1	0	0	0	0	0	0	-1	0	0	0	0	0	0	0	0	0	0	0	0	0
ENSG00000255835.1	0	0	0	0	0	0	0	0	1	0	0	0	0	0	0	0	0	0	0	0	0	0	0	0	0	0	0	0	-1	0	0	0	0	0	0	-1	0	0	0	0	0	0	0	0	0	0	0	0	0
ENSG00000143811.15	0	0	0	0	0	0	0	0	1	0	0	0	0	0	0	0	0	0	0	0	0	0	0	0	0	0	0	0	-1	0	0	0	0	0	0	-1	0	0	0	0	0	0	0	0	0	0	0	0	0
ENSG00000143768.10	0	0	0	0	0	0	0	0	1	0	0	0	0	0	0	0	0	0	0	0	0	0	0	0	0	0	0	0	-1	0	0	0	0	0	0	-1	0	0	0	0	0	0	0	0	0	0	0	0	0
ENSG00000143751.9	0	0	0	0	0	0	0	0	1	0	0	0	0	0	0	0	0	0	0	0	0	0	0	0	0	0	0	0	-1	0	0	0	0	0	0	-1	0	0	0	0	0	0	0	0	0	0	0	0	0
ENSG00000163041.8	0	0	0	0	0	0	0	0	1	0	0	0	0	0	0	0	0	0	0	0	0	0	0	0	0	0	0	0	-1	0	0	0	0	0	0	-1	0	0	0	0	0	0	0	0	0	0	0	0	0
ENSG00000182827.8	0	0	0	0	0	0	0	0	1	0	0	0	0	0	0	0	0	0	0	0	0	0	0	0	0	0	0	0	-1	0	0	0	0	0	0	-1	0	0	0	0	0	0	0	0	0	0	0	0	0
ENSG00000185155.10	0	0	0	0	0	0	0	0	1	0	0	0	0	0	0	0	0	0	0	0	0	0	0	0	0	0	0	0	-1	0	0	0	0	0	0	-1	0	0	0	0	0	0	0	0	0	0	0	0	0
ENSG00000183814.14	0	0	0	0	0	0	0	0	1	0	0	0	0	0	0	0	0	0	0	0	0	0	0	0	0	0	0	0	-1	0	0	0	0	0	0	-1	0	0	0	0	0	0	0	0	0	0	0	0	0
ENSG00000143799.11	0	0	0	0	0	0	0	0	1	0	0	0	0	0	0	0	0	0	0	0	0	0	0	0	0	0	0	0	-1	0	0	0	0	0	0	-1	0	0	0	0	0	0	0	0	0	0	0	0	0
ENSG00000203685.8	0	0	0	0	0	0	0	0	1	0	0	0	0	0	0	0	0	0	0	0	0	0	0	0	0	0	0	0	-1	0	0	0	0	0	0	-1	0	0	0	0	0	0	0	0	0	0	0	0	0
ENSG00000143772.8	0	0	0	0	0	0	0	0	1	0	0	0	0	0	0	0	0	0	0	0	0	0	0	0	0	0	0	0	-1	0	0	0	0	0	0	-1	0	-1	0	0	0	0	0	0	0	0	0	0	0
ENSG00000143801.15	0	0	0	0	0	0	0	0	1	0	0	0	0	0	0	0	0	0	0	0	0	0	0	0	0	0	0	0	-1	0	0	0	0	0	0	-1	0	0	0	0	0	0	0	0	0	0	0	0	0
ENSG00000163050.15	0	0	0	0	0	0	0	0	1	0	0	0	0	0	0	0	0	0	0	0	0	0	0	0	0	0	0	0	-1	0	0	0	0	0	0	-1	0	0	0	0	0	0	0	0	0	0	0	0	0
ENSG00000143776.17	0	0	0	0	0	0	0	0	1	0	0	0	0	0	0	0	0	0	0	0	0	0	0	0	0	0	0	0	-1	0	0	0	0	0	0	-1	0	0	0	0	0	0	0	-1	0	0	0	0	0
ENSG00000181450.16	0	0	0	0	0	0	0	0	1	0	0	0	0	0	0	0	0	0	0	0	0	0	0	0	0	0	0	0	-1	0	0	0	0	0	0	-1	0	0	0	0	0	0	0	0	0	0	0	0	0
ENSG00000081692.11	0	0	0	0	0	0	0	0	1	0	0	0	0	0	0	0	0	0	0	0	0	0	0	0	0	0	0	0	-1	0	0	0	0	0	0	-1	0	0	0	0	0	0	0	0	0	0	0	0	0
ENSG00000143740.13	0	0	0	0	0	0	0	0	1	0	0	0	0	0	0	0	0	0	0	0	0	0	0	0	0	0	0	0	-1	0	0	0	0	0	0	-1	0	0	0	0	0	0	0	0	0	0	0	0	0
ENSG00000185888.5	0	0	0	0	0	0	0	0	1	0	0	0	0	0	0	0	0	0	0	0	0	0	0	0	0	0	0	0	-1	0	0	0	0	0	0	-1	0	0	0	0	0	0	0	0	0	0	0	0	0
ENSG00000143816.7	0	0	0	0	0	0	0	0	1	0	0	0	0	0	0	0	0	0	0	0	0	0	0	0	0	0	0	0	-1	0	0	0	0	0	0	-1	0	0	0	0	0	0	0	0	0	0	0	0	0
ENSG00000154342.5	0	0	0	0	0	0	0	0	1	0	0	0	0	0	0	0	0	0	0	0	0	0	0	0	0	0	0	0	-1	0	0	0	0	0	0	-1	0	0	0	0	0	0	0	0	0	0	0	0	0
ENSG00000143761.12	0	0	0	0	0	0	0	0	1	0	0	0	0	0	0	0	0	0	0	0	0	0	0	0	0	0	0	0	-1	0	0	0	0	0	0	-1	0	0	0	0	0	0	0	0	0	0	0	0	0
ENSG00000143793.11	0	0	0	0	0	0	0	0	1	0	0	0	0	0	0	0	0	0	0	0	0	0	0	0	0	0	0	0	-1	0	0	0	0	0	0	-1	0	0	0	0	0	0	0	0	0	0	0	0	0
ENSG00000162910.17	0	0	0	0	0	0	0	0	1	0	0	0	0	0	0	0	0	0	0	0	0	0	0	0	0	0	0	0	-1	0	0	0	0	0	0	-1	0	0	0	0	0	0	0	0	0	0	0	0	0
ENSG00000143774.15	0	0	0	0	0	0	0	0	1	0	0	0	0	0	0	0	0	0	0	0	0	0	0	0	0	0	0	0	-1	0	0	0	0	0	0	-1	0	0	0	0	0	0	0	0	0	0	0	0	0
ENSG00000198835.3	0	0	0	0	0	0	0	0	1	0	0	0	0	0	0	0	0	0	0	0	0	0	0	0	0	0	0	0	-1	0	0	0	0	0	0	-1	0	0	0	0	0	0	0	0	0	0	0	0	0
ENSG00000181873.11	0	0	0	0	0	0	0	0	1	0	0	0	0	0	0	0	0	0	0	0	0	0	0	0	0	0	0	0	-1	0	0	0	0	0	0	-1	0	0	0	0	0	0	0	0	0	0	0	0	0
ENSG00000154358.18	0	0	0	0	0	0	0	0	1	0	0	0	0	0	0	0	0	0	0	0	0	0	0	0	0	0	0	0	-1	0	0	0	0	0	0	-1	0	0	0	0	0	0	0	0	0	0	0	0	0
ENSG00000162913.9	0	0	0	0	0	0	0	0	1	0	0	0	0	0	0	0	0	0	0	0	0	0	0	0	0	0	0	0	-1	0	0	0	0	0	0	-1	0	0	0	0	0	0	0	0	0	0	0	0	0
ENSG00000154370.12	0	0	0	0	0	0	0	0	1	0	0	0	0	0	0	0	0	0	0	0	0	0	0	0	0	0	0	0	-1	0	0	0	0	0	0	-1	0	0	0	0	0	0	0	0	0	0	0	0	0
ENSG00000162931.10	0	0	0	0	0	0	0	0	1	0	0	0	0	0	0	0	0	0	0	0	0	0	0	0	0	0	0	0	-1	0	0	0	0	0	0	-1	0	0	0	0	0	0	0	0	0	0	0	0	0
ENSG00000168148.3	0	0	0	0	0	0	0	0	1	0	0	0	0	0	0	0	0	0	0	0	0	0	0	0	0	0	0	0	-1	0	0	0	0	0	0	-1	0	0	0	0	0	0	0	0	0	0	0	0	0
ENSG00000168159.10	0	0	0	0	0	0	0	0	1	0	0	0	0	0	0	0	0	0	0	0	0	0	0	0	0	0	0	0	-1	0	0	0	0	0	0	-1	0	0	0	0	0	0	0	0	0	0	0	0	0
ENSG00000181218.5	0	0	0	0	0	0	0	0	1	0	0	0	0	0	0	0	0	0	0	0	0	0	0	0	0	0	0	0	-1	0	0	0	0	0	0	-1	0	0	0	0	0	0	0	0	0	0	0	0	0
ENSG00000196890.4	0	0	0	0	0	0	0	0	1	0	0	0	0	0	0	0	0	0	0	0	0	0	0	0	0	0	0	0	-1	0	0	0	0	0	0	-1	0	0	0	0	0	0	0	0	0	0	0	0	0
ENSG00000116574.5	0	0	0	0	0	0	0	0	1	0	0	0	0	0	0	0	0	0	0	0	0	0	0	0	0	0	0	0	-1	0	0	0	0	0	0	-1	0	0	0	0	0	0	0	0	0	0	0	0	0
ENSG00000177800.2	0	0	0	0	0	0	0	0	1	0	0	0	0	0	0	0	0	0	0	0	0	0	0	0	0	0	0	0	-1	0	0	0	0	0	0	-1	0	0	0	0	0	0	0	0	0	0	0	0	0
ENSG00000168118.10	0	0	0	0	0	0	0	0	1	0	0	0	0	0	0	0	0	0	0	0	0	0	0	0	0	0	0	0	-1	0	0	0	0	0	0	-1	0	0	0	0	0	0	0	0	0	0	0	0	0
ENSG00000213029.3	0	0	0	0	0	0	0	0	1	0	0	0	0	0	0	0	0	0	0	0	0	0	0	0	0	0	0	0	-1	0	0	0	0	0	0	-1	0	0	0	0	0	0	0	0	0	0	0	0	0
ENSG00000154429.9	0	0	0	0	0	0	0	0	1	0	0	0	0	0	0	0	0	0	0	0	0	0	0	0	0	0	0	0	-1	0	0	0	0	0	0	-1	0	0	0	0	0	0	0	0	0	0	0	0	0
ENSG00000143632.13	0	0	0	0	0	0	0	0	1	0	0	0	0	0	0	0	0	0	0	0	0	0	0	0	0	0	0	0	-1	0	0	0	0	0	0	-1	0	0	0	0	0	0	0	0	0	0	0	0	0
ENSG00000069248.11	0	0	0	0	0	0	0	0	1	0	0	0	0	0	0	0	0	0	0	0	0	0	0	0	0	0	0	0	-1	0	0	0	0	0	0	-1	0	0	0	0	0	0	0	0	0	0	0	0	0
ENSG00000135776.4	0	0	0	0	0	0	0	0	1	0	0	0	0	0	0	0	0	0	0	0	0	0	0	0	0	0	0	0	-1	0	0	0	0	0	0	-1	0	0	0	0	0	0	0	0	0	0	0	0	0
ENSG00000135801.8	0	0	0	0	0	0	0	0	1	0	0	0	0	0	0	0	0	0	0	0	0	0	0	0	0	0	0	0	-1	0	0	0	0	0	0	-1	0	0	0	0	0	0	0	0	0	0	0	0	0
ENSG00000135763.8	0	0	0	0	0	0	0	0	1	0	0	0	0	0	0	0	0	0	0	0	0	0	0	0	0	0	0	0	-1	0	0	0	0	0	0	-1	0	0	0	0	0	0	0	0	0	0	0	0	0
ENSG00000143641.9	0	0	0	0	0	0	0	0	1	0	0	0	0	0	0	0	0	0	0	0	0	0	0	0	0	0	0	0	-1	0	0	0	0	0	0	-1	0	0	0	0	0	0	0	0	0	0	0	0	0
ENSG00000177614.8	0	0	0	0	0	0	0	0	1	0	0	0	0	0	0	0	0	0	0	0	0	0	0	0	0	0	0	0	-1	0	0	0	0	0	0	-1	0	0	0	0	0	0	0	0	0	0	0	0	0
ENSG00000135775.12	0	0	0	0	0	0	0	0	1	0	0	0	0	0	0	0	0	0	0	0	0	0	0	0	0	0	0	0	-1	0	0	0	0	0	0	-1	0	0	0	0	0	0	0	0	0	0	0	0	0
ENSG00000135744.7	0	0	0	0	0	0	0	0	1	0	0	0	0	0	0	0	0	0	0	0	0	0	0	0	0	0	0	0	-1	0	0	0	0	0	0	-1	0	0	0	0	0	0	0	0	0	0	0	0	0
ENSG00000135773.11	0	0	0	0	0	0	0	0	1	0	0	0	0	0	0	0	0	0	0	0	0	0	0	0	0	0	0	0	-1	0	0	0	0	0	0	-1	0	0	0	0	0	0	0	0	0	0	0	0	0
ENSG00000119280.15	0	0	0	0	0	0	0	0	1	0	0	0	0	0	0	0	0	0	0	0	0	0	0	0	0	0	0	0	-1	0	0	0	0	0	0	-1	0	0	0	0	0	0	0	0	0	0	0	0	0
ENSG00000143643.11	0	0	0	0	0	0	0	0	1	0	0	0	0	0	0	0	0	0	0	0	0	0	0	0	0	0	0	0	-1	0	0	0	0	0	0	-1	0	0	0	0	0	0	0	0	0	0	0	0	0
ENSG00000173409.12	0	0	0	0	0	0	0	0	1	0	0	0	0	0	0	0	0	0	0	0	0	0	0	0	0	0	0	0	-1	0	0	0	0	0	0	-1	0	0	0	0	0	0	0	0	0	0	0	0	0
ENSG00000182118.5	0	0	0	0	0	0	0	0	1	0	0	0	0	0	0	0	0	0	0	0	0	0	0	0	0	0	0	0	-1	0	0	0	0	0	0	-1	0	0	0	0	0	0	0	0	0	0	0	0	0
ENSG00000119283.14	0	0	0	0	0	0	0	0	1	0	0	0	0	0	0	0	0	0	0	0	0	0	0	0	0	0	0	0	-1	0	0	0	0	0	0	-1	0	0	0	0	0	0	0	0	0	0	0	0	0
ENSG00000143633.11	0	0	0	0	0	0	0	0	1	0	0	0	0	0	0	0	0	0	0	0	0	0	0	0	0	0	0	0	-1	0	0	0	0	0	0	-1	0	0	0	0	0	0	0	0	0	0	0	0	0
ENSG00000116906.10	0	0	0	0	0	0	0	0	1	0	0	0	0	0	0	0	0	0	0	0	0	0	0	0	0	0	0	0	-1	0	0	0	0	0	0	-1	0	0	0	0	0	0	0	0	0	0	0	0	0
ENSG00000116903.7	0	0	0	0	0	0	0	0	1	0	0	0	0	0	0	0	0	0	0	0	0	0	0	0	0	0	0	0	-1	0	0	0	0	0	0	-1	0	0	0	0	0	0	0	0	0	0	0	0	0
ENSG00000010072.14	0	0	0	0	0	0	0	0	1	0	0	0	0	0	0	0	0	0	0	0	0	0	0	0	0	0	0	0	-1	0	0	0	0	0	0	-1	0	0	0	0	0	0	0	0	0	0	0	0	0
ENSG00000135766.8	0	0	0	0	0	0	0	0	1	0	0	0	0	0	0	0	0	0	0	0	0	0	0	0	0	0	0	0	-1	0	0	0	0	0	0	-1	0	0	0	0	0	0	0	0	0	0	0	0	0
ENSG00000116918.12	0	0	0	0	0	0	0	0	1	0	0	0	0	0	0	0	0	0	0	0	0	0	0	0	0	0	0	0	-1	0	0	0	0	0	0	-1	0	0	0	0	0	0	0	0	0	0	0	0	0
ENSG00000270106.4	0	0	0	0	0	0	0	0	1	0	0	0	0	0	0	0	0	0	0	0	0	0	0	0	0	0	0	0	-1	0	0	0	0	0	0	-1	0	0	0	0	0	0	0	0	0	0	0	0	0
ENSG00000162946.19	0	0	0	0	0	0	0	0	1	0	0	0	0	0	0	0	0	0	0	0	0	0	0	0	0	0	0	0	-1	0	0	0	0	0	0	-1	0	0	0	0	0	0	0	0	0	0	0	0	0
ENSG00000116991.9	0	0	0	0	0	0	0	0	0	0	0	0	0	0	0	0	0	0	0	0	0	0	0	0	0	0	0	0	-1	0	0	0	0	0	0	-1	0	0	0	0	0	0	0	0	0	0	1	0	0
ENSG00000212916.4	0	0	0	0	0	0	0	0	1	0	0	0	0	0	0	0	0	0	0	0	0	0	0	0	0	0	0	0	-1	0	0	0	0	0	0	-1	0	0	0	0	0	0	0	0	0	0	0	0	0
ENSG00000135778.10	0	0	0	0	0	0	0	0	1	0	0	0	0	0	0	0	0	0	0	0	0	0	0	0	0	0	0	0	-1	0	0	0	0	0	0	-1	0	0	0	0	0	0	0	0	0	0	0	0	0
ENSG00000135749.17	0	0	0	0	0	0	0	0	1	0	0	0	0	0	0	0	0	0	0	0	0	0	0	0	0	0	0	0	-1	0	0	0	0	0	0	-1	0	0	0	0	0	0	0	0	0	0	0	0	0
ENSG00000143674.9	0	0	0	0	0	0	0	0	1	0	0	0	0	0	0	0	0	0	0	0	0	0	0	0	0	0	0	0	-1	0	0	0	0	0	0	-1	0	0	0	0	0	0	0	1	0	0	0	0	0
ENSG00000135750.13	0	0	0	0	0	0	0	0	1	0	0	0	0	0	0	0	0	0	0	0	0	0	0	0	0	0	0	0	-1	0	0	0	0	0	0	-1	0	0	0	0	0	0	0	0	0	0	0	0	0
ENSG00000183780.11	0	0	0	0	0	0	0	0	1	0	0	0	0	0	0	0	0	0	0	0	0	0	0	0	0	0	0	0	-1	0	0	0	0	0	0	-1	0	0	0	0	0	-1	0	0	0	0	0	0	0
ENSG00000168275.13	0	0	0	0	0	0	0	0	1	0	0	0	0	0	0	0	0	0	0	0	0	0	0	0	0	0	0	0	-1	0	0	0	0	0	0	-1	0	0	0	0	0	0	0	0	0	0	0	0	0
ENSG00000059588.8	0	0	0	0	0	0	0	0	1	0	0	0	0	0	0	0	0	0	0	0	0	0	0	0	0	0	0	0	-1	0	0	0	0	0	0	-1	0	0	0	0	0	0	0	0	0	0	0	0	0
ENSG00000168264.9	0	0	0	0	0	0	0	0	1	0	0	0	0	0	0	0	0	0	0	0	0	0	0	0	0	0	0	0	-1	0	0	0	0	0	0	-1	0	0	0	0	0	0	0	0	0	0	-1	0	0
ENSG00000279261.1	0	0	0	0	0	0	0	0	1	0	0	0	0	0	0	0	0	0	0	0	0	0	0	0	0	0	0	0	-1	0	0	0	0	0	0	-1	0	0	0	0	0	0	0	0	0	0	-1	0	0
ENSG00000173726.9	0	0	0	0	0	0	0	0	1	0	0	0	0	0	0	0	0	0	0	0	0	0	0	0	0	0	0	0	-1	0	0	0	0	0	0	-1	0	0	0	0	0	0	0	0	0	0	0	0	0
ENSG00000054267.19	0	0	0	0	0	0	0	0	1	0	0	0	0	0	0	0	0	0	0	0	0	0	0	0	0	0	0	0	-1	0	0	0	0	0	0	-1	0	0	0	0	0	0	0	0	0	0	0	0	0
ENSG00000188739.13	0	0	0	0	0	0	0	0	1	0	0	0	0	0	0	0	0	0	0	0	0	0	0	0	0	0	0	0	-1	0	0	0	0	0	0	-1	0	0	0	0	0	0	0	0	0	0	0	0	0
ENSG00000152904.10	0	0	0	0	0	0	0	0	1	0	0	0	0	0	0	0	0	0	0	0	0	0	0	0	0	0	0	0	-1	0	0	0	0	0	0	-1	0	0	0	0	0	0	0	0	0	0	0	0	0
ENSG00000116957.11	0	0	0	0	0	0	0	0	1	0	0	0	0	0	0	0	0	0	0	0	0	0	0	0	0	0	0	0	-1	0	0	0	0	0	0	-1	0	0	0	0	0	0	0	0	0	0	0	0	0
ENSG00000162885.11	0	0	0	0	0	0	0	0	1	0	0	0	0	0	0	0	0	0	0	0	0	0	0	0	0	0	0	0	-1	0	0	0	0	0	0	-1	0	0	0	0	0	0	0	0	0	0	0	0	0
ENSG00000168243.9	0	0	0	0	0	0	0	0	1	0	0	0	0	0	0	0	0	0	0	0	0	0	0	0	0	0	0	0	-1	0	0	0	0	0	0	-1	0	0	0	0	0	0	0	0	0	0	0	0	0
ENSG00000143669.12	0	0	0	0	0	0	0	0	1	0	0	0	0	0	0	0	0	0	0	0	0	0	0	0	0	0	0	0	-1	1	0	0	0	0	0	-1	0	0	0	0	0	-1	0	0	0	0	0	0	0
ENSG00000116962.13	0	0	0	0	0	0	0	0	1	0	0	0	0	0	0	0	0	0	0	0	0	0	0	0	0	0	0	0	-1	1	0	0	0	0	0	-1	0	0	0	0	0	0	0	0	0	0	0	0	0
ENSG00000077585.12	0	0	0	0	0	0	0	0	1	0	0	0	0	0	0	0	0	0	0	0	0	0	0	0	0	0	0	0	-1	0	0	0	0	0	0	-1	0	0	0	0	0	0	0	0	0	0	0	0	0
ENSG00000086619.12	0	0	0	0	0	0	0	0	1	0	0	0	0	0	0	0	0	0	0	0	0	0	0	0	0	0	0	0	-1	0	0	0	0	0	0	-1	0	0	0	0	0	0	0	0	0	-1	0	0	0
ENSG00000186197.11	0	0	0	0	0	0	0	0	1	0	0	0	0	0	0	0	0	0	0	0	0	0	0	0	0	0	0	0	-1	-1	0	0	0	0	0	-1	0	0	0	0	0	0	0	0	0	0	0	0	0
ENSG00000116977.17	0	0	0	0	0	0	0	0	0	0	0	0	0	0	0	0	0	0	0	0	0	0	0	0	0	0	0	0	-1	0	0	0	0	0	0	-1	0	0	0	0	0	0	0	0	0	0	0	0	0
ENSG00000119285.9	0	0	0	0	0	0	0	0	1	0	0	0	0	0	0	0	0	0	0	0	0	0	0	0	0	0	0	0	-1	0	0	0	0	0	0	-1	0	0	0	0	0	0	0	0	0	0	0	0	0
ENSG00000077522.11	0	0	0	0	0	0	0	0	1	0	0	0	0	0	0	0	0	0	0	0	0	0	0	0	0	0	0	0	-1	0	0	0	0	0	0	-1	0	0	0	0	0	0	0	0	0	0	0	0	0
ENSG00000116984.11	0	0	0	0	0	0	0	0	1	0	0	0	0	0	0	0	0	0	0	0	0	0	0	0	0	0	0	0	-1	0	0	0	0	0	0	-1	0	0	0	0	0	0	0	0	0	0	0	0	0
ENSG00000244020.2	0	0	0	0	0	0	0	0	1	0	0	0	0	0	0	0	0	0	0	0	0	0	0	0	0	0	0	0	-1	0	0	0	0	0	0	-1	0	-1	0	0	0	0	0	0	0	0	0	0	0
ENSG00000198626.14	0	0	0	0	0	0	0	0	1	0	0	0	0	0	0	0	0	0	0	0	0	0	0	0	0	0	0	0	-1	0	0	0	0	0	0	-1	0	-1	0	0	0	0	0	0	0	0	0	0	0
ENSG00000116996.8	0	0	0	0	0	0	0	0	1	0	0	0	0	0	0	0	0	0	0	0	0	0	0	0	0	0	0	0	-1	0	0	0	0	0	0	-1	0	0	0	0	0	0	0	0	0	0	0	0	0
ENSG00000270188.1	0	0	0	0	0	0	0	0	1	0	0	0	0	0	0	0	0	0	0	0	0	0	0	0	0	0	0	0	-1	0	0	0	0	0	0	-1	0	0	0	0	0	0	0	0	0	0	0	0	0
ENSG00000133019.10	0	0	0	0	0	0	0	0	1	0	0	0	0	1	0	0	0	0	0	0	0	0	0	0	0	0	0	0	-1	0	0	0	0	0	0	-1	0	0	0	0	0	0	0	0	0	0	0	0	0
ENSG00000155816.18	0	0	0	0	0	0	0	0	1	0	0	0	0	1	0	0	0	0	0	0	0	0	0	0	0	0	0	0	-1	0	0	0	0	0	0	-1	0	0	0	0	0	0	0	0	0	0	1	0	0
ENSG00000180875.4	0	0	0	0	0	0	0	0	1	0	0	0	0	1	0	0	0	0	0	0	0	0	0	0	0	0	0	0	-1	0	0	0	0	0	0	-1	0	0	0	0	0	0	0	0	0	0	0	0	0
ENSG00000182901.14	0	1	0	0	0	0	0	0	1	0	0	0	0	1	0	0	0	0	0	0	0	0	0	0	0	0	0	0	-1	0	0	0	0	0	0	-1	0	0	0	0	0	0	0	0	0	0	1	0	0
ENSG00000091483.6	0	1	0	0	0	0	0	0	0	0	0	0	0	1	0	0	0	0	0	0	0	0	0	0	0	0	0	0	-1	0	0	0	0	0	0	-1	0	0	0	0	0	0	0	0	0	0	0	0	0
ENSG00000117009.10	0	1	0	0	0	0	0	0	0	0	0	0	0	1	0	0	0	0	0	0	0	0	0	0	0	0	0	0	-1	0	0	0	0	0	0	-1	0	0	0	0	0	0	0	0	0	0	0	0	0
ENSG00000054277.11	0	1	0	0	0	0	0	0	-1	0	0	0	0	1	0	0	0	0	0	0	0	0	0	0	0	0	0	0	-1	0	0	0	0	0	0	-1	0	0	0	0	0	0	0	0	0	0	0	0	0
ENSG00000203668.1	0	1	0	0	0	0	0	0	-1	0	0	0	0	1	0	0	0	0	0	0	0	0	0	0	0	0	0	0	-1	0	0	0	0	0	0	-1	0	0	0	0	0	0	0	0	0	0	0	0	0
ENSG00000162843.16	0	1	0	0	0	0	0	0	-1	0	0	0	0	1	0	0	0	0	0	0	0	0	0	0	0	0	0	0	-1	0	0	0	0	0	0	-1	0	0	0	0	0	0	0	0	0	0	0	0	0
ENSG00000174371.15	0	1	0	0	0	0	0	0	-1	0	0	0	0	1	0	0	0	0	0	0	0	0	0	0	0	0	0	0	-1	0	0	0	0	0	0	-1	0	0	0	0	0	0	0	0	0	0	1	0	0
ENSG00000197769.5	0	1	0	0	0	0	0	0	-1	0	0	0	0	1	0	0	0	0	0	0	0	0	0	0	0	0	0	0	-1	0	0	0	0	0	0	-1	0	0	0	0	0	0	0	0	0	0	0	0	0
ENSG00000180287.15	0	1	0	0	0	0	0	0	-1	0	0	0	0	1	0	0	0	0	0	0	0	0	0	0	0	0	0	0	-1	0	0	0	0	0	0	-1	0	0	0	0	0	0	0	0	0	0	0	0	0
ENSG00000143702.14	0	0	0	0	0	0	0	0	-1	0	0	0	0	1	0	0	0	0	0	0	0	0	0	0	0	0	0	0	-1	0	0	0	0	0	0	-1	0	0	0	0	0	0	0	0	0	0	0	0	0
ENSG00000054282.14	0	0	0	0	0	0	0	0	-1	0	0	0	0	1	0	0	0	0	0	0	0	0	0	0	0	0	0	0	-1	1	0	0	0	0	0	-1	0	0	0	0	0	0	0	0	0	0	0	0	0
ENSG00000117020.15	0	0	0	0	0	0	0	0	-1	0	0	0	0	1	0	0	0	0	0	0	0	0	0	0	0	0	0	0	-1	1	0	0	0	0	0	-1	0	0	0	0	0	0	0	0	0	0	0	0	0
ENSG00000179456.10	0	0	0	0	0	0	0	0	0	0	0	0	0	0	0	0	0	0	0	0	0	0	0	0	0	0	0	0	-1	1	0	0	0	0	0	-1	0	0	0	0	0	0	0	0	0	0	0	0	0
ENSG00000173728.9	0	0	0	0	0	0	0	0	0	0	0	0	0	0	0	0	0	0	0	0	0	0	0	0	0	0	0	0	-1	1	0	0	0	0	0	-1	0	0	0	0	0	0	0	0	0	0	0	0	0
ENSG00000035687.9	0	0	0	0	0	0	0	0	0	0	0	0	0	0	0	0	0	0	0	0	0	0	0	0	0	0	0	0	-1	1	0	0	0	0	0	-1	0	0	0	0	0	0	0	0	0	0	0	0	0
ENSG00000179397.16	0	1	0	0	0	0	0	0	0	0	0	0	0	0	0	0	0	0	0	0	0	0	0	0	0	0	0	0	-1	0	0	0	0	0	0	-1	0	0	0	0	0	0	0	0	0	0	0	0	0
ENSG00000121644.17	0	1	0	0	0	0	0	0	0	0	0	0	0	0	0	0	0	0	0	0	0	0	0	0	0	0	0	0	-1	0	0	0	0	0	0	-1	0	0	0	0	0	0	0	0	0	0	0	0	0
ENSG00000203667.8	0	1	0	0	0	0	0	0	0	0	0	0	0	0	0	0	0	0	0	0	0	0	0	0	0	0	0	0	-1	0	0	0	0	0	0	-1	0	0	0	0	0	0	0	-1	0	0	0	0	0
ENSG00000277877.3	0	1	0	0	0	0	0	0	0	0	0	0	0	0	0	0	0	0	0	0	0	0	0	0	0	0	0	0	-1	0	0	0	0	0	0	-1	0	0	0	0	0	0	0	-1	0	0	0	0	0
ENSG00000153187.15	0	1	0	0	0	0	0	0	0	0	0	0	0	0	0	0	0	0	0	0	0	0	0	0	0	0	0	0	-1	0	0	0	0	0	0	-1	0	0	0	0	0	0	0	-1	0	0	0	0	0
ENSG00000203666.11	0	1	0	0	0	0	0	0	0	1	0	0	0	0	0	0	0	0	0	0	0	0	0	0	0	0	0	0	-1	0	0	-1	0	0	0	-1	0	0	0	0	0	0	0	0	0	0	0	0	0
ENSG00000162849.14	0	1	0	0	0	0	0	0	-1	1	0	0	0	0	0	0	0	-1	0	0	0	0	0	0	0	0	0	0	-1	0	0	-1	-1	0	0	-1	0	0	0	0	0	0	0	0	0	0	0	0	0
ENSG00000185420.17	0	1	0	0	0	0	0	0	-1	1	0	0	0	0	0	0	0	-1	0	0	0	0	0	0	0	0	0	0	-1	0	0	0	-1	0	0	-1	0	0	0	0	0	0	0	0	0	0	0	0	0
ENSG00000280657.1	0	1	0	0	0	0	0	0	-1	1	0	0	0	0	0	0	0	-1	0	0	0	0	0	0	0	0	0	0	-1	0	0	0	-1	0	0	-1	0	0	0	0	0	0	0	0	0	0	0	0	0
ENSG00000143653.9	0	1	0	0	0	0	0	0	-1	1	0	0	0	0	0	0	0	0	0	0	0	0	0	0	0	0	0	0	-1	0	0	0	0	0	0	-1	0	0	0	0	0	0	0	0	0	0	0	0	0
ENSG00000153207.13	0	1	0	0	0	0	0	0	-1	1	0	0	0	0	0	0	0	0	0	0	0	0	0	0	0	0	0	0	-1	0	0	0	0	0	0	-1	0	0	0	0	0	0	0	0	0	0	0	0	0
ENSG00000162851.7	0	1	0	0	0	0	0	0	-1	1	0	0	0	0	0	0	0	0	0	0	0	0	0	0	0	0	0	0	-1	0	0	0	0	0	0	-1	0	0	0	0	0	0	0	0	0	0	0	0	0
ENSG00000162852.12	0	1	0	0	0	0	0	0	-1	1	0	0	0	0	0	0	0	0	0	0	0	0	0	0	0	0	0	0	-1	0	0	0	0	0	0	-1	0	0	0	0	0	0	0	0	0	0	0	0	0
ENSG00000135747.10	0	1	0	0	0	0	0	0	-1	1	0	0	0	0	0	0	0	0	0	0	0	0	0	0	0	0	0	0	-1	0	0	0	0	0	0	-1	0	0	0	0	0	0	0	0	0	0	1	0	0
ENSG00000197472.13	0	1	0	0	0	0	0	0	-1	1	0	0	0	0	0	0	0	0	0	0	0	0	0	0	0	0	0	0	-1	0	0	0	0	0	0	-1	0	0	0	0	0	0	0	0	0	0	0	0	0
ENSG00000277462.1	0	1	0	0	0	0	0	0	-1	1	0	0	0	0	0	0	0	0	0	0	0	0	0	0	0	0	0	0	-1	0	0	0	0	0	0	-1	0	0	0	0	0	0	0	0	0	0	1	0	0
ENSG00000188295.13	0	1	0	0	0	0	0	0	-1	1	0	0	0	0	0	0	0	0	0	0	0	0	0	0	0	0	0	0	-1	0	0	0	0	0	0	-1	0	0	0	0	0	0	0	0	0	0	1	0	0
[truncated: 17,731 more rows]
[truncated: 475 more columns]

## Sheet: Table S5
Table S5 LUSC clustering results
ID	ARGcluster
TCGA_TCGA-63-7020	A
TCGA_TCGA-21-1078	B
TCGA_TCGA-96-A4JL	A
TCGA_TCGA-94-8490	A
TCGA_TCGA-O2-A52N	A
TCGA_TCGA-60-2723	A
TCGA_TCGA-NC-A5HQ	A
TCGA_TCGA-85-8666	A
TCGA_TCGA-63-A5MT	A
TCGA_TCGA-46-3766	B
TCGA_TCGA-34-5231	A
TCGA_TCGA-NK-A5CX	A
TCGA_TCGA-77-7142	A
TCGA_TCGA-18-3416	A
TCGA_TCGA-56-8083	A
TCGA_TCGA-85-A4QQ	A
TCGA_TCGA-85-A4CL	B
TCGA_TCGA-68-8250	A
TCGA_TCGA-34-5234	B
TCGA_TCGA-92-7341	A
TCGA_TCGA-39-5024	A
TCGA_TCGA-33-4538	A
TCGA_TCGA-63-A5MJ	A
TCGA_TCGA-33-4566	A
TCGA_TCGA-56-7222	A
TCGA_TCGA-96-7544	A
TCGA_TCGA-85-8071	A
TCGA_TCGA-33-AASL	A
TCGA_TCGA-85-8287	B
TCGA_TCGA-66-2755	A
TCGA_TCGA-77-8144	A
TCGA_TCGA-O2-A52V	A
TCGA_TCGA-39-5022	B
TCGA_TCGA-60-2713	A
TCGA_TCGA-66-2767	B
TCGA_TCGA-77-6843	A
TCGA_TCGA-33-4582	A
TCGA_TCGA-22-5481	A
TCGA_TCGA-56-8307	A
TCGA_TCGA-37-A5EN	A
TCGA_TCGA-66-2727	A
TCGA_TCGA-18-3408	B
TCGA_TCGA-56-8305	A
TCGA_TCGA-21-1072	A
TCGA_TCGA-18-3410	A
TCGA_TCGA-85-A513	B
TCGA_TCGA-92-8064	A
TCGA_TCGA-63-A5MG	B
TCGA_TCGA-96-8169	B
TCGA_TCGA-77-8128	A
TCGA_TCGA-21-1083	A
TCGA_TCGA-85-6175	B
TCGA_TCGA-96-A4JK	A
TCGA_TCGA-43-A475	A
TCGA_TCGA-34-5236	A
TCGA_TCGA-85-8276	A
TCGA_TCGA-33-AAS8	A
TCGA_TCGA-22-1000	B
TCGA_TCGA-66-2790	A
TCGA_TCGA-66-2766	A
TCGA_TCGA-21-1080	A
TCGA_TCGA-66-2765	A
TCGA_TCGA-77-8150	A
TCGA_TCGA-77-8139	A
TCGA_TCGA-22-4593	A
TCGA_TCGA-85-6798	A
TCGA_TCGA-56-8309	B
TCGA_TCGA-85-8351	A
TCGA_TCGA-85-A510	A
TCGA_TCGA-21-1075	A
TCGA_TCGA-43-2576	B
TCGA_TCGA-22-1016	B
TCGA_TCGA-68-A59I	B
TCGA_TCGA-34-5232	A
TCGA_TCGA-60-2697	B
TCGA_TCGA-56-8623	B
TCGA_TCGA-33-AASJ	A
TCGA_TCGA-18-3406	B
TCGA_TCGA-33-4532	A
TCGA_TCGA-94-7033	B
TCGA_TCGA-77-A5G3	A
TCGA_TCGA-77-8148	A
TCGA_TCGA-22-5474	B
TCGA_TCGA-34-5929	A
TCGA_TCGA-56-7582	A
TCGA_TCGA-NC-A5HR	A
TCGA_TCGA-NC-A5HH	A
TCGA_TCGA-85-8052	A
TCGA_TCGA-98-8023	A
TCGA_TCGA-52-7811	A
TCGA_TCGA-98-8020	A
TCGA_TCGA-58-A46L	A
TCGA_TCGA-51-4080	A
TCGA_TCGA-98-A53D	B
TCGA_TCGA-56-8308	B
TCGA_TCGA-21-5782	A
TCGA_TCGA-43-6773	B
TCGA_TCGA-39-5021	A
TCGA_TCGA-NC-A5HF	A
TCGA_TCGA-O2-A52S	A
TCGA_TCGA-33-A5GW	B
TCGA_TCGA-85-8350	A
TCGA_TCGA-66-2742	A
TCGA_TCGA-60-2722	A
TCGA_TCGA-52-7810	A
TCGA_TCGA-66-2787	A
TCGA_TCGA-98-A538	A
TCGA_TCGA-66-2777	A
TCGA_TCGA-68-A59J	A
TCGA_TCGA-52-7622	A
TCGA_TCGA-85-8048	B
TCGA_TCGA-77-8131	B
TCGA_TCGA-77-7139	A
TCGA_TCGA-90-A59Q	B
TCGA_TCGA-77-8007	A
TCGA_TCGA-52-7812	A
TCGA_TCGA-39-5031	A
TCGA_TCGA-94-A5I4	A
TCGA_TCGA-37-4129	B
TCGA_TCGA-O2-A5IB	A
TCGA_TCGA-85-8354	A
TCGA_TCGA-39-5035	A
TCGA_TCGA-43-6143	A
TCGA_TCGA-77-8156	A
TCGA_TCGA-22-5491	A
TCGA_TCGA-85-8664	A
TCGA_TCGA-22-5479	A
TCGA_TCGA-63-A5MY	A
TCGA_TCGA-63-A5MR	A
TCGA_TCGA-22-5472	B
TCGA_TCGA-21-5784	B
TCGA_TCGA-56-8622	B
TCGA_TCGA-66-2783	A
TCGA_TCGA-85-A4CN	A
TCGA_TCGA-O2-A52Q	A
TCGA_TCGA-77-8008	B
TCGA_TCGA-60-2714	B
TCGA_TCGA-77-8145	A
TCGA_TCGA-77-7337	A
TCGA_TCGA-39-5030	B
TCGA_TCGA-37-5819	B
TCGA_TCGA-34-2608	B
TCGA_TCGA-98-A53B	A
TCGA_TCGA-66-2734	A
TCGA_TCGA-66-2773	A
TCGA_TCGA-63-A5MN	B
TCGA_TCGA-22-5473	A
TCGA_TCGA-39-5016	A
TCGA_TCGA-66-2792	A
TCGA_TCGA-NC-A5HD	A
TCGA_TCGA-33-4587	A
TCGA_TCGA-33-A4WN	A
TCGA_TCGA-98-8021	A
TCGA_TCGA-22-1012	A
TCGA_TCGA-58-8390	A
TCGA_TCGA-L3-A524	A
TCGA_TCGA-22-1002	B
TCGA_TCGA-85-7844	A
TCGA_TCGA-33-4583	A
TCGA_TCGA-98-A53A	A
TCGA_TCGA-63-A5MP	A
TCGA_TCGA-60-2706	A
TCGA_TCGA-NK-A5CT	A
TCGA_TCGA-NC-A5HE	A
TCGA_TCGA-85-8352	A
TCGA_TCGA-56-A49D	A
TCGA_TCGA-77-8153	A
TCGA_TCGA-43-A56V	A
TCGA_TCGA-63-6202	B
TCGA_TCGA-NC-A5HM	A
TCGA_TCGA-J1-A4AH	A
TCGA_TCGA-66-2795	A
TCGA_TCGA-21-1079	A
TCGA_TCGA-43-2578	A
TCGA_TCGA-56-7221	A
TCGA_TCGA-43-7658	A
TCGA_TCGA-77-8154	A
TCGA_TCGA-66-2800	A
TCGA_TCGA-L3-A4E7	A
TCGA_TCGA-39-5011	B
TCGA_TCGA-66-2782	A
TCGA_TCGA-39-5027	A
TCGA_TCGA-56-7580	A
TCGA_TCGA-34-5240	A
TCGA_TCGA-MF-A522	A
TCGA_TCGA-66-2744	A
TCGA_TCGA-66-2781	A
TCGA_TCGA-51-4081	A
TCGA_TCGA-90-7769	A
TCGA_TCGA-39-5036	A
TCGA_TCGA-60-2708	A
TCGA_TCGA-56-A4BX	A
TCGA_TCGA-34-5241	A
TCGA_TCGA-34-5239	A
TCGA_TCGA-39-5037	A
TCGA_TCGA-77-6844	A
TCGA_TCGA-60-2704	B
TCGA_TCGA-NC-A5HN	A
TCGA_TCGA-56-6545	A
TCGA_TCGA-56-8626	B
TCGA_TCGA-22-4596	B
TCGA_TCGA-22-1011	B
TCGA_TCGA-77-A5GH	A
TCGA_TCGA-18-4083	A
TCGA_TCGA-18-4721	A
TCGA_TCGA-77-8138	B
TCGA_TCGA-85-A511	A
TCGA_TCGA-43-3394	A
TCGA_TCGA-85-7699	A
TCGA_TCGA-22-1017	B
TCGA_TCGA-90-7767	A
TCGA_TCGA-77-8136	A
TCGA_TCGA-63-A5MI	A
TCGA_TCGA-43-8115	A
TCGA_TCGA-21-5783	A
TCGA_TCGA-66-2780	A
TCGA_TCGA-77-7465	A
TCGA_TCGA-63-5128	A
TCGA_TCGA-94-7557	A
TCGA_TCGA-56-7731	B
TCGA_TCGA-85-A50M	A
TCGA_TCGA-77-A5GF	A
TCGA_TCGA-85-6561	A
TCGA_TCGA-77-7138	A
TCGA_TCGA-43-5668	B
TCGA_TCGA-56-6546	B
TCGA_TCGA-37-3783	A
TCGA_TCGA-22-4595	A
TCGA_TCGA-63-A5MS	B
TCGA_TCGA-33-6737	B
TCGA_TCGA-33-AASB	A
TCGA_TCGA-46-6026	A
TCGA_TCGA-77-8146	A
TCGA_TCGA-43-7657	A
TCGA_TCGA-58-A46M	A
TCGA_TCGA-77-A5G7	A
TCGA_TCGA-70-6722	A
TCGA_TCGA-33-4586	A
TCGA_TCGA-22-4604	A
TCGA_TCGA-37-4135	A
TCGA_TCGA-22-5477	A
TCGA_TCGA-85-7696	A
TCGA_TCGA-94-A5I6	A
TCGA_TCGA-63-A5MW	A
TCGA_TCGA-77-8133	A
TCGA_TCGA-43-6770	A
TCGA_TCGA-63-7023	A
TCGA_TCGA-43-A56U	B
TCGA_TCGA-39-5028	B
TCGA_TCGA-46-3765	A
TCGA_TCGA-70-6723	A
TCGA_TCGA-22-1005	B
TCGA_TCGA-77-6845	A
TCGA_TCGA-39-5034	B
TCGA_TCGA-51-6867	A
TCGA_TCGA-60-2720	B
TCGA_TCGA-85-8481	A
TCGA_TCGA-46-6025	A
TCGA_TCGA-56-A62T	A
TCGA_TCGA-56-A4ZJ	B
TCGA_TCGA-77-8140	B
TCGA_TCGA-21-5787	A
TCGA_TCGA-33-4533	A
TCGA_TCGA-77-7335	B
TCGA_TCGA-85-8049	B
TCGA_TCGA-85-7697	A
TCGA_TCGA-60-2712	B
TCGA_TCGA-56-5897	B
TCGA_TCGA-46-3768	A
TCGA_TCGA-18-3409	B
TCGA_TCGA-34-8456	A
TCGA_TCGA-85-A5B5	A
TCGA_TCGA-79-5596	A
TCGA_TCGA-34-2596	A
TCGA_TCGA-56-7579	A
TCGA_TCGA-22-0944	A
TCGA_TCGA-60-2721	B
TCGA_TCGA-60-2715	B
TCGA_TCGA-33-4547	A
TCGA_TCGA-66-2756	A
TCGA_TCGA-NC-A5HG	A
TCGA_TCGA-NC-A5HT	A
TCGA_TCGA-85-8070	A
TCGA_TCGA-NC-A5HL	A
TCGA_TCGA-85-7698	A
TCGA_TCGA-6A-AB49	A
TCGA_TCGA-66-2778	B
TCGA_TCGA-63-5131	A
TCGA_TCGA-LA-A446	A
TCGA_TCGA-34-5927	A
TCGA_TCGA-NC-A5HO	A
TCGA_TCGA-60-2725	A
TCGA_TCGA-39-5040	A
TCGA_TCGA-37-4133	B
TCGA_TCGA-66-2768	A
TCGA_TCGA-98-A53C	B
TCGA_TCGA-98-7454	B
TCGA_TCGA-18-3407	A
TCGA_TCGA-85-8353	A
TCGA_TCGA-21-1082	B
TCGA_TCGA-43-A474	A
TCGA_TCGA-NK-A5CR	A
TCGA_TCGA-85-8479	A
TCGA_TCGA-85-A50Z	B
TCGA_TCGA-58-8393	A
TCGA_TCGA-XC-AA0X	B
TCGA_TCGA-66-2763	A
TCGA_TCGA-56-8304	A
TCGA_TCGA-90-7964	B
TCGA_TCGA-56-8629	A
TCGA_TCGA-85-A512	A
TCGA_TCGA-21-A5DI	A
TCGA_TCGA-22-4594	B
TCGA_TCGA-94-8491	B
TCGA_TCGA-77-7463	A
TCGA_TCGA-51-4079	A
TCGA_TCGA-77-8143	A
TCGA_TCGA-66-2794	A
TCGA_TCGA-43-3920	A
TCGA_TCGA-18-5592	A
TCGA_TCGA-60-2707	A
TCGA_TCGA-22-5485	A
TCGA_TCGA-O2-A52W	A
TCGA_TCGA-85-A4PA	B
TCGA_TCGA-77-8130	B
TCGA_TCGA-43-8118	A
TCGA_TCGA-56-A5DR	A
TCGA_TCGA-43-8116	A
TCGA_TCGA-85-A4QR	A
TCGA_TCGA-77-A5GA	A
TCGA_TCGA-66-2789	A
TCGA_TCGA-34-A5IX	A
TCGA_TCGA-56-A4BY	A
TCGA_TCGA-58-A46N	A
TCGA_TCGA-56-1622	A
TCGA_TCGA-98-8022	B
TCGA_TCGA-56-8201	A
TCGA_TCGA-34-2600	B
TCGA_TCGA-22-4601	A
TCGA_TCGA-63-A5MM	A
TCGA_TCGA-34-8455	A
TCGA_TCGA-77-7141	A
TCGA_TCGA-85-7843	A
TCGA_TCGA-39-5029	A
TCGA_TCGA-22-5482	A
TCGA_TCGA-66-2757	A
TCGA_TCGA-77-A5G8	A
TCGA_TCGA-18-3414	A
TCGA_TCGA-68-7757	B
TCGA_TCGA-60-2726	A
TCGA_TCGA-92-8065	B
TCGA_TCGA-63-A5MU	A
TCGA_TCGA-90-7766	B
TCGA_TCGA-18-3419	A
TCGA_TCGA-22-5478	A
TCGA_TCGA-66-2770	A
TCGA_TCGA-21-1070	A
TCGA_TCGA-43-2581	B
TCGA_TCGA-77-8009	A
TCGA_TCGA-18-4086	A
TCGA_TCGA-37-A5EM	A
TCGA_TCGA-33-AASD	A
TCGA_TCGA-46-3769	B
TCGA_TCGA-66-2785	B
TCGA_TCGA-NK-A7XE	A
TCGA_TCGA-85-8072	A
TCGA_TCGA-92-8063	A
TCGA_TCGA-60-2724	A
TCGA_TCGA-77-7140	A
TCGA_TCGA-56-A5DS	B
TCGA_TCGA-85-7950	A
TCGA_TCGA-NC-A5HP	A
TCGA_TCGA-77-7338	A
TCGA_TCGA-43-6647	B
TCGA_TCGA-18-3417	A
TCGA_TCGA-39-5039	B
TCGA_TCGA-18-3412	A
TCGA_TCGA-96-7545	B
TCGA_TCGA-22-4605	B
TCGA_TCGA-56-8625	A
TCGA_TCGA-66-2769	A
TCGA_TCGA-60-2719	A
TCGA_TCGA-58-A46K	A
TCGA_TCGA-94-A4VJ	A
TCGA_TCGA-60-2716	B
TCGA_TCGA-98-A539	A
TCGA_TCGA-58-8386	A
TCGA_TCGA-37-4130	B
TCGA_TCGA-34-7107	A
TCGA_TCGA-56-7730	A
TCGA_TCGA-58-A46J	A
TCGA_TCGA-66-2793	A
TCGA_TCGA-63-A5MH	A
TCGA_TCGA-22-5471	A
TCGA_TCGA-68-8251	A
TCGA_TCGA-85-A4JB	A
TCGA_TCGA-66-2753	A
TCGA_TCGA-68-7755	A
TCGA_TCGA-85-A4JC	B
TCGA_TCGA-63-A5MV	B
TCGA_TCGA-66-2759	A
TCGA_TCGA-22-4613	A
TCGA_TCGA-33-4589	B
TCGA_TCGA-60-2709	B
TCGA_TCGA-37-3792	A
TCGA_TCGA-22-0940	A
TCGA_TCGA-90-A4ED	B
TCGA_TCGA-63-A5M9	A
TCGA_TCGA-66-2758	A
TCGA_TCGA-60-2703	A
TCGA_TCGA-21-1081	A
TCGA_TCGA-22-5489	B
TCGA_TCGA-NC-A5HI	A
TCGA_TCGA-66-2786	A
TCGA_TCGA-21-1076	B
TCGA_TCGA-37-A5EL	A
TCGA_TCGA-56-7823	A
TCGA_TCGA-77-6842	A
TCGA_TCGA-85-8580	A
TCGA_TCGA-21-1071	A
TCGA_TCGA-22-4591	A
TCGA_TCGA-77-A5GB	A
TCGA_TCGA-85-8582	A
TCGA_TCGA-77-A5FZ	B
TCGA_TCGA-18-5595	A
TCGA_TCGA-56-A4ZK	A
TCGA_TCGA-85-7710	A
TCGA_TCGA-37-4132	A
TCGA_TCGA-39-5019	A
TCGA_TCGA-66-2754	A
TCGA_TCGA-22-4607	A
TCGA_TCGA-98-A53J	B
TCGA_TCGA-56-A4BW	A
TCGA_TCGA-56-5898	B
TCGA_TCGA-18-3421	A
TCGA_TCGA-43-6771	B
TCGA_TCGA-46-3767	B
TCGA_TCGA-96-8170	B
TCGA_TCGA-85-6560	A
TCGA_TCGA-43-7656	A
TCGA_TCGA-94-7943	B
TCGA_TCGA-56-8082	A
TCGA_TCGA-85-8584	B
TCGA_TCGA-56-7223	A
TCGA_TCGA-94-8035	A
TCGA_TCGA-85-8355	B
TCGA_TCGA-60-2710	A
TCGA_TCGA-85-8288	A
TCGA_TCGA-NC-A5HJ	B
TCGA_TCGA-90-A4EE	A
TCGA_TCGA-60-2696	B
TCGA_TCGA-34-8454	A
TCGA_TCGA-63-7021	B
TCGA_TCGA-58-8388	A
TCGA_TCGA-37-4141	A
TCGA_TCGA-22-4599	A
TCGA_TCGA-85-A53L	A
TCGA_TCGA-58-8387	A
TCGA_TCGA-22-4609	B
TCGA_TCGA-63-7022	B
TCGA_TCGA-33-6738	B
TCGA_TCGA-60-2698	A
TCGA_TCGA-43-5670	A
TCGA_TCGA-18-3411	A
TCGA_TCGA-22-5492	A
TCGA_TCGA-21-5786	A
TCGA_TCGA-37-3789	A
TCGA_TCGA-LA-A7SW	A
TCGA_TCGA-NC-A5HK	A
TCGA_TCGA-60-2695	A
TCGA_TCGA-56-8503	A
TCGA_TCGA-58-8392	A
TCGA_TCGA-56-8628	B
TCGA_TCGA-56-8624	B
TCGA_TCGA-68-7756	A
TCGA_TCGA-34-5928	A
TCGA_TCGA-92-7340	A
TCGA_TCGA-22-A5C4	A
TCGA_TCGA-98-A53H	B
TCGA_TCGA-63-A5ML	A
TCGA_TCGA-77-A5G1	B
TCGA_TCGA-77-A5G6	A
TCGA_TCGA-33-AASI	B
TCGA_TCGA-56-8504	A
TCGA_TCGA-18-3415	A
TCGA_TCGA-90-6837	B
TCGA_TCGA-85-8277	A
TCGA_TCGA-66-2788	A
TCGA_TCGA-22-5480	A
TCGA_TCGA-66-2737	A
TCGA_TCGA-66-2791	A
TCGA_TCGA-98-A53I	A
TCGA_TCGA-52-7809	A
TCGA_TCGA-21-1077	A
TCGA_TCGA-NK-A5D1	A
TCGA_TCGA-60-2711	A
TCGA_TCGA-63-A5MB	A
TCGA_TCGA-22-5483	A
TCGA_TCGA-56-7822	B
TCGA_TCGA-66-2771	B
TCGA_TCGA-58-8391	A
GSE30219_GSM748053	B
GSE30219_GSM748054	A
GSE30219_GSM748055	A
GSE30219_GSM748056	A
GSE30219_GSM748057	B
GSE30219_GSM748058	B
GSE30219_GSM748059	A
GSE30219_GSM748060	B
GSE30219_GSM748061	A
GSE30219_GSM748062	A
GSE30219_GSM748063	A
GSE30219_GSM748064	B
GSE30219_GSM748065	A
GSE30219_GSM748066	A
GSE30219_GSM748067	A
GSE30219_GSM748068	A
GSE30219_GSM748069	A
GSE30219_GSM748070	B
GSE30219_GSM748071	B
GSE30219_GSM748072	A
GSE30219_GSM748073	B
GSE30219_GSM748074	A
GSE30219_GSM748075	A
GSE30219_GSM748076	A
GSE30219_GSM748077	B
GSE30219_GSM748078	B
GSE30219_GSM748079	B
GSE30219_GSM748080	B
GSE30219_GSM748081	A
GSE30219_GSM748083	B
GSE30219_GSM748084	A
GSE30219_GSM748085	B
GSE30219_GSM748086	B
GSE30219_GSM748087	B
GSE30219_GSM748088	A
GSE30219_GSM748089	A
GSE30219_GSM748090	B
GSE30219_GSM748091	A
GSE30219_GSM748092	A
GSE30219_GSM748093	A
GSE30219_GSM748094	B
GSE30219_GSM748095	A
GSE30219_GSM748096	A
GSE30219_GSM748097	A
GSE30219_GSM748098	A
GSE30219_GSM748099	B
GSE30219_GSM748100	A
GSE30219_GSM748101	B
GSE30219_GSM748102	A
GSE30219_GSM748103	B
GSE30219_GSM748104	B
GSE30219_GSM748105	A
GSE30219_GSM748106	A
GSE30219_GSM748107	B
GSE30219_GSM748108	B
GSE30219_GSM748109	A
GSE30219_GSM748110	A
GSE30219_GSM748111	A
GSE30219_GSM748112	A
GSE30219_GSM748113	A
GSE30219_GSM748115	A
GSE30219_GSM748116	A
GSE30219_GSM748117	A
GSE30219_GSM748118	B
GSE30219_GSM748119	A
GSE30219_GSM748120	A
GSE30219_GSM748121	B
GSE30219_GSM748122	B
GSE30219_GSM748123	A
GSE30219_GSM748124	B
GSE30219_GSM748125	B
GSE30219_GSM748126	B
GSE30219_GSM748127	A
GSE30219_GSM748128	B
GSE30219_GSM748129	B
GSE30219_GSM748130	B
GSE30219_GSM748131	B
GSE30219_GSM748132	A
GSE30219_GSM748133	A
GSE30219_GSM748134	B
GSE30219_GSM748135	B
GSE30219_GSM748136	A
GSE30219_GSM748137	B
GSE30219_GSM748138	A
GSE30219_GSM748139	A
GSE30219_GSM748140	A
GSE30219_GSM748141	A
GSE30219_GSM748142	B
GSE30219_GSM748143	A
GSE30219_GSM748144	A
GSE30219_GSM748145	A
GSE30219_GSM748146	A
GSE30219_GSM748147	B
GSE30219_GSM748148	A
GSE30219_GSM748149	A
GSE30219_GSM748150	B
GSE30219_GSM748151	A
GSE30219_GSM748152	B
GSE30219_GSM748153	B
GSE30219_GSM748154	A
GSE30219_GSM748155	A
GSE30219_GSM748156	A
GSE30219_GSM748157	B
GSE30219_GSM748158	B
GSE30219_GSM748159	A
GSE30219_GSM748160	A
GSE30219_GSM748161	A
GSE30219_GSM748162	B
GSE30219_GSM748163	A
GSE30219_GSM748164	B
GSE30219_GSM748165	A
GSE30219_GSM748166	B
GSE30219_GSM748167	B
GSE30219_GSM748168	B
GSE30219_GSM748169	B
GSE30219_GSM748170	A
GSE30219_GSM748171	B
GSE30219_GSM748172	A
GSE30219_GSM748173	B
GSE30219_GSM748174	A
GSE30219_GSM748175	A
GSE30219_GSM748176	B
GSE30219_GSM748177	A
GSE30219_GSM748178	B
GSE30219_GSM748179	A
GSE30219_GSM748180	B
GSE30219_GSM748181	B
GSE30219_GSM748182	A
GSE30219_GSM748183	A
GSE30219_GSM748184	B
GSE30219_GSM748185	A
GSE30219_GSM748186	A
GSE30219_GSM748187	A
GSE30219_GSM748188	B
GSE30219_GSM748189	A
GSE30219_GSM748191	A
GSE30219_GSM748192	A
GSE30219_GSM748193	A
GSE30219_GSM748195	A
GSE30219_GSM748196	A
GSE30219_GSM748197	A
GSE30219_GSM748198	A
GSE30219_GSM748199	A
GSE30219_GSM748200	A
GSE30219_GSM748201	A
GSE30219_GSM748202	A
GSE30219_GSM748203	A
GSE30219_GSM748206	B
GSE30219_GSM748207	A
GSE30219_GSM748209	A
GSE30219_GSM748210	A
GSE30219_GSM748211	B
GSE30219_GSM748212	A
GSE30219_GSM748213	A
GSE30219_GSM748214	A
GSE30219_GSM748215	A
GSE30219_GSM748216	A
GSE30219_GSM748217	A
GSE30219_GSM748218	A
GSE30219_GSM748219	A
GSE30219_GSM748220	B
GSE30219_GSM748221	B
GSE30219_GSM748222	B
GSE30219_GSM748223	B
GSE30219_GSM748224	B
GSE30219_GSM748225	B
GSE30219_GSM748226	B
GSE30219_GSM748227	B
GSE30219_GSM748228	B
GSE30219_GSM748229	A
GSE30219_GSM748232	B
GSE30219_GSM748233	B
GSE30219_GSM748234	B
GSE30219_GSM748235	B
GSE30219_GSM748239	A
GSE30219_GSM748240	A
GSE30219_GSM748242	A
GSE30219_GSM748243	B
GSE30219_GSM748244	A
GSE30219_GSM748245	A
GSE30219_GSM748246	A
GSE30219_GSM748247	A
GSE30219_GSM748248	B
GSE30219_GSM748249	A
GSE30219_GSM748250	A
GSE30219_GSM748251	A
GSE30219_GSM748252	B
GSE30219_GSM748253	A
GSE30219_GSM748254	A
GSE30219_GSM748255	A
GSE30219_GSM748256	A
GSE30219_GSM748257	A
GSE30219_GSM748258	A
GSE30219_GSM748259	B
GSE30219_GSM748260	B
GSE30219_GSM748261	B
GSE30219_GSM748262	B
GSE30219_GSM748263	B
GSE30219_GSM748264	B
GSE30219_GSM748265	A
GSE30219_GSM748266	B
GSE30219_GSM748267	B
GSE30219_GSM748268	B
GSE30219_GSM748269	B
GSE30219_GSM748270	B
GSE30219_GSM748271	A
GSE30219_GSM748272	B
GSE30219_GSM748273	B
GSE30219_GSM748274	B
GSE30219_GSM748275	B
GSE30219_GSM748276	A
GSE30219_GSM748277	A
GSE30219_GSM748278	A
GSE30219_GSM748279	A
GSE30219_GSM748280	A
GSE30219_GSM748281	A
GSE30219_GSM748282	A
GSE30219_GSM748283	A
GSE30219_GSM748284	A
GSE30219_GSM748285	A
GSE30219_GSM748286	A
GSE30219_GSM748287	A
GSE30219_GSM748288	A
GSE30219_GSM748291	A
GSE30219_GSM748292	A
GSE30219_GSM748294	A
GSE30219_GSM748295	A
GSE30219_GSM748296	A
GSE30219_GSM748297	A
GSE30219_GSM748298	A
GSE30219_GSM748299	A
GSE30219_GSM748300	A
GSE30219_GSM748301	A
GSE30219_GSM748302	A
GSE30219_GSM748303	A
GSE30219_GSM748304	A
GSE30219_GSM748305	A
GSE30219_GSM748306	A
GSE30219_GSM748307	A
GSE30219_GSM748308	A
GSE30219_GSM748309	A
GSE30219_GSM748310	A
GSE30219_GSM748311	A
GSE30219_GSM748312	A
GSE30219_GSM748313	A
GSE30219_GSM748314	A
GSE30219_GSM748315	A
GSE30219_GSM748316	A
GSE30219_GSM748317	A
GSE30219_GSM748318	A
GSE30219_GSM748319	A
GSE30219_GSM748320	A
GSE30219_GSM748321	A
GSE30219_GSM748323	A
GSE30219_GSM748324	A
GSE30219_GSM748325	A
GSE30219_GSM748326	A
GSE30219_GSM748327	A
GSE30219_GSM748328	A
GSE30219_GSM748329	A
GSE30219_GSM748330	A
GSE30219_GSM748331	A
GSE30219_GSM748332	A
GSE30219_GSM748333	A
GSE30219_GSM748334	A
GSE30219_GSM748335	A
GSE30219_GSM748336	A
GSE30219_GSM748337	A
GSE30219_GSM748338	A
GSE30219_GSM748339	A
GSE30219_GSM748341	A
GSE30219_GSM748342	A
GSE30219_GSM748343	A
GSE30219_GSM748344	B
GSE30219_GSM748345	A
GSE30219_GSM748346	A
GSE30219_GSM748347	A
GSE30219_GSM748348	A
GSE30219_GSM748349	A
GSE30219_GSM748350	A
GSE30219_GSM748351	A
GSE30219_GSM748352	A
GSE30219_GSM748353	A
GSE30219_GSM748354	A
GSE30219_GSM748355	A
GSE30219_GSM748356	A
GSE30219_GSM748357	B
GSE30219_GSM748358	A
GSE30219_GSM748359	A
GSE30219_GSM748360	A
GSE30219_GSM748361	A
GSE30219_GSM748362	A
GSE30219_GSM748363	A
GSE30219_GSM748364	A
GSE30219_GSM748365	A
GSE30219_GSM748366	A
GSE30219_GSM1465989	B
GSE30219_GSM1465990	A
GSE30219_GSM1465991	A
GSE30219_GSM1465992	A
GSE30219_GSM1465993	A
GSE30219_GSM1465994	A
GSE30219_GSM1465995	B
GSE30219_GSM1465996	A
GSE30219_GSM1465997	A
GSE30219_GSM1465998	A
GSE30219_GSM1465999	A

## Sheet: Table S6
Table S6 The results of ssGSEA
id	TCGA_TCGA-63-7020	TCGA_TCGA-21-1078	TCGA_TCGA-96-A4JL	TCGA_TCGA-94-8490	TCGA_TCGA-O2-A52N	TCGA_TCGA-60-2723	TCGA_TCGA-NC-A5HQ	TCGA_TCGA-85-8666	TCGA_TCGA-63-A5MT	TCGA_TCGA-46-3766	TCGA_TCGA-34-5231	TCGA_TCGA-NK-A5CX	TCGA_TCGA-77-7142	TCGA_TCGA-18-3416	TCGA_TCGA-56-8083	TCGA_TCGA-85-A4QQ	TCGA_TCGA-85-A4CL	TCGA_TCGA-68-8250	TCGA_TCGA-34-5234	TCGA_TCGA-92-7341	TCGA_TCGA-39-5024	TCGA_TCGA-33-4538	TCGA_TCGA-63-A5MJ	TCGA_TCGA-33-4566	TCGA_TCGA-56-7222	TCGA_TCGA-96-7544	TCGA_TCGA-85-8071	TCGA_TCGA-33-AASL	TCGA_TCGA-85-8287	TCGA_TCGA-66-2755	TCGA_TCGA-77-8144	TCGA_TCGA-O2-A52V	TCGA_TCGA-39-5022	TCGA_TCGA-60-2713	TCGA_TCGA-66-2767	TCGA_TCGA-77-6843	TCGA_TCGA-33-4582	TCGA_TCGA-22-5481	TCGA_TCGA-56-8307	TCGA_TCGA-37-A5EN	TCGA_TCGA-66-2727	TCGA_TCGA-18-3408	TCGA_TCGA-56-8305	TCGA_TCGA-21-1072	TCGA_TCGA-18-3410	TCGA_TCGA-85-A513	TCGA_TCGA-92-8064	TCGA_TCGA-63-A5MG	TCGA_TCGA-96-8169
Activated.B.cell	0.365736	0.162253	0.613364	0.215688	0.307463	0.451207	0.496704	0.343728	0.391905	0.630938	0.407952	0.381836	0.277645	0.477328	0.269172	0.263137	0.441927	0.396298	0.533021	0.31472	0.386414	0.326748	0.226152	0.39934	0.267689	0.39847	0.278503	0.310511	0.626664	0.481696	0.261235	0.393259	0.638171	0.37351	0.588957	0.197939	0.277317	0.532599	0.42269	0.437183	0.408765	0.397853	0.388065	0.26933	0.453765	0.666759	0.54375	0.561741	0.405545
Activated.CD4.T.cell	0.514098	0.321776	0.761794	0.515192	0.561391	0.677401	0.650189	0.67499	0.64723	0.547635	0.629825	0.518007	0.565909	0.773371	0.435821	0.524711	0.646446	0.592702	0.616691	0.538724	0.579971	0.604199	0.642906	0.680354	0.633057	0.616845	0.509906	0.607975	0.683871	0.730978	0.59435	0.569145	0.636235	0.543441	0.696409	0.383797	0.504995	0.638579	0.660691	0.585064	0.586091	0.603325	0.497243	0.571054	0.713761	0.589768	0.715109	0.541394	0.498765
Activated.CD8.T.cell	0.696216	0.527665	0.848252	0.585481	0.664884	0.790561	0.703354	0.610292	0.586442	0.783074	0.705302	0.686822	0.583929	0.882044	0.436193	0.574893	0.824287	0.661508	0.832138	0.611295	0.653656	0.605336	0.63629	0.781015	0.494131	0.630273	0.69688	0.686636	0.765803	0.744338	0.607404	0.592589	0.842558	0.717851	0.848288	0.523336	0.58963	0.771448	0.696719	0.655172	0.663655	0.691684	0.518921	0.550796	0.776116	0.817516	0.853135	0.623709	0.606636
Activated.dendritic.cell	0.694192	0.592632	0.653875	0.609806	0.654999	0.677076	0.709545	0.698595	0.652475	0.698442	0.646535	0.664395	0.630014	0.637544	0.52994	0.674245	0.673295	0.663576	0.69912	0.657606	0.645106	0.642037	0.585435	0.672899	0.613482	0.65533	0.613968	0.613818	0.643958	0.711049	0.619657	0.673926	0.706501	0.724991	0.693254	0.619809	0.597209	0.610476	0.658089	0.640882	0.678533	0.675343	0.675614	0.640206	0.708327	0.679851	0.67652	0.699251	0.630798
CD56bright.natural.killer.cell	0.732844	0.674824	0.692483	0.695688	0.696007	0.731747	0.709867	0.706319	0.715718	0.719068	0.694266	0.731713	0.726231	0.722976	0.665299	0.692635	0.714127	0.714127	0.729059	0.718085	0.745137	0.71969	0.681667	0.693187	0.691047	0.69162	0.751539	0.705073	0.69771	0.708449	0.721588	0.712195	0.715238	0.720594	0.724549	0.705745	0.74093	0.614924	0.667091	0.757971	0.683047	0.72563	0.681208	0.731507	0.677734	0.691975	0.724622	0.700209	0.703031
CD56dim.natural.killer.cell	0.757178	0.728024	0.730835	0.73974	0.765898	0.705949	0.730667	0.746014	0.717712	0.661087	0.732204	0.740525	0.655843	0.649336	0.676754	0.769611	0.731802	0.673408	0.68577	0.700717	0.736542	0.665866	0.696017	0.699027	0.704154	0.720307	0.701084	0.724762	0.649015	0.695335	0.70606	0.721608	0.687891	0.680787	0.683425	0.66416	0.736436	0.676875	0.745606	0.681581	0.69143	0.609025	0.751926	0.695366	0.738264	0.698774	0.691691	0.734509	0.698821
Eosinophil	0.283334	0.183271	0.312105	0.144507	0.259734	0.375696	0.306538	0.34669	0.341341	0.392116	0.27575	0.235668	0.329284	0.302075	0.254688	0.263262	0.32774	0.382603	0.399126	0.228844	0.253752	0.262575	0.317817	0.275776	0.338119	0.320318	0.250609	0.144912	0.389211	0.340295	0.238207	0.248641	0.306571	0.311635	0.323357	0.208054	0.233225	0.349348	0.230686	0.239064	0.250797	0.337715	0.230455	0.222544	0.246748	0.419645	0.359074	0.310879	0.24782
Gamma.delta.T.cell	0.668692	0.598142	0.609423	0.599023	0.630598	0.688397	0.606874	0.693932	0.654899	0.74399	0.660642	0.66519	0.640756	0.674695	0.555266	0.634825	0.613885	0.677328	0.732859	0.678872	0.613531	0.630897	0.628801	0.681244	0.6274	0.681637	0.609125	0.640452	0.663654	0.668498	0.658354	0.653762	0.692355	0.699202	0.738445	0.595379	0.6465	0.592576	0.652448	0.605482	0.649895	0.688999	0.659863	0.634928	0.654849	0.647752	0.651242	0.646786	0.651948
Immature.B.cell	0.419435	0.259654	0.575582	0.226957	0.357827	0.486959	0.445535	0.391828	0.383263	0.614568	0.411509	0.397619	0.350402	0.546469	0.142243	0.309113	0.411036	0.437189	0.540647	0.303988	0.367175	0.335731	0.279513	0.465714	0.297858	0.484172	0.260552	0.313317	0.572811	0.529653	0.259533	0.415117	0.641117	0.47563	0.569037	0.243151	0.32651	0.449637	0.452755	0.37135	0.40656	0.451763	0.31163	0.32615	0.495381	0.588102	0.563549	0.457235	0.417069
Immature.dendritic.cell	0.788696	0.649133	0.656721	0.718635	0.712816	0.749117	0.739729	0.775779	0.699527	0.779166	0.642866	0.719982	0.688778	0.727765	0.624002	0.704558	0.724977	0.763043	0.761763	0.699962	0.730448	0.746133	0.707635	0.748177	0.731937	0.76708	0.713296	0.684993	0.703128	0.690906	0.709555	0.743448	0.733617	0.74268	0.741845	0.699403	0.718642	0.578507	0.682197	0.682747	0.746454	0.771611	0.711097	0.728039	0.732577	0.743097	0.712961	0.759608	0.740484
MDSC	0.760795	0.526407	0.842554	0.538169	0.711816	0.796008	0.730357	0.811372	0.763637	0.885956	0.60457	0.766109	0.643431	0.79143	0.501827	0.637024	0.795515	0.759783	0.860376	0.688194	0.683618	0.647978	0.707561	0.806871	0.577356	0.758234	0.568718	0.6819	0.819233	0.864749	0.664306	0.732114	0.897355	0.880315	0.89255	0.529482	0.592096	0.704695	0.75932	0.657061	0.747259	0.703187	0.675821	0.613191	0.810585	0.89158	0.81891	0.764048	0.734571
Macrophage	0.406303	0.376624	0.432513	0.318444	0.393207	0.441633	0.380967	0.484992	0.483372	0.579253	0.307745	0.414323	0.459059	0.451019	0.364436	0.336502	0.423239	0.460651	0.548936	0.416216	0.405059	0.3974	0.418793	0.486027	0.335731	0.46663	0.351499	0.378651	0.466869	0.582316	0.351681	0.417811	0.500311	0.503697	0.521556	0.321021	0.368374	0.388065	0.462633	0.364329	0.441217	0.48384	0.381323	0.394711	0.437799	0.572565	0.532673	0.425759	0.427261
Mast.cell	0.547045	0.373799	0.51424	0.337249	0.379679	0.556916	0.342284	0.576617	0.55837	0.676178	0.365521	0.529612	0.5424	0.456882	0.26522	0.332788	0.350214	0.541713	0.613143	0.423512	0.360688	0.411882	0.493538	0.486986	0.506047	0.513493	0.431847	0.3738	0.580185	0.511775	0.421916	0.464881	0.520677	0.552042	0.617224	0.359637	0.338181	0.308466	0.424285	0.339393	0.495529	0.501087	0.430298	0.480488	0.48437	0.641631	0.604318	0.505274	0.558406
Monocyte	0.685981	0.70071	0.669688	0.674824	0.656353	0.690097	0.648373	0.702	0.669656	0.736934	0.681282	0.684617	0.665323	0.719915	0.643739	0.683073	0.716461	0.686757	0.705525	0.669813	0.697414	0.679299	0.652919	0.698843	0.647595	0.683755	0.667314	0.632092	0.680775	0.69931	0.665601	0.699012	0.71613	0.679173	0.690014	0.670115	0.677544	0.686862	0.678906	0.657611	0.704481	0.659009	0.66371	0.659993	0.69533	0.730416	0.684117	0.705841	0.686584
Natural.killer.T.cell	0.505283	0.378111	0.510146	0.438188	0.479427	0.523686	0.471559	0.564143	0.556294	0.561611	0.503434	0.529906	0.500676	0.59233	0.446123	0.470595	0.502681	0.478429	0.541298	0.503122	0.483757	0.47639	0.486035	0.533166	0.496253	0.520298	0.46042	0.460745	0.530165	0.548658	0.471809	0.528009	0.542992	0.561455	0.571625	0.446847	0.416074	0.461645	0.511953	0.430021	0.508896	0.518123	0.494028	0.506054	0.540555	0.511739	0.559853	0.494159	0.491846
Natural.killer.cell	0.673811	0.578773	0.672015	0.546277	0.615995	0.650117	0.638163	0.620664	0.652063	0.71402	0.615726	0.679002	0.615789	0.655522	0.604703	0.55433	0.625459	0.684883	0.677803	0.607778	0.626531	0.593251	0.612956	0.658909	0.631275	0.656717	0.60563	0.594439	0.681349	0.648982	0.568057	0.62712	0.721682	0.652565	0.683145	0.517098	0.565984	0.617304	0.565393	0.550682	0.608005	0.61649	0.583755	0.589031	0.59404	0.691409	0.67284	0.647927	0.66941
Neutrophil	0.181106	0.0326024	0.204069	0.22066	0.132972	0.167591	0.190557	0.318567	0.282235	0.277042	0.054253	0.260488	0.197844	0.216802	0.162661	0.231434	0.190647	0.271375	0.373339	0.180463	0.193935	0.220457	0.187141	0.307667	0.246362	0.286919	0.199738	0.264587	0.158351	0.369894	0.306846	0.20219	0.265358	0.109433	0.200536	0.0926302	0.116404	0.0510836	0.121809	0.0439083	0.170536	0.192818	0.198537	0.224632	0.189087	0.210505	0.12455	0.333998	0.2243
Plasmacytoid.dendritic.cell	0.716536	0.622996	0.685904	0.673833	0.721449	0.685415	0.695616	0.715637	0.699446	0.748995	0.661862	0.716793	0.690481	0.691259	0.670165	0.702525	0.675706	0.713017	0.708061	0.685419	0.669599	0.675984	0.680606	0.645513	0.678846	0.698807	0.668742	0.689031	0.720611	0.7131	0.680721	0.69528	0.702798	0.718482	0.727353	0.668805	0.661728	0.641922	0.65227	0.675114	0.685308	0.653046	0.714231	0.678537	0.656493	0.724541	0.711144	0.700062	0.710418
Regulatory.T.cell	0.676957	0.389132	0.676998	0.385439	0.628934	0.673079	0.523742	0.705171	0.652809	0.802361	0.528778	0.658673	0.605673	0.632359	0.384083	0.484111	0.553109	0.666072	0.751263	0.601493	0.494413	0.471048	0.5476	0.682966	0.550516	0.685221	0.396434	0.467077	0.672562	0.737182	0.5407	0.626912	0.71095	0.762265	0.760066	0.532478	0.460464	0.508716	0.645935	0.416433	0.646146	0.644028	0.56005	0.549022	0.662335	0.673718	0.685322	0.578713	0.603004
T.follicular.helper.cell	0.523754	0.45526	0.564992	0.451665	0.496285	0.552238	0.4635	0.534102	0.534805	0.617265	0.504917	0.516054	0.51511	0.539364	0.453146	0.473152	0.497963	0.525439	0.614454	0.509501	0.498934	0.502053	0.506226	0.558521	0.436588	0.535725	0.462114	0.497757	0.548856	0.593325	0.470087	0.498889	0.582688	0.611821	0.635702	0.497757	0.446793	0.536237	0.492347	0.497637	0.536336	0.539003	0.483893	0.454797	0.536046	0.59046	0.562018	0.481793	0.495144
Type.1.T.helper.cell	0.486389	0.412493	0.591637	0.40986	0.536383	0.556626	0.486771	0.531261	0.537021	0.607326	0.482	0.49847	0.497135	0.563783	0.411486	0.463759	0.547528	0.497865	0.612493	0.487223	0.518391	0.457648	0.484025	0.554324	0.456037	0.523542	0.453354	0.50114	0.561521	0.6336	0.476033	0.540578	0.603012	0.567022	0.619272	0.429939	0.440307	0.490002	0.506658	0.453158	0.505762	0.505362	0.48733	0.467339	0.543194	0.592896	0.57577	0.511563	0.497541
Type.17.T.helper.cell	0.418713	0.340699	0.406382	0.405736	0.407011	0.38911	0.386815	0.372547	0.434239	0.416862	0.323942	0.421015	0.324798	0.353915	0.311641	0.398923	0.361831	0.351515	0.436005	0.42513	0.389005	0.374649	0.414583	0.40082	0.372748	0.419442	0.290094	0.409657	0.371665	0.41647	0.352418	0.400303	0.398501	0.419507	0.421567	0.294713	0.345144	0.335663	0.420391	0.313338	0.361749	0.381903	0.334129	0.332092	0.441639	0.389425	0.356677	0.448039	0.419356
Type.2.T.helper.cell	0.502489	0.432599	0.551177	0.498091	0.442374	0.569599	0.487219	0.584311	0.516539	0.534653	0.520984	0.500281	0.561354	0.555396	0.583473	0.448486	0.453962	0.485271	0.564681	0.553084	0.557449	0.535639	0.532413	0.594181	0.602582	0.548403	0.523787	0.549361	0.54675	0.579563	0.530822	0.528925	0.589819	0.538952	0.535861	0.512385	0.506204	0.495697	0.522554	0.455533	0.534379	0.591236	0.462621	0.589765	0.579843	0.472437	0.52965	0.486293	0.51741
[truncated: 759 more columns]

## Sheet: Table S7
Table S7 The results of mutiCox
id	coef
SFN	0.174802
CSNK2A1	0.237856
RHOB	-0.265904
TUBB3	0.436347
SCRIB	0.16485
SNAI1	0.289634
CDX2	0.13695
SLPI	-0.125607

## Sheet: Table S8
Table S8 The results of DrugPredictions
	Camptothecin_1003	Vinblastine_1004	Cisplatin_1005	Cytarabine_1006	Docetaxel_1007	Gefitinib_1010	Navitoclax_1011	Vorinostat_1012	Nilotinib_1013	Olaparib_1017	Axitinib_1021	AZD7762_1022	SB216763_1025	KU-55933_1030	Afatinib_1032	Staurosporine_1034	PLX-4720_1036	NU7441_1038	Doramapimod_1042	Wee1 Inhibitor_1046	Nutlin-3a (-)_1047	Mirin_1048	PD173074_1049	ZM447439_1050	Alisertib_1051	RO-3306_1052	MK-2206_1053	Palbociclib_1054	Dactolisib_1057	Pictilisib_1058	AZD8055_1059	PD0325901_1060	Obatoclax Mesylate_1068	5-Fluorouracil_1073	Dasatinib_1079	Paclitaxel_1080	Crizotinib_1083	Rapamycin_1084	Sorafenib_1085	BI-2536_1086	Irinotecan_1088	Oxaliplatin_1089	BMS-536924_1091	GSK1904529A_1093	Tozasertib_1096	PF-4708671_1129	PRIMA-1MET_1131	Erlotinib_1168	Niraparib_1177
TCGA-63-7020	0.163108	0.160064	65.8834	28.7019	0.038491	30.0111	6.39116	8.37356	73.0413	143.787	26.5385	2.12219	258.661	77.9495	4.70746	0.122635	94.9246	16.0815	95.3936	32.1022	311.798	170.886	79.3656	16.4434	27.6309	24.4918	24.9788	82.7587	0.276672	5.19862	0.930763	1.59337	8.18143	424.145	6.94901	0.463628	34.0591	0.191175	29.0683	3.60722	30.525	74.8715	8.97845	80.4605	33.2412	48.3312	141.53	16.7801	153.918
TCGA-21-1078	0.0450138	0.0117276	83.8108	2.3	0.00779465	24.549	18.4963	5.8745	41.0398	103.252	46.8485	1.75005	282.577	221.685	3.78886	0.0947133	168.442	17.9862	106.708	4.12326	51.3633	132.878	36.4808	38.1477	9.79455	30.5164	30.3123	12.5009	0.114102	3.62327	1.15925	0.564506	4.90166	62.5087	7.28242	0.0411768	37.1504	0.0921375	13.7402	1.86817	11.0195	23.3733	6.47468	56.4362	45.2715	79.2809	102.284	12.234	95.499
TCGA-96-A4JL	0.0190306	0.00624239	6.74738	0.431857	0.00636889	25.5325	0.642135	1.51103	11.2741	21.4906	11.3648	0.406549	120.454	78.0103	3.81347	0.0227999	24.3663	15.4309	60.5709	2.10782	3.80416	75.4429	22.911	11.3539	0.989313	10.6445	5.15698	6.92484	0.0704529	1.8517	0.636873	0.607347	1.71639	25.2448	3.44641	0.0169711	7.50053	0.0421498	4.16946	2.76357	3.03345	7.31432	3.60552	34.524	8.35568	24.4755	17.312	13.3454	14.3521
TCGA-94-8490	0.193891	0.0141262	29.0964	3.63347	0.00595126	8.07015	27.3992	5.00006	71.9794	86.1545	19.9623	0.864765	250.682	106.256	2.13729	0.0975502	105.948	16.702	115.784	4.74716	145.133	95.7402	79.5062	15.2945	7.28648	21.2868	18.272	37.1631	0.184447	2.33678	1.18602	2.15086	6.35355	66.7366	8.61589	0.0176907	28.0405	0.0906968	14.4074	0.803401	20.3332	50.4498	8.66633	67.302	14.4287	56.4476	230.265	7.49178	73.6547
TCGA-O2-A52N	0.0493017	0.0291825	42.3874	2.77739	0.00955085	20.8176	11.0688	4.57675	47.9608	95.865	29.095	0.516904	212.643	119.6	4.13831	0.0265664	134.94	16.4073	123.838	4.90102	118.635	73.9206	63.8066	20.8266	5.79273	25.3455	49.4308	53.1586	0.340286	3.82408	0.90991	1.2037	2.89519	48.7778	1.05372	0.0525846	31.3101	0.126465	18.2893	1.78872	9.44837	44.5268	10.1963	77.5451	28.9398	72.6754	74.7251	11.892	69.9899
TCGA-60-2723	0.107394	0.0109625	11.7588	3.77745	0.00507382	23.1892	12.8484	3.95361	35.0493	46.2087	19.2101	0.588792	151.957	44.4806	7.56877	0.0300184	57.8701	14.4275	99.1961	4.18681	176.987	117.742	48.2624	18.6993	4.25105	10.3369	19.278	39.3395	0.103001	4.44312	0.619444	2.66258	2.40706	105.74	6.83084	0.0379123	21.2637	0.0752049	10.3548	1.19982	14.2389	36.4179	7.3361	78.2881	15.4025	40.3415	188.515	7.84908	60.5253
TCGA-NC-A5HQ	0.0541579	0.0288552	18.3215	6.72918	0.0125526	18.1067	6.42691	4.14415	32.8941	101.23	22.3799	0.994667	194.673	116.584	4.36285	0.0774362	126.184	16.4414	104.701	5.93825	100.895	72.4794	62.5385	20.0913	7.05613	16.6363	22.5785	30.6149	0.19407	3.60229	0.908509	1.22933	3.74166	67.143	4.76659	0.059366	22.6705	0.0870068	12.1159	1.51071	8.04421	23.0908	11.9649	83.0024	23.5602	49.3939	102.303	12.4175	73.7555
TCGA-85-8666	0.107288	0.0222533	21.2359	9.39678	0.00988799	17.0536	8.85109	4.74216	52.0372	85.7602	19.26	0.891352	180.771	58.2793	5.38454	0.0482701	70.5992	14.9805	93.079	5.98497	182.542	134.932	64.0741	12.3115	6.03632	14.5205	30.4769	63.7471	0.306344	4.92965	0.859937	1.30801	4.6165	78.1424	2.83353	0.0564526	20.523	0.150408	15.5571	1.3183	15.9196	53.012	8.51571	107.162	17.8985	50.7355	198.719	10.7248	97.266
TCGA-63-A5MT	0.0302136	0.0109045	10.9972	1.69486	0.0053384	24.5902	11.8492	3.95289	25.8649	43.3394	24.9232	0.558939	178.089	84.4318	4.45687	0.021732	52.9274	15.9818	109.526	4.679	106.742	88.1321	51.5252	18.7609	1.90589	18.9347	31.2851	29.1327	0.217222	3.30992	0.920429	0.824652	3.00343	30.8238	0.684237	0.0289551	16.4368	0.0817381	13.9412	1.87789	5.44938	15.3166	6.5392	48.1722	28.8225	44.5042	71.7955	16.8272	46.2769
TCGA-46-3766	0.116269	0.095909	47.9015	10.795	0.0382643	57.8317	11.7531	7.14998	53.6364	75.901	25.2804	2.68994	112.019	39.8971	14.9867	0.0397511	90.0665	13.4693	56.6901	31.924	49.3498	153.651	79.9053	19.6471	12.3759	8.50829	28.4486	62.2465	0.277498	7.27027	0.577799	1.12891	3.54301	473.022	2.77104	0.661927	45.3335	0.318014	28.9042	2.28152	18.9399	77.4747	9.79998	158.829	28.9645	41.6088	76.3618	20.011	73.0547
TCGA-34-5231	0.0575903	0.00700587	11.9088	2.13952	0.00597758	15.9003	3.69176	1.92779	16.2046	47.4631	17.3935	0.673948	210.475	93.0386	4.05642	0.0401171	45.7474	15.806	95.8306	3.71128	57.657	70.9616	31.1575	16.7413	4.18814	12.5273	13.6308	17.5747	0.134631	2.85073	0.921057	1.83097	2.53124	55.9102	2.8935	0.0285356	10.3493	0.104048	7.78849	0.638621	7.06886	17.6456	5.90741	33.9532	9.1441	46.04	49.1552	7.99979	46.0497
TCGA-NK-A5CX	0.0689842	0.0340536	26.1259	7.0338	0.0112731	25.0146	5.00207	5.56829	47.7716	73.1358	29.2497	1.12922	202.74	87.8657	4.98149	0.0271333	87.8376	15.8882	93.9677	12.4031	107.741	75.2923	51.516	20.203	8.49356	29.0081	16.8987	42.7161	0.15674	3.08335	0.891538	0.99643	4.23315	83.9647	1.75759	0.075262	30.5257	0.132822	21.0074	2.33566	10.5313	36.3992	7.79218	97.1536	35.1099	58.8842	68.7141	13.9726	73.6095
TCGA-77-7142	0.255427	0.0536915	48.6021	13.9224	0.0216178	33.3399	11.6824	6.36286	66.9321	145.288	18.3129	2.51127	161.541	71.7348	6.96447	0.103216	149.489	15.0515	78.9957	7.77686	229.257	209.078	77.7756	17.3075	9.22078	9.7643	30.2715	93.006	0.514327	8.6726	0.899635	3.57436	5.72329	375.649	9.25321	0.0739126	28.8738	0.254452	18.5795	0.618137	44.5152	97.4631	12.8633	96.7681	10.0359	62.6526	192.834	18.2807	137.131
TCGA-18-3416	0.0212893	0.00426293	4.35372	0.320457	0.00338273	10.7662	4.25207	3.06587	19.2632	24.946	17.7395	0.23193	138.463	73.6711	5.02745	0.0445565	50.9907	15.6572	89.0811	1.97694	61.9032	97.5813	28.6927	15.8771	1.94198	10.8233	17.7064	10.4733	0.113434	4.2987	0.788402	1.60939	3.42318	19.0491	4.89636	0.0166276	9.62814	0.0578949	5.33861	1.39264	2.52882	9.04244	5.98844	43.9446	15.6401	35.1627	148.569	4.92056	33.8739
TCGA-56-8083	0.0402164	0.00840714	11.6772	0.748136	0.00690301	54.9318	1.35167	1.43563	20.3146	14.8327	9.78562	0.664279	225.123	92.5246	9.4065	0.0144525	50.1541	14.7458	83.3263	3.97052	109.491	62.4432	7.49937	13.434	2.00318	5.61519	10.1575	22.5197	0.157387	2.3765	0.839877	3.91128	3.81759	129.73	13.6534	0.0296307	13.4142	0.0926726	7.48747	0.259584	3.79062	27.5626	4.78331	22.1734	3.1459	38.1591	36.2815	36.5463	27.2204
TCGA-85-A4QQ	0.238603	0.0572532	49.4759	9.6587	0.0109041	16.5303	11.9152	4.98244	43.917	124.108	27.7479	0.902818	221.668	69.5045	5.18915	0.0484469	165.042	15.7007	110.993	9.33861	299.657	135.096	101.89	17.3456	16.4106	19.6751	24.0233	80.1685	0.417566	4.26836	0.910709	0.724355	3.46466	126.168	2.22447	0.0769586	43.9809	0.279623	23.9	1.28885	35.6998	71.681	9.15826	76.748	37.402	61.1506	157.273	9.77257	134.322
TCGA-85-A4CL	0.0538138	0.0151626	13.15	1.79499	0.00724415	22.7791	9.50684	2.89798	43.3131	92.8136	23.948	0.926943	179.051	135.319	4.20579	0.0386954	133.386	16.5672	105.228	5.5967	40.0945	129.494	134.458	28.5806	3.93599	19.6237	20.0181	15.0587	0.119477	3.28013	0.821284	0.691444	3.2802	46.0033	6.3236	0.0382064	28.9755	0.0868274	12.9379	1.53249	7.72162	13.0452	8.69622	144.097	23.7061	41.358	61.3721	14.4158	49.4336
TCGA-68-8250	0.0384833	0.0294745	21.7635	6.27093	0.0144409	32.1662	3.7685	3.86338	37.1866	71.4697	24.2248	0.759214	192.841	89.6012	6.41408	0.0596398	65.9113	15.6791	80.4308	4.93194	105.817	81.7378	30.7728	16.7821	5.19827	10.2185	12.42	36.4467	0.109775	2.17738	0.74626	2.17656	3.90589	63.5	5.05762	0.0812154	17.655	0.0902493	10.8732	2.10689	6.46598	29.5991	7.40806	59.9653	20.5571	42.1675	122.694	15.7159	77.6093
TCGA-34-5234	0.0462147	0.042057	23.1324	5.48388	0.0183327	51.2887	22.3388	7.1018	24.5048	71.7193	22.0388	1.5783	116.012	36.6669	13.1917	0.0417321	83.4809	14.1468	75.9848	29.8543	51.8967	104.857	125.874	26.7114	9.51953	11.2042	36.0895	34.3637	0.165358	6.50055	0.495451	1.04377	2.23673	142.832	2.91675	0.310401	45.7968	0.125683	21.999	2.06508	6.69237	36.4228	14.0104	84.5094	27.4164	36.6156	66.6799	12.5958	47.4709
TCGA-92-7341	0.50483	0.0291921	63.2406	13.244	0.0127113	19.166	9.46405	6.64263	64.6878	157.933	26.9756	0.749614	233.756	86.1179	6.25028	0.0610678	92.8824	15.6854	113.117	6.42003	307.139	302.042	93.2183	22.8099	18.5097	20.6269	29.9833	44.1721	0.398276	7.15357	0.942121	2.59039	5.96574	367.683	8.20315	0.102629	43.4984	0.151789	21.7339	0.74848	80.9179	90.1442	6.52372	97.094	17.9893	81.7056	274.78	11.2931	183.422
TCGA-39-5024	0.0716814	0.051351	27.7935	4.76997	0.0119783	28.0177	12.3534	5.75792	81.5641	73.6714	25.2927	1.28492	211.469	56.9838	5.01447	0.0363471	101.068	15.8775	106.763	11.3446	101.144	95.4388	72.9992	17.3298	3.7406	21.287	19.3873	38.9571	0.218507	3.62927	0.905633	1.512	3.94313	61.0668	4.41351	0.0927116	29.0965	0.151073	22.1587	2.38331	9.44273	43.7206	11.3409	89.4862	26.4731	46.0054	166.964	12.8252	65.342
TCGA-33-4538	0.0988076	0.0109874	19.4565	4.35021	0.00579633	10.2464	7.46623	4.8101	32.1145	92.145	19.5021	0.802891	190.839	70.5198	2.95149	0.0643281	66.8849	15.4849	88.8712	3.85884	118.756	179.219	64.5172	16.3307	6.93072	11.8773	15.7082	33.505	0.146976	2.90167	0.930418	2.60798	6.1498	110.818	9.45723	0.0231714	17.7939	0.102147	11.7031	0.602123	12.4704	31.3743	7.35052	58.8595	11.6063	57.4282	231.047	5.98679	88.5415
TCGA-63-A5MJ	0.0755386	0.0203067	12.3551	5.99151	0.00951523	21.8246	7.41129	3.42641	39.3456	73.1047	23.468	0.692262	217.815	105.633	6.62143	0.0529676	90.6478	16.1991	117.332	5.25875	138.173	145.085	70.2384	25.9174	7.79049	25.4667	22.9264	32.5741	0.154151	3.37398	0.949158	1.38131	4.31561	95.9735	6.52673	0.0460755	25.7226	0.0620333	12.6252	1.03796	14.4358	35.8138	6.56598	89.3326	19.4803	68.886	102.266	15.5134	86.2677
TCGA-33-4566	0.0731865	0.0136482	26.1021	5.17754	0.00490382	17.8563	49.5544	4.87466	37.1096	64.8192	36.6891	0.604627	202.429	72.9677	6.4021	0.0310224	89.4434	15.9597	145.08	6.65137	134.381	123.928	93.1856	28.438	8.637	22.4856	38.1154	41.8037	0.169185	3.82451	0.857471	0.944714	2.79318	52.639	2.16197	0.03932	25.75	0.129828	18.6707	1.59156	10.8822	24.4872	4.35542	62.0623	38.2155	66.6967	138.746	6.56519	86.1561
TCGA-56-7222	0.162492	0.0229299	33.9084	10.4542	0.00815677	25.9873	16.8555	4.39705	48.4191	142.809	33.0759	1.65901	269.696	79.7831	5.41318	0.0633135	95.3556	15.6147	125.532	11.8713	312.804	199.168	63.1328	20.2854	10.0142	15.6589	43.7727	46.7216	0.561019	9.05233	1.10299	1.81439	3.78682	181.461	3.85748	0.0537312	21.9002	0.225491	28.4541	0.533364	25.4396	72.9559	9.98818	75.9436	20.9848	78.8252	247.509	15.4636	131.715
TCGA-96-7544	0.216062	0.0204255	23.7832	9.24108	0.0171498	24.5198	8.51239	4.27101	35.3946	61.2247	18.8743	1.64175	136.062	47.6443	3.74938	0.037346	86.9484	14.2146	60.704	9.60581	108.728	139.836	29.8116	14.8916	3.99232	7.92702	13.5253	51.0461	0.232282	4.42951	0.783505	2.06013	4.21067	405.54	9.47358	0.122933	24.4313	0.202272	11.9342	0.696929	20.2248	64.7967	6.63065	79.2735	13.2448	47.3963	111.305	10.2779	89.9087
TCGA-85-8071	0.0571364	0.00694562	9.61549	2.09832	0.00335063	6.03103	9.19926	3.04142	20.4108	41.7187	18.942	0.990197	233.269	103.74	1.02874	0.0374319	57.4407	16.2238	106.339	5.13204	45.0082	58.7292	23.8385	15.633	2.50985	15.6925	10.6502	17.8992	0.186949	2.53619	1.09293	4.31183	4.24344	59.9965	1.5363	0.0139757	9.1379	0.105817	8.67457	0.912885	6.84743	20.4436	6.96143	36.6311	11.8861	44.2175	185.026	4.18874	43.775
TCGA-33-AASL	0.0766827	0.113172	28.2335	14.4777	0.0155365	25.1311	7.48965	8.36699	58.6957	165.762	38.9926	1.21602	254.834	140.528	7.90844	0.101375	195.92	17.2446	132.699	8.0336	147.868	144.769	201.543	32.1154	8.39931	39.7818	40.5582	65.152	0.286073	5.66292	0.988989	1.30844	4.39983	90.3852	23.9083	0.0622617	30.7391	0.157433	20.7372	1.99642	12.8741	41.2315	19.9112	114.336	40.7567	75.4031	122.287	14.6623	92.1887
TCGA-85-8287	0.0425895	0.0263925	17.9681	3.95125	0.0100302	40.0229	2.92158	3.51988	26.8656	37.4085	21.3553	0.712082	141.762	65.384	10.4591	0.0172747	47.8225	14.2299	56.6986	5.10653	21.3379	64.9021	22.1741	14.5475	2.19432	11.1955	13.2102	31.7884	0.144398	2.88613	0.728644	1.15708	2.03753	131.019	1.98464	0.0564655	12.5203	0.131793	14.2698	1.66807	5.73841	34.9153	6.79107	63.589	16.5641	44.0481	29.8638	23.2093	30.1655
TCGA-66-2755	0.0252499	0.00374864	3.48558	0.762865	0.00347763	35.624	2.04989	1.71284	9.22602	21.1742	14.6915	0.532842	126.639	51.2405	9.64896	0.0140513	24.6368	14.4848	72.1971	2.06407	15.5397	72.6554	25.7889	14.9575	1.4421	11.7393	8.28188	9.79141	0.0977535	2.64057	0.59425	1.01587	1.86595	23.1426	2.32416	0.0102954	10.0243	0.0411999	4.26118	1.88177	3.26009	11.7148	5.20031	41.2405	12.7207	29.8976	29.3461	13.1149	26.8363
TCGA-77-8144	0.055229	0.0107614	14.1991	3.48302	0.00380706	9.39937	21.5097	3.86127	31.7861	76.1944	30.6386	0.511531	240.015	102.853	2.12793	0.0282878	63.8638	16.5977	207.162	4.47913	161.133	80.923	71.5778	31.6565	3.09364	26.5399	24.9437	18.283	0.134188	3.01772	1.00383	0.604101	1.75647	28.9523	0.703252	0.0214542	17.773	0.0751739	14.9753	0.841637	10.7834	24.8254	4.40457	46.8204	24.4681	78.2325	79.1097	7.90616	72.4475
TCGA-O2-A52V	0.0534506	0.0148614	13.8221	2.93182	0.00710514	13.3492	5.86605	4.87618	32.2372	77.3951	19.7908	0.726946	167.503	71.2943	3.5199	0.0471538	69.8135	15.6571	96.5016	4.54253	78.7387	72.5286	41.3335	16.6239	6.22866	13.4054	13.5858	39.454	0.183066	3.12811	0.8548	0.878703	4.1423	54.9114	3.07016	0.0423329	25.1905	0.0643375	11.5811	1.74091	8.80795	28.9958	9.12209	78.858	15.1438	49.421	103.091	11.1149	75.3032
TCGA-39-5022	0.0509099	0.0407536	18.0873	7.32816	0.014179	27.8217	4.1778	4.88266	41.1749	42.0272	20.5857	0.90997	128.402	44.9799	8.94921	0.0334837	70.8858	14.401	62.3866	12.4218	29.973	86.7768	53.0432	15.5361	5.09276	12.1635	12.7798	47.0294	0.141216	3.58139	0.605258	1.54256	3.19976	91.6406	7.99316	0.178947	25.0073	0.124237	14.6956	3.0093	7.06574	32.1067	7.72412	100.315	24.2013	31.0747	39.3115	12.2483	38.7938
TCGA-60-2713	0.0449741	0.0171217	9.83712	4.47852	0.01104	32.6475	3.94587	3.79888	33.3475	49.7146	13.3013	1.18648	140.13	45.1781	8.30202	0.0349358	55.6108	14.172	66.7086	5.66534	82.5992	86.2745	47.9177	13.1806	3.91663	7.34785	20.8752	38.8947	0.270539	7.40294	0.6198	1.25307	2.25625	50.0709	4.48466	0.0550862	17.2886	0.109338	11.2523	1.41071	7.04751	28.4336	9.72647	78.9201	9.24869	35.1637	69.6737	17.4164	42.2587
TCGA-66-2767	0.0434414	0.0350679	17.2022	4.20206	0.0173229	30.8141	3.61204	3.69298	38.1457	57.4147	21.1579	1.25049	128.263	59.3407	8.09799	0.0683977	78.5654	15.0711	67.5251	8.5507	24.7559	70.0002	80.1974	16.1759	4.56958	12.9364	20.3114	34.2445	0.197701	4.52889	0.646443	0.987137	3.50292	62.2093	5.05771	0.151429	20.2607	0.135062	11.5507	2.44428	7.63382	18.281	11.411	81.3806	23.0628	29.5962	55.6586	12.0401	52.9457
TCGA-77-6843	0.418329	0.0353668	95.6433	8.28365	0.0205106	24.6699	5.7262	8.69007	73.9501	160.826	19.1248	2.32732	239.372	118.439	6.32621	0.147837	141.851	16.0403	86.7621	9.17569	113.811	376.337	101.567	17.8675	22.7555	8.34959	15.6681	40.6628	0.150855	2.96378	0.886774	2.33868	5.31353	218.9	17.9438	0.0675292	42.6079	0.0642053	14.939	0.86845	83.8775	83.3066	6.9161	143.028	9.0001	51.9826	268.603	18.6218	113.637
TCGA-33-4582	0.574207	0.0637262	82.0186	16.837	0.0176139	32.6336	17.3418	4.94129	47.9437	151.668	38.5708	2.4387	311.218	111.468	10.4061	0.111389	282.698	16.3885	139.654	11.2425	494.624	223.66	67.8214	38.2095	17.9889	19.9292	73.7614	102	0.479511	14.2831	0.938142	5.63206	5.14095	624.303	10.3796	0.19188	60.3258	0.216315	18.5637	0.476084	51.5557	129.437	19.7586	76.1707	23.0215	99.0819	317.666	11.1752	192.397
TCGA-22-5481	0.0227041	0.00809606	10.9559	0.777167	0.0058592	52.2172	0.448637	1.33157	7.30451	22.5345	17.5021	0.414147	232.675	146.945	7.75724	0.028134	71.4089	17.0398	106.167	2.47918	75.9195	96.9833	28.926	21.3411	1.53944	16.8024	4.97634	14.174	0.112214	2.43801	0.728473	2.08586	2.77385	29.424	7.88954	0.0246578	14.6715	0.13967	5.63044	0.92737	2.5521	11.0471	5.23037	37.9778	12.122	32.0015	17.1771	23.9758	28.7407
TCGA-56-8307	0.00979399	0.00308065	3.29182	0.197458	0.00251074	19.2982	0.789292	1.34402	8.2774	16.0993	20.1604	0.738143	169.219	117.595	4.51379	0.0213517	27.1603	16.5997	95.3844	1.37485	9.65995	41.6738	9.4721	17.6249	0.463587	14.7083	11.7222	15.4772	0.10661	2.09782	0.896893	1.08911	1.93382	18.4738	2.46877	0.0051845	6.39182	0.0860604	2.80306	1.65062	1.36215	5.83601	5.43542	20.4549	14.0384	39.6801	18.6025	13.1024	12.219
TCGA-37-A5EN	0.0840213	0.019332	21.4161	3.31659	0.0126542	16.0051	4.90027	2.6742	46.0241	78.6789	16.7059	0.603229	211.289	137.318	5.14297	0.0621969	124.615	16.3951	92.087	4.02213	108.362	108.651	61.0251	18.3301	8.0919	15.1394	20.2995	24.7285	0.23039	3.49392	0.934205	1.79136	3.9961	74.9408	10.6774	0.0581861	28.1192	0.107828	13.9413	0.734431	11.0089	28.597	9.39464	74.6531	10.8796	45.6722	77.6957	10.3161	54.091
TCGA-66-2727	0.124537	0.0216495	55.9994	10.299	0.00894494	31.1431	6.76995	7.29457	46.5659	102.542	25.6105	1.72005	181.057	73.2398	9.87719	0.0987237	125.155	16.0478	107.177	6.68038	270.484	229.454	97.6096	21.9852	6.14563	15.1664	33.5026	80.6756	0.219913	6.93348	0.784694	2.91935	6.14811	169.65	18.1641	0.0394565	29.8192	0.141805	14.1829	1.33372	24.3964	49.8074	11.68	70.2073	17.9814	49.0211	312.628	12.5755	103.335
TCGA-18-3408	0.332958	0.0665576	34.6295	6.25506	0.0332935	14.6624	17.8492	12.5278	48.788	111.793	23.7331	1.84509	125.804	52.797	5.34417	0.126995	175.564	14.1346	62.0458	12.7074	127.061	593.329	93.0802	17.8089	20.9456	7.81674	26.2844	84.7635	0.17958	5.7875	0.760706	4.5448	6.21482	515.256	13.375	0.254405	48.584	0.13048	22.1572	0.495442	40.8406	87.0293	14.0105	93.8616	13.9536	72.6006	209.201	4.99024	101.031
TCGA-56-8305	0.0657434	0.0105991	20.4922	5.62487	0.00554425	17.4779	17.7063	3.87133	64.1153	66.569	22.9318	0.965105	193.721	79.012	3.55014	0.0368203	91.6237	15.8132	103.344	5.52313	123.248	82.8355	70.8619	19.4408	4.28555	15.2846	36.0431	27.8544	0.171397	4.5022	0.839055	0.966522	3.30365	61.8396	4.77214	0.0302598	25.4512	0.132856	18.3375	1.29617	10.2198	35.4991	7.61037	73.9812	18.4629	51.8037	99.5725	11.8704	51.306
TCGA-21-1072	0.220857	0.0284923	27.8733	8.79121	0.011417	16.2868	13.2503	11.4002	55.0788	76.2747	22.7845	1.3919	185.067	69.9051	6.75432	0.0670088	139.105	14.7954	94.2644	7.74407	140.873	289.971	71.222	16.5755	14.6432	8.48268	40.3343	60.8542	0.179201	3.87511	0.836274	2.91296	6.5195	176.319	6.92735	0.0472409	28.8525	0.0874376	18.3765	0.254065	29.7159	77.9471	8.71466	98.9751	9.87977	75.8234	316.086	7.1364	110.414
TCGA-18-3410	0.0142564	0.00315867	3.43764	0.505896	0.00270964	22.2426	1.22336	1.40747	5.59083	25.9273	15.3084	0.683805	131.471	57.014	3.90781	0.0208885	37.5641	15.1092	63.3846	1.35363	19.2106	42.2241	22.0123	12.9094	1.41861	8.44349	10.9053	13.9726	0.0848431	2.49851	0.638667	1.45681	1.97059	26.8005	1.29868	0.00798935	11.1226	0.0398321	4.31129	1.17258	1.7518	7.14415	6.97664	28.7413	9.81972	31.2531	21.1916	10.5255	17.4089
TCGA-85-A513	0.0663622	0.266843	63.8011	11.4496	0.0794089	72.9277	2.93125	5.25323	47.1917	82.1229	25.7509	2.1539	153.824	76.0784	16.6669	0.0541944	146.316	15.3156	71.6544	50.7756	46.4778	162.603	129.306	22.4427	27.5147	11.1259	28.8008	56.5009	0.216675	5.49576	0.647813	1.78139	4.91032	218.521	7.75196	1.52904	35.629	0.176203	24.3684	3.40575	12.8201	40.8425	14.1793	176.208	37.7926	27.1955	30.0243	33.2532	49.9167
TCGA-92-8064	0.0620273	0.0153894	11.6004	4.57573	0.0090282	17.0367	3.49489	3.24753	24.7118	45.6257	21.1061	0.574272	139.28	58.2408	5.11926	0.0304928	61.7745	14.9455	82.0527	5.24436	60.4731	87.9503	29.4773	16.0453	4.76022	17.093	12.6709	32.7653	0.144893	3.02117	0.728983	1.10857	3.21509	72.2466	2.62856	0.0578011	14.6304	0.1087	11.038	2.5574	11.0182	24.4136	5.09283	75.6848	22.8679	40.3873	45.1491	10.8629	39.9059
TCGA-63-A5MG	0.0741766	0.0448533	22.7306	9.8178	0.0148121	18.3807	4.00986	5.71823	42.0911	63.5276	23.6294	1.45757	160.396	56.7438	3.56235	0.0399452	65.6317	15.0082	68.3943	19.544	63.3142	87.3046	54.9966	16.7316	5.33089	15.3575	12.6716	48.5205	0.121208	2.93406	0.78211	0.7394	3.34795	167.064	4.06669	0.167293	27.4408	0.13857	17.0283	2.01293	10.2285	42.602	7.93977	93.5928	29.6827	39.9198	55.1996	8.66162	54.8729
TCGA-96-8169	0.140096	0.0229044	33.2004	9.64617	0.0112673	33.1739	10.4776	5.77248	42.6612	85.1324	25.9175	1.541	197.327	73.8824	6.65129	0.0356561	52.3016	15.7131	95.7025	11.9387	79.3517	123.099	51.319	18.4765	6.44002	19.671	21.686	57.2343	0.213786	4.32253	0.843781	1.52278	4.34806	212.78	4.8767	0.0624469	35.2933	0.20523	13.8733	2.75012	18.6596	67.2357	6.26079	72.6924	34.6701	46.8147	146.08	16.7084	86.8994
TCGA-77-8128	0.371189	0.0152495	41.7975	4.70966	0.0102426	21.4485	6.40072	3.02253	42.4332	89.4075	18.594	0.999759	286.304	120.815	6.76885	0.0531135	107.993	15.8114	100.614	5.08076	161.76	131.005	51.0781	20.8178	9.05117	16.3844	19.1039	30.4629	0.220935	4.24586	1.01926	2.71616	5.13964	160.27	5.64523	0.0474284	27.6712	0.135612	16.0857	0.345599	51.7319	53.6159	6.30393	68.1834	9.55145	71.2501	178.99	14.6419	118.979
TCGA-21-1083	0.0287736	0.0100132	17.4106	1.72237	0.00746254	36.5049	3.35796	2.0119	14.407	58.7649	23.7554	0.807966	191.267	110.533	10.1968	0.0399467	115.9	16.1405	90.3512	3.14872	47.0567	99.672	42.7229	22.3792	5.38647	17.5198	24.8787	18.5476	0.209987	4.88104	0.867148	1.22307	3.75713	42.0894	5.13786	0.0212899	20.8741	0.0835833	7.89101	1.50505	4.12696	30.9929	7.03099	74.7436	17.6123	57.1799	74.823	21.444	51.2574
TCGA-85-6175	0.129134	0.0406141	65.621	10.0775	0.0233362	38.3438	8.11061	4.87947	56.4763	71.1272	20.671	1.7366	128.33	50.6211	9.32508	0.0170665	52.0861	13.8898	66.6541	16.7384	18.548	86.8214	46.0506	15.1299	6.0205	10.8015	17.758	41.9814	0.207686	3.25308	0.657687	1.68088	3.21352	212.365	0.987106	0.258474	28.5635	0.169217	20.6918	2.52974	23.1353	73.2799	5.75558	152.386	18.5497	40.1863	46.4479	23.9691	68.1044
TCGA-96-A4JK	0.0553078	0.0122188	16.325	3.38334	0.00770867	10.7954	3.56944	2.89993	41.0192	71.986	16.7265	0.648451	209.881	94.0513	3.40545	0.0339095	57.351	16.0631	109.663	3.53986	137.767	104.399	45.305	16.156	4.92176	14.1418	17.1969	25.1203	0.153805	2.62543	0.912667	1.19711	3.94712	71.5309	4.77405	0.0252573	21.4229	0.0985079	9.85911	1.01359	8.4841	18.5554	5.49771	72.4576	10.7989	42.8624	98.0551	9.19826	68.5158
TCGA-43-A475	0.0285503	0.00689308	9.37651	0.777594	0.00633357	21.2819	1.8143	2.61977	16.9112	32.8061	18.0807	0.527984	137.366	89.5886	4.91014	0.0412214	49.05	15.9143	79.3671	2.85207	43.2839	80.489	35.9497	18.7045	2.33068	12.8174	14.0078	11.3589	0.157687	3.37519	0.783367	1.48626	3.8142	32.3807	6.8174	0.0252567	11.2084	0.0768573	5.91045	1.95734	4.86056	15.704	5.82588	67.566	15.0997	35.8959	48.2298	12.2715	30.8005
TCGA-34-5236	0.156117	0.0176406	29.4201	6.70701	0.0073768	20.818	11.5013	4.56174	43.0407	71.5433	17.2547	0.587216	158.389	44.205	5.57887	0.0171185	57.9302	14.2216	100.594	7.852	76.526	96.5523	52.5541	13.045	3.89958	9.36004	23.2455	41.1676	0.272265	4.46017	0.677862	0.78904	2.8797	99.6878	2.44162	0.0416229	27.2315	0.113836	14.2223	1.08509	25.447	54.2963	6.19175	86.0459	12.4227	36.8029	109.78	10.8711	88.8458
TCGA-85-8276	0.0434677	0.0132923	11.8953	3.1773	0.00730306	28.5051	2.42186	2.45575	19.2582	41.3489	20.8467	0.54754	156.877	62.9074	8.89661	0.016613	49.8474	14.5311	69.9842	3.43746	34.5683	76.6456	21.4596	18.4837	1.72127	12.516	10.2147	18.267	0.139525	3.3628	0.688578	0.749179	2.14339	72.3506	3.42855	0.0449609	13.6081	0.0915575	10.247	0.973305	8.9352	20.274	5.27383	56.472	16.3614	44.688	32.6583	16.9189	33.9259
TCGA-33-AAS8	0.136192	0.0245652	34.3503	4.92385	0.0137276	23.7467	10.3886	6.27841	89.6537	144.132	24.1058	2.19293	261.462	134.026	7.1866	0.159391	145.699	16.6632	118.169	12.7778	192.891	181.754	173.254	24.2256	20.7949	16.0005	26.8381	37.8018	0.212244	3.59629	0.871938	2.33482	7.34831	201.925	10.3175	0.0723008	34.5354	0.0725517	19.6802	1.16666	24.7305	58.6655	11.7992	113.002	13.8551	39.9848	295.382	17.0951	131.048
TCGA-22-1000	0.0738759	0.0770132	40.2707	12.1243	0.0259784	42.3113	8.68155	6.49617	60.5579	68.169	21.1967	2.08791	122.216	41.8378	9.46453	0.0314728	66.8214	13.9841	65.0926	25.0551	55.6933	119.333	92.5931	14.9862	7.21629	9.50904	29.8621	65.9849	0.264609	5.36526	0.627671	0.991758	3.50675	189.497	2.0279	0.346248	38.2914	0.248709	27.6671	2.47258	11.2353	55.8612	8.11393	135.17	25.2573	34.4434	56.4733	19.3714	60.7997
TCGA-66-2790	0.0349809	0.0228988	15.1655	2.98148	0.0130541	50.1221	6.87605	3.94501	28.4192	36.4955	18.2969	1.29241	176.591	74.5854	14.3239	0.0437448	92.7899	15.1036	81.8898	6.19575	34.3528	58.2965	21.4332	17.7992	4.59414	11.9041	21.2569	45.2053	0.238712	4.0334	0.796304	3.11108	4.05154	66.3634	5.70889	0.0620845	24.9977	0.124228	11.1135	1.64251	4.34181	31.265	10.8605	38.8234	12.0205	55.1696	44.3026	24.3399	44.2173
TCGA-66-2766	0.206989	0.0274665	54.1924	11.7492	0.00908223	33.0924	18.2908	8.7092	22.1859	138.792	28.0022	1.29441	212.387	84.5533	13.6313	0.130767	139.297	15.9881	106.314	5.27189	223.233	173.559	142.709	30.7679	11.0654	18.8604	36.3563	49.8425	0.18902	5.82308	0.724604	3.85682	5.33413	148.713	4.8921	0.0389443	39.5952	0.106455	17.0583	0.794494	34.9641	45.5778	14.2557	70.2537	17.3259	65.387	194.087	13.0336	134.117
TCGA-21-1080	0.0937179	0.011241	23.3925	2.79881	0.00379381	15.9678	13.2818	3.70713	28.8666	67.066	17.599	0.737041	172.425	66.277	3.14284	0.0426775	97.0819	15.5002	94.21	4.62042	212.784	108.21	44.0235	18.4228	2.91497	11.1179	14.9916	34.5089	0.122099	2.57024	0.807292	1.45873	5.1724	64.9977	3.50178	0.0201793	14.3858	0.0888303	9.29564	0.746042	10.7611	37.1932	9.61691	53.7366	14.3937	43.6225	120.005	11.4027	95.9381
TCGA-66-2765	0.0683812	0.0117139	15.7946	4.32332	0.00453059	22.7321	30.5822	5.44558	42.7749	64.3765	27.7699	1.0688	167.659	50.4613	5.34908	0.0218471	54.9057	14.8577	122.422	9.87262	54.3473	88.8523	49.6549	20.6229	3.24458	19.9926	24.2064	26.5971	0.164153	3.80366	0.710048	0.376274	3.24173	42.2212	0.81902	0.0308944	24.9527	0.161517	18.2365	2.04584	10.8455	41.8379	5.92689	95.8048	35.9335	41.7758	75.942	12.8321	67.9984
TCGA-77-8150	0.0598571	0.0154943	12.2541	3.98728	0.00659687	13.7037	1.55729	2.57466	29.4734	75.152	19.3971	0.472814	189.568	93.4432	4.28914	0.0421524	73.2003	15.6901	94.7316	3.88267	61.1545	105.31	50.9536	20.3058	6.38614	15.9947	8.83319	23.7336	0.0973279	2.0583	0.800196	1.46396	5.53595	102.921	7.41561	0.0221942	19.4951	0.0616709	8.34244	1.02281	8.98203	31.779	6.50123	73.5727	14.8131	52.7182	115.122	9.28263	56.5121
TCGA-77-8139	0.0844693	0.0147471	15.6022	5.55622	0.00737143	16.6902	6.34302	3.50274	28.857	49.2507	22.7623	0.902759	221.901	83.5099	3.13954	0.0183302	62.8472	15.4698	110.2	7.79257	72.9256	81.302	17.009	16.8805	2.85194	13.1729	14.7326	47.0001	0.236257	4.70132	0.90454	2.20044	3.2703	190.227	1.811	0.0333694	19.3223	0.161017	15.3237	0.692729	9.49998	38.7354	6.34765	47.3886	13.8354	56.5439	83.3924	8.86161	62.7152
TCGA-22-4593	0.137624	0.0281509	32.2002	7.51768	0.0125419	28.4314	6.79528	5.06891	32.0945	86.2552	22.6469	0.722027	256.723	73.5825	6.48618	0.0236313	36.2704	14.7438	105.315	5.85739	74.5863	95.9754	30.8275	18.7743	4.49407	14.4638	13.5941	35.4651	0.183687	2.72259	0.823588	1.28046	2.9567	226.919	1.55569	0.0812393	16.4516	0.121319	12.783	0.669191	21.6935	51.2135	4.92632	52.5937	12.1661	86.4791	61.724	18.0567	102.237
TCGA-85-6798	0.184673	0.0131564	30.9118	7.93872	0.00485621	10.7264	10.3248	5.48188	41.6315	77.9468	17.8552	0.739696	238.496	61.8429	4.19871	0.0236591	65.6764	14.7548	93.8426	5.8574	64.4745	139.349	67.8106	13.5928	4.02087	10.8558	10.2926	38.872	0.159949	2.86876	0.792496	1.42384	3.6928	122.279	4.67121	0.0258056	20.2433	0.0929668	13.3275	0.485497	23.9925	34.3107	5.41347	79.6126	10.961	39.3614	330.876	5.83228	99.3407
TCGA-56-8309	0.0299185	0.0206737	9.62864	2.90221	0.0118101	28.399	2.02049	2.89065	32.3723	43.0088	16.2838	1.0617	115.447	54.7041	6.0909	0.0224081	33.7857	14.5018	56.2977	6.41468	24.5303	93.1062	24.8841	13.2827	2.77289	8.58892	10.4811	25.2931	0.148084	2.79867	0.642032	0.910573	2.5406	61.3989	1.21546	0.0938575	19.624	0.103715	11.1253	2.91302	4.66403	22.6853	5.8136	74.4501	14.277	30.2224	38.0605	16.5193	36.5238
TCGA-85-8351	0.053289	0.0110955	24.8024	5.29621	0.00734211	18.5064	9.1738	3.62844	31.1326	86.8421	24.9491	0.916006	207.122	97.9323	3.04272	0.0283867	95.0655	16.0461	115.626	5.47042	82.8269	93.666	37.6823	21.6534	6.84154	17.6326	23.4971	34.0247	0.189665	3.3425	0.847393	0.553728	3.27706	88.6608	2.99061	0.0359901	14.0643	0.0957567	11.8892	1.0862	14.0924	44.3231	5.1416	58.2836	19.8076	61.6635	61.8866	15.4858	82.1894
TCGA-85-A510	0.0668431	0.0220342	25.6986	5.65259	0.0241251	80.6004	1.34111	1.7411	22.5034	41.8604	15.7868	1.94054	207.719	163.086	16.1806	0.0859131	135.275	16.4856	71.6799	5.78751	282.374	173.027	52.1316	20.2566	24.1204	12.944	14.1667	21.2186	0.216261	7.68618	0.716418	5.3468	5.60263	161.341	19.2322	0.0983263	32.7517	0.0818057	12.6274	0.867209	12.8681	28.8967	12.3702	50.3565	8.91182	42.3843	24.5505	48.7846	49.2379
TCGA-21-1075	0.760687	0.0142401	37.3197	13.3788	0.00763399	12.4296	15.4255	6.58109	33.6441	127.29	24.2224	1.16053	232.492	78.0833	3.02098	0.0822732	138.312	15.1784	104.9	7.43382	363.957	307.693	81.114	23.5587	12.2406	12.3781	18.8008	39.8602	0.149837	3.38143	0.865062	4.29317	5.49338	292.805	8.40494	0.0374629	25.8876	0.0765055	15.0584	0.254311	91.3426	70.0289	9.98353	58.6416	10.6554	82.2128	322.054	4.92616	137.708
TCGA-43-2576	0.174	0.332904	71.3707	21.7848	0.0569087	55.8364	18.8535	8.77381	109.184	138.606	38.5523	2.85782	194.013	91.7326	10.7141	0.0513821	125.903	15.8519	84.769	65.2821	93.1777	235.157	163.822	30.8571	34.9504	24.9936	37.1791	63.9663	0.285845	5.14182	0.655578	1.9328	5.88268	281.256	4.71097	1.38146	61.6879	0.262858	37.9412	4.51766	24.6742	62.9546	10.1678	160.07	59.4095	37.5192	51.7137	24.9663	106.15
TCGA-22-1016	0.05284	0.0601566	33.1217	6.96319	0.0282232	50.2753	4.60229	5.08844	43.0455	61.7459	17.8785	1.69787	163.59	76.4167	11.5604	0.0544681	121.814	14.9962	70.4337	14.7825	108.731	107.415	46.7894	14.1974	8.66619	9.36264	28.7505	66.105	0.304738	4.41337	0.728263	1.99792	6.44447	145.387	5.49792	0.231974	25.7376	0.13098	16.2963	2.26904	10.7116	89.8844	8.04496	81.5869	15.9327	34.6759	58.3782	28.2888	67.536
TCGA-68-A59I	0.0891806	0.041563	28.1011	8.72265	0.0203406	30.9191	3.72845	5.91116	45.8696	65.631	17.0174	1.39131	151.639	65.6795	7.58856	0.0347775	103.855	14.7573	62.0253	15.7107	97.1171	123.08	48.0157	16.6813	9.02382	8.13477	15.2486	65.869	0.185378	4.02151	0.659379	1.83288	4.32797	233.784	4.79416	0.161145	31.303	0.0784129	16.5045	1.82069	14.0288	42.6985	10.4902	110.085	16.1547	34.2263	102.125	21.4932	75.9769
TCGA-34-5232	0.0295567	0.0116139	9.78824	1.53811	0.00692808	14.3991	3.24825	3.27657	22.1274	46.8688	20.1807	0.561052	133.181	64.624	2.57551	0.0487702	50.2101	15.9254	77.619	3.52589	55.8209	51.7062	32.2442	16.3365	1.95632	16.5815	9.2586	21.89	0.130731	3.15158	0.756604	0.635724	3.06755	32.5148	4.5256	0.0366721	16.2114	0.0919811	8.17459	3.576	3.98645	14.6279	7.44798	60.9066	24.191	31.3379	40.471	9.57087	39.5898
TCGA-60-2697	0.0274626	0.0423428	20.2204	4.51723	0.0190925	44.0642	4.0864	3.24897	29.1248	44.8247	17.4502	1.07888	109.214	46.8484	8.71176	0.0255052	56.978	13.7705	50.0337	10.9985	19.9595	98.7886	52.9229	14.5384	5.0339	6.75569	11.8767	29.4263	0.112178	2.8522	0.585505	1.11389	3.22607	114.698	3.38848	0.190985	17.8444	0.123735	15.0476	2.46045	4.84256	26.39	6.71199	108.611	19.1945	27.724	23.2494	20.2775	31.1648
TCGA-56-8623	0.0349237	0.0586415	38.3301	5.78545	0.0476183	77.4873	4.35522	3.94833	25.9222	54.9613	14.9181	1.78722	101.247	56.1151	13.6125	0.0414265	61.485	14.2791	48.6159	17.9881	19.6846	105.657	54.3735	17.6983	8.04586	5.97455	17.9664	24.8019	0.13541	4.54327	0.580827	0.738397	4.39162	75.8884	5.41232	0.470386	21.611	0.164605	12.5342	3.93075	6.30274	27.4982	9.01561	80.5036	23.5462	26.9059	28.8011	30.1588	28.9367
TCGA-33-AASJ	0.0499169	0.0125499	12.1929	2.65571	0.00425409	4.96159	3.61673	2.47339	25.8557	70.2241	25.1246	0.490112	217.841	109.31	1.44398	0.0383233	91.8655	16.9426	139.69	2.79947	203.947	64.4225	41.4493	20.2567	1.78372	21.2451	17.4486	20.9326	0.163738	2.4006	1.08892	0.531919	2.98307	48.4486	5.93995	0.012101	9.83334	0.0662113	7.8488	0.513728	8.12278	19.1802	6.77097	51.5504	16.184	51.4188	164.233	4.89534	72.5162
TCGA-18-3406	0.0526834	0.0898393	28.6578	6.39251	0.0198351	39.2021	15.4304	7.03819	41.3847	69.5595	32.1355	2.10259	104.849	42.0498	12.3909	0.0732954	275.972	14.1299	67.382	18.5664	100.576	114.728	130.537	28.6722	6.39613	11.2294	43.6034	97.483	0.276213	8.47154	0.617621	1.27215	2.25584	249.837	3.89957	0.469813	31.4636	0.231817	25.129	0.723729	6.80119	34.8369	23.633	108.527	32.6373	69.1797	54.7148	9.71877	46.2647
TCGA-33-4532	0.114837	0.0138029	27.9766	7.68071	0.00738907	12.5483	8.65593	3.54382	32.4278	108.355	25.9517	0.640635	267.222	117.305	3.36646	0.132231	140.597	16.4131	108.352	5.3798	281.176	129.443	58.2563	24.7988	9.10648	17.5978	18.1181	32.6421	0.161914	3.04361	0.958163	3.48917	4.98484	139.494	7.87996	0.0484653	30.6354	0.076569	9.84435	0.687139	18.6336	29.6652	7.1944	56.5547	23.2506	55.8023	252.541	5.0863	123.617
TCGA-94-7033	0.16013	0.0773261	49.9231	14.7762	0.0215607	24.473	28.9586	9.19385	78.394	134.155	35.5608	1.0615	302.994	117.194	6.17062	0.136594	129.888	17.3669	168.133	19.0912	304.263	94.4683	124.953	24.6552	26.0042	34.1976	71.8475	47.3973	0.49277	10.4627	1.07563	1.29226	3.77177	174.818	7.22173	0.20635	48.6291	0.20793	30.1657	2.09115	22.2187	64.7525	15.1543	62.8721	40.1352	47.7683	140.286	12.3918	94.4875
TCGA-77-A5G3	0.088151	0.0192013	21.5274	3.88554	0.0100562	17.5366	8.2297	3.45596	49.5391	89.7451	25.1854	0.759391	238.984	134.436	2.54793	0.0465385	116.369	16.6818	105.838	3.91263	143.199	86.8374	61.2098	20.996	4.35278	22.7865	24.8252	36.6207	0.409189	4.92385	1.0608	1.85178	4.40894	77.2068	7.02795	0.0463078	15.671	0.146457	14.241	0.662796	15.5385	27.4411	9.46231	69.6249	13.2661	64.3181	112.529	11.4965	75.9447
TCGA-77-8148	0.0610759	0.0110077	9.9425	2.96347	0.00684909	17.2174	4.44159	2.02318	25.2417	56.3796	15.2212	0.420376	197.233	93.7309	4.41097	0.0260899	51.824	15.7498	104.16	2.65157	70.128	89.3042	40.4308	18.5088	5.87191	15.3532	13.3181	15.4501	0.148572	3.47534	0.83725	1.83323	3.03957	37.4263	4.06379	0.026344	19.3196	0.0807914	10.8772	0.667272	8.79035	18.0395	6.95843	45.5194	10.117	50.0773	61.1241	10.2807	53.6116
TCGA-22-5474	0.0974591	0.0200719	20.0602	5.21587	0.00970827	18.0379	4.77729	4.71819	35.2714	59.4685	19.8236	1.14052	136.893	54.8865	6.28818	0.0588329	76.7796	15.3977	71.2253	8.81313	63.6264	139.719	52.2261	14.9471	7.70236	14.1494	13.4281	29.0865	0.138078	2.67425	0.717889	1.33252	6.1968	149.179	11.0961	0.0582603	23.5023	0.0950335	13.5739	2.43176	13.874	32.6959	6.2144	114.563	19.3795	32.6119	105.122	9.52635	64.9532
TCGA-34-5929	0.0309529	0.00480389	4.1672	1.27363	0.00383818	22.5754	1.36829	1.49679	18.6394	25.1542	15.1419	1.00945	197.553	87.4395	5.99203	0.0236356	30.1321	15.7162	85.367	3.10088	58.392	47.0036	13.4853	14.056	1.77192	12.2325	10.6868	19.6056	0.19342	3.79573	0.774405	2.30009	2.77816	37.0193	3.87787	0.0121273	11.6824	0.0743838	7.13993	0.668629	3.22779	17.1815	9.04173	39.5341	6.63221	36.0251	64.359	13.0459	33.6919
TCGA-56-7582	0.25966	0.0426641	52.7036	16.916	0.0158578	14.1591	8.42919	6.3372	69.3846	104.169	22.3634	1.61606	173.046	62.4471	4.06458	0.115043	143.515	14.867	76.4022	7.66303	200.292	228.671	140.486	16.4546	7.93909	12.9659	32.6322	73.0579	0.467869	6.14086	0.880209	1.74392	7.16121	383.514	15.0816	0.109197	31.12	0.268256	19.3911	0.852736	35.4152	106.915	9.28161	139.937	17.0137	65.7479	302.519	7.86558	105.003
TCGA-NC-A5HR	0.0661795	0.0141439	9.06826	2.1638	0.00692963	16.1063	7.55447	3.19378	26.4366	87.562	23.4582	0.573101	229.132	154.752	3.42128	0.102577	105.811	17.1187	103.599	5.1533	123.907	181.158	89.8797	21.2859	6.09117	24.0896	20.5028	32.8313	0.179881	3.10087	1.0311	2.59936	6.62174	52.5457	13.7709	0.0169879	15.2108	0.0749962	13.7727	0.652777	7.80236	26.873	12.7339	55.8459	15.3207	65.7839	100.058	8.29272	64.6379
TCGA-NC-A5HH	0.0958458	0.00486668	20.489	2.3705	0.00562562	50.4918	4.52191	2.52654	15.3557	63.627	15.842	0.736426	358.445	198.591	9.87906	0.0352048	66.3056	16.6562	107.427	2.80173	168.211	76.4372	29.9941	21.9359	5.32681	19.4673	15.0691	15.0619	0.155478	3.23506	0.948586	2.17577	3.58865	74.7125	8.71796	0.0152778	15.2998	0.0896257	8.48566	0.40438	9.28278	23.1708	6.36009	33.9496	9.1833	68.1193	38.41	32.8357	51.5423
TCGA-85-8052	0.126841	0.0191858	29.0069	7.14164	0.0104601	21.869	5.83651	4.01784	54.2167	98.046	17.3896	1.25953	195.398	78.5431	5.03036	0.0840216	76.5448	15.5363	82.888	6.74118	189.119	124.21	94.0165	14.7206	9.04669	11.1504	24.1852	48.7809	0.260258	4.72562	0.848093	1.54737	4.77594	103.897	12.1097	0.0380565	26.1559	0.177775	14.7093	1.18352	18.6828	48.873	8.06058	102.855	12.6421	38.2618	123.781	10.6638	73.5769
TCGA-98-8023	0.0236091	0.00697954	10.0398	1.27789	0.00493355	23.178	7.98905	2.61627	20.2205	46.2693	25.4882	0.617527	162.082	78.8161	4.64699	0.0152975	50.0619	15.3692	85.563	3.60527	13.5421	55.7777	49.516	19.984	1.67794	17.5385	17.5674	12.1659	0.134332	2.91258	0.80136	0.728877	1.89665	43.7891	2.25744	0.0257604	14.1599	0.0908983	8.81656	1.7875	3.04471	17.5736	4.00617	58.5458	23.9965	45.5794	46.2551	11.9421	35.4943
TCGA-52-7811	0.065036	0.0191488	33.5205	6.04939	0.00910622	20.114	16.0958	5.42658	42.5281	75.3511	24.7149	0.971227	172.34	59.8438	4.33306	0.0485195	82.5584	15.2035	102.232	7.43387	47.7534	90.87	70.752	21.0596	5.29511	18.9319	24.2442	37.0412	0.14435	3.52249	0.870066	1.00867	4.3192	95.6093	3.10585	0.0682957	28.4501	0.121347	17.2987	1.63482	10.3097	44.304	6.8059	72.2273	24.4434	58.1211	163.518	10.3256	73.6268
TCGA-98-8020	0.138133	0.0136874	25.6341	6.53189	0.00724091	14.9145	7.70615	3.6972	18.9959	61.2038	24.2326	0.584401	182.278	56.0444	4.42897	0.0153853	28.7416	14.8524	117.493	4.82857	75.3253	54.7638	25.0811	17.9523	4.86107	24.6926	15.8076	42.6903	0.216061	3.72396	0.769431	0.480166	1.69622	106.514	0.36098	0.0674879	18.6257	0.137384	12.8725	2.1379	22.4147	52.0372	4.13409	50.4601	24.2049	60.9645	39.5084	10.6402	60.0877
TCGA-58-A46L	0.0857825	0.0127504	12.9351	1.58969	0.00974945	17.1955	5.78309	2.44312	23.0191	50.3958	13.9552	0.839072	144.774	81.8668	3.28543	0.0402498	103.273	15.7313	79.871	3.84976	80.8188	120.127	49.3355	15.4877	5.55149	15.0857	17.1685	19.7807	0.24382	3.27309	0.854151	1.67057	3.51057	68.9831	6.56023	0.0287385	15.3293	0.0879452	10.1658	0.65733	8.75117	25.1341	7.74694	62.6562	9.63702	50.2835	52.1858	11.3674	54.4332
TCGA-51-4080	0.0579207	0.0138256	14.2833	2.21853	0.00811715	12.493	7.50793	5.66324	41.2677	71.8987	27.0706	1.07737	231.133	132.28	3.36673	0.140378	148.24	16.7598	113.921	3.75474	122.57	155.726	106.879	28.125	6.08839	21.8681	34.6966	32.8354	0.188947	3.81276	0.940621	1.59511	4.71416	127.56	12.5549	0.0258548	30.8152	0.0752201	11.1965	0.482622	9.39625	34.4934	10.8706	58.2415	14.4533	76.3282	156.778	7.38963	69.354
TCGA-98-A53D	0.0194347	0.0274133	19.2946	2.09682	0.0228367	61.4222	8.33842	2.74623	28.8638	42.1632	15.023	1.00406	104.477	56.687	11.7261	0.0187431	52.0604	13.7818	57.192	10.2801	5.56234	78.1496	35.8873	17.4942	5.18076	7.15624	21.4838	24.1839	0.103165	3.01094	0.561208	0.527501	3.52923	55.2318	3.00181	0.220169	12.7435	0.0989439	13.2596	3.03385	4.12321	26.5853	6.77589	102.744	18.1843	26.3711	17.3802	41.0213	25.72
TCGA-56-8308	0.0937139	0.0189952	18.1642	3.58857	0.00814784	15.306	11.8044	4.67203	60.0916	68.1892	19.5875	1.65548	158.789	66.0168	3.39159	0.041111	70.3773	14.9374	79.5589	9.396	58.6567	86.4621	71.8679	15.321	4.78553	11.2506	19.4213	44.6976	0.28389	5.01857	0.831817	1.39111	4.55652	110.848	4.37626	0.0494593	22.7793	0.159078	17.8577	1.18007	12.5478	45.4929	9.50204	102.094	15.4374	37.3752	145.084	8.76344	63.5148
TCGA-21-5782	0.0678749	0.0261278	15.461	6.48984	0.0117738	35.5454	4.38457	3.36593	34.2205	54.9954	15.3465	1.28158	188.77	66.1929	6.25179	0.0400304	38.3835	15.4423	79.625	12.2488	89.3634	71.2061	34.1533	15.309	6.32407	11.4619	11.6979	28.5563	0.284903	4.70178	0.708416	1.91084	3.47968	146.261	4.85162	0.113866	20.0058	0.235573	12.1494	1.94406	7.28467	28.8324	7.64904	71.1528	13.573	25.7285	108.064	15.3033	67.3448
TCGA-43-6773	0.0560355	0.0734132	26.1684	12.1518	0.0158895	29.6555	6.78419	4.89552	51.7491	61.5558	28.4204	0.645129	142.016	46.3798	9.79685	0.0341977	61.0915	14.2976	70.5019	11.2186	41.0649	124.23	101.244	20.3993	4.25218	13.5718	20.0983	54.0199	0.149425	4.40503	0.710868	0.837944	2.5142	306.045	5.84791	0.1803	31.9431	0.212297	20.5211	2.01333	8.09012	43.8158	6.52879	132.704	36.1846	43.9163	69.122	10.5138	48.235
TCGA-39-5021	0.0818598	0.012395	9.97167	3.10662	0.00652798	20.1825	2.92172	2.72916	27.7671	47.4393	16.6883	0.503181	163.099	48.5472	6.69898	0.0292046	65.4707	14.6007	81.4321	3.89746	100.595	90.9547	40.2941	15.0401	5.87219	8.0532	15.9654	29.3572	0.108014	3.11736	0.64809	1.31499	3.16365	84.9737	8.44111	0.0285164	24.3211	0.0562858	9.63917	0.69202	12.4056	31.7385	7.79222	68.7846	9.53488	38.1875	86.5827	9.4899	51.988
TCGA-NC-A5HF	0.186028	0.0234101	41.3641	6.83178	0.00779043	19.779	5.54369	3.67609	33.1454	83.7078	18.3437	1.13946	249.795	98.4774	4.2812	0.0476031	84.3068	16.0921	114.728	6.36488	244.009	105.771	77.1903	17.1162	12.8635	16.2757	19.1568	37.9234	0.0959511	2.86908	0.999657	1.31054	5.98642	173.365	2.90543	0.0373542	29.0375	0.148794	17.7477	0.999602	16.3835	77.415	7.78279	75.677	16.0285	58.0891	280.873	12.5895	114.91
TCGA-O2-A52S	0.0748757	0.00651025	13.3758	2.16181	0.00690794	14.6903	2.52115	1.5351	23.5564	71.529	16.3784	0.833662	218.614	150.87	3.95099	0.0581296	78.1578	16.5027	96.4922	2.80809	78.6225	100.009	31.1275	19.1117	4.60578	14.186	15.563	16.8445	0.130914	2.81031	0.947215	1.09405	5.43869	80.8374	10.5386	0.0166195	19.8008	0.0724065	6.00536	0.842065	14.4328	33.2634	6.39181	58.157	10.9795	45.1607	61.1972	15.3545	60.5705
TCGA-33-A5GW	0.182848	0.0527495	88.2399	14.4576	0.01262	10.8286	13.66	7.2868	90.5993	121.059	38.6397	2.35152	255.333	98.2416	2.09236	0.148595	141.085	16.8735	119.403	17.316	142.702	154.091	188.637	24.7136	7.67382	19.9612	23.5704	56.6577	0.257707	3.95671	1.13108	1.23641	6.93093	203.361	9.2951	0.0983651	36.5598	0.17633	22.8745	1.44889	25.0873	57.3641	9.6188	102.808	32.4905	46.8502	321.489	5.24687	135.534
TCGA-85-8350	0.0554429	0.020655	23.8589	5.47458	0.00958537	39.1703	3.93785	3.20795	49.7275	49.5225	19.1159	1.1849	193.161	71.6737	9.27623	0.028295	69.8539	15.2469	78.6115	7.68505	65.063	55.9406	43.5792	16.8283	4.41438	11.6637	17.4329	26.8397	0.191739	2.80593	0.746595	1.48207	3.63388	104.153	3.1924	0.0617032	29.399	0.0916933	14.3685	2.08726	8.16781	44.067	5.3521	91.2032	14.8948	40.2637	71.8185	23.6046	66.3654
TCGA-66-2742	0.133607	0.0556335	23.1606	11.623	0.017352	27.9899	14.9113	6.98434	62.4824	165.192	21.1933	2.40793	169.964	69.7065	6.25015	0.0751832	161.982	15.2357	75.5496	16.7086	214.76	219.857	86.4241	16.0084	20.8346	13.0924	20.5977	71.9233	0.262281	4.18716	0.801953	2.34411	5.16841	149.053	4.39954	0.112802	29.353	0.113765	23.336	1.22886	17.934	84.8911	13.6495	155.527	18.3491	63.5113	105.343	15.8462	116.38
TCGA-60-2722	0.324116	0.0163989	32.3821	9.91694	0.00763967	9.41531	9.75505	3.62455	46.5309	120.35	26.5465	1.45698	229.619	100.383	3.07499	0.114577	140.268	16.5292	104.888	5.76577	194.289	135.524	64.2195	20.3939	17.5419	24.1318	14.8389	49.2	0.28132	3.17178	0.987046	2.13598	5.13912	116.378	14.2831	0.0282432	31.5677	0.11098	13.1371	1.05011	63.6121	70.4348	8.55546	61.6809	23.9637	62.9048	130.828	6.8516	121.851
TCGA-52-7810	0.193449	0.0393398	26.4547	11.2836	0.00705164	31.5925	10.664	7.40794	36.2028	121.893	28.0595	0.895913	280.381	68.3797	10.3228	0.033614	89.2134	15.3917	128.788	5.27056	254.783	146.063	65.8485	25.3588	16.0866	21.8076	50.6382	43.3412	0.240059	7.39234	0.884804	1.7139	3.11421	165.963	3.63356	0.0474239	43.7952	0.190744	18.4854	0.795843	24.1174	77.3746	8.11362	71.7252	30.9788	83.0292	345.76	13.1521	112.609
TCGA-66-2787	0.132065	0.0195154	21.9687	8.98951	0.0127478	25.0154	3.94705	4.67744	34.74	71.1789	19.1467	1.32748	149.958	65.763	8.26443	0.0781475	120.093	14.7002	69.2188	5.72458	107.665	178.338	91.4906	16.1053	4.67031	7.14959	18.5986	54.4696	0.192148	3.89835	0.666268	2.8386	4.57656	134.66	11.3088	0.0505539	27.2457	0.0952018	11.7189	0.711116	22.2621	60.4751	10.7825	115.961	9.82729	41.6868	99.4929	11.5284	87.231
TCGA-98-A538	0.152479	0.00674685	17.9696	3.48609	0.00439794	12.4595	5.10876	3.52187	15.5665	53.2266	23.0156	0.627633	212.528	61.5585	2.90756	0.0290209	62.4739	15.1427	94.7941	4.07695	94.1336	63.2347	18.3843	14.7945	3.90551	11.9584	13.6252	26.0389	0.149506	4.17796	0.839268	1.00321	3.68627	44.4774	2.95913	0.0182057	10.1498	0.0854481	8.57196	0.975384	19.5585	31.973	7.01035	33.231	17.8147	38.8103	88.3564	6.42277	81.4003
TCGA-66-2777	0.15006	0.0233245	46.9188	10.1468	0.0116349	24.3002	13.0318	3.90051	56.8687	94.2424	19.3953	1.58305	161.687	52.1901	5.42398	0.0700697	90.0038	15.1268	81.7022	9.16583	164.857	106.175	85.621	16.3135	12.7702	11.2776	27.969	49.1832	0.337193	4.72846	0.730947	1.8937	5.34502	106.379	4.98793	0.0792954	37.575	0.154656	13.4081	1.98295	26.5062	55.3064	8.2245	84.0128	20.7951	35.5668	133.595	10.5062	131.504
TCGA-68-A59J	0.0864758	0.0229739	21.9958	7.02458	0.0126641	19.1279	8.61722	5.37167	32.2264	55.9778	21.4129	0.896317	165.972	89.6041	7.31131	0.0726155	86.7935	16.1877	86.5157	5.6221	65.3763	104.307	54.1457	19.8795	7.57889	23.8112	17.6007	41.0782	0.209173	3.71997	0.851342	1.43139	3.57995	64.0401	17.4505	0.0557956	13.9718	0.11825	11.6952	2.54618	14.1114	23.8793	7.39647	73.188	23.9125	37.3132	62.3364	14.3904	37.708
TCGA-52-7622	0.0583025	0.022949	19.2036	5.73995	0.0154758	17.7834	4.07388	4.47755	47.1514	69.4374	17.1162	1.03126	139.358	56.2755	4.87664	0.0478182	82.511	14.9812	78.3615	7.95534	77.0545	116.071	63.7961	14.9127	5.51326	11.6754	15.8695	34.6533	0.159235	3.07433	0.728944	1.28708	4.60483	117.525	6.96504	0.0854621	17.9682	0.100723	15.0887	2.83704	10.7894	34.8831	7.11395	77.8233	17.0642	31.433	79.4077	11.5264	51.0247
TCGA-85-8048	0.0341173	0.0205534	15.8783	3.19138	0.0116159	41.9265	4.05898	3.17464	36.2108	35.1743	18.0423	1.16372	135.642	72.7373	8.17799	0.0331487	62.9481	15.1116	64.0045	6.92393	28.4276	70.2788	30.0787	14.7294	3.84487	9.96196	13.2129	23.8629	0.176466	3.27584	0.689962	1.35331	2.59682	81.2659	2.07048	0.0812029	17.2207	0.0944541	11.511	2.92267	5.67565	24.195	6.11552	79.2035	17.2911	29.3352	35.829	25.462	34.1993
TCGA-77-8131	0.0580309	0.0200546	26.9779	4.27978	0.00828228	28.8335	6.93849	3.31703	21.6263	47.8852	19.3338	0.524771	126.766	43.8083	6.24782	0.0272959	48.236	14.7581	73.0201	5.89854	42.6688	59.8299	47.8703	14.884	3.63112	14.8827	13.4813	27.64	0.168639	3.74244	0.623926	0.630391	2.54074	42.0694	1.52543	0.0641014	17.9263	0.154534	11.5789	4.27292	9.51283	28.604	6.54496	66.0806	30.7055	27.9601	27.4657	13.1411	38.3453
TCGA-77-7139	0.168127	0.0177761	18.2926	5.12874	0.01197	15.1243	4.80042	2.28475	24.6842	97.6058	25.5949	0.538362	203.374	104.085	6.68266	0.0700751	114.231	16.2576	104.637	3.18529	169.869	105.26	78.7666	27.1255	6.31925	17.8716	20.1703	29.8055	0.157726	4.03792	0.895816	1.9791	2.86175	58.1771	10.8925	0.034496	23.2763	0.0813574	10.4274	0.523365	23.6597	28.524	9.41015	76.0976	15.9714	63.6793	65.5637	10.0725	75.455
TCGA-90-A59Q	0.0236493	0.0271815	17.2089	1.00627	0.0114979	27.5595	5.26728	3.70627	39.0057	52.7381	26.5436	0.587961	146.137	88.3423	6.02312	0.0271922	100.861	15.9885	85.8059	9.60282	17.2978	70.2414	106.423	23.874	2.98418	20.754	21.1821	22.1568	0.198264	2.93077	0.85225	0.319666	2.7165	37.3316	2.81146	0.13086	14.9774	0.118204	16.7377	2.47052	3.65524	15.6091	6.36977	97.9003	31.8312	43.3308	39.7025	11.7823	29.6208
TCGA-77-8007	0.104354	0.0409317	63.0802	8.6258	0.0237455	71.978	7.44785	5.529	49.1052	121.542	21.0567	0.981316	163.369	64.161	8.06964	0.0244023	117.573	14.8231	93.976	16.0311	253.55	222.454	93.2374	20.3725	14.6489	15.0203	26.4081	25.4982	0.150332	3.71555	0.658766	1.39197	6.45984	120.359	1.76062	0.17126	22.4099	0.151157	31.7868	2.64785	28.8721	88.9151	6.23917	134.283	20.3023	43.8125	53.4158	33.9725	136.807
TCGA-52-7812	0.0563925	0.0832839	61.3697	5.55098	0.0184575	81.7955	11.5598	5.76484	74.6481	119.222	32.3858	1.602	248.314	128.535	10.5204	0.0987306	255.354	17.0238	127.491	17.5353	209.417	216.505	193.148	27.3599	19.4688	24.1319	54.3964	45.2186	0.201333	8.15596	0.853259	1.78285	9.62524	140.303	9.87009	0.137059	27.6424	0.158248	42.6788	3.76873	9.56236	68.5546	11.9171	171.769	30.2608	40.8977	62.9218	39.3439	86.8977
TCGA-39-5031	0.0504597	0.0269162	13.2786	4.04799	0.0105933	26.6014	3.09128	3.55716	26.9077	33.436	16.9743	0.965803	162.74	55.4458	5.44719	0.0283237	73.7713	14.9997	74.3768	7.53039	64.5015	46.8025	24.5833	16.1364	3.17175	12.6351	10.541	44.3783	0.155594	2.60739	0.624572	2.25635	3.07216	83.6373	3.90208	0.0803155	18.9597	0.0912845	11.0915	1.27628	6.58441	31.0241	9.60152	53.3901	11.1579	38.3082	53.4504	13.9088	47.6534
TCGA-94-A5I4	0.0583587	0.0123727	16.9651	3.1722	0.00713037	13.487	3.65167	4.04653	37.7393	101.146	21.7834	0.725775	225.275	115.743	2.48569	0.06625	94.428	16.3995	101.17	4.62525	227.281	98.7357	83.893	18.9277	3.82413	17.3397	21.6662	29.9652	0.293186	3.59423	0.998799	1.45925	5.06931	80.868	5.46319	0.0296413	14.995	0.0795846	16.3665	0.670506	10.2801	28.3528	9.53569	73.3388	12.8964	45.662	163.57	10.3686	117.396
TCGA-37-4129	0.17356	0.0679003	132.347	15.1199	0.0688182	143.538	3.35386	1.81688	26.7695	94.2964	7.49952	5.7288	198.284	89.288	58.925	0.299381	368.41	14.7253	39.4954	8.44407	130.077	205.565	146.995	24.388	25.2196	3.52953	39.3721	35.7409	0.213121	14.4268	0.512504	4.39478	7.02274	592.313	136.042	0.438109	85.2733	0.162392	11.0906	0.674584	19.0367	40.3978	18.8175	88.5753	4.22221	30.6902	30.2412	69.8212	83.9023
TCGA-O2-A5IB	0.0357593	0.0145101	17.3743	3.78512	0.0128269	60.8167	0.776399	3.15693	21.9462	41.5615	15.855	2.72207	361.006	303.746	7.368	0.107358	182.795	17.4014	88.9857	3.03978	241.767	95.4513	29.6455	11.6638	5.94859	16.6802	8.82291	94.5903	0.298023	4.04492	0.939323	6.63478	7.02133	235.79	52.904	0.028704	14.581	0.0914655	10.369	0.381878	3.8345	52.1933	25.0491	35.5333	4.70873	53.8218	38.8359	51.8406	32.9786
TCGA-85-8354	0.0798388	0.00880823	15.2982	4.60931	0.00512956	10.4528	10.635	4.59637	28.5382	107.483	30.1824	0.398977	269.704	109.229	3.86392	0.0611543	81.2976	16.5588	131.968	2.81594	116.219	108.06	71.2367	24.0605	8.2841	22.2789	25.2761	27.6659	0.278839	3.9766	0.987774	1.22428	3.4504	64.6697	5.11022	0.0250762	14.7022	0.108319	10.6467	0.570836	13.3085	29.7877	5.79026	50.3759	19.669	66.7086	179.95	4.74164	98.932
TCGA-39-5035	0.0317622	0.0182377	8.81174	3.01017	0.00558938	34.1943	1.93753	2.99473	21.8942	49.5689	20.2228	0.734449	163.139	65.0044	10.5667	0.0282588	58.7575	15.5429	90.5697	4.48815	76.1681	97.5677	68.9351	18.894	3.28265	16.3365	19.4524	19.9062	0.131367	4.549	0.665996	0.993399	1.67623	89.3634	6.65427	0.025253	15.3433	0.177569	9.87948	1.78978	4.79344	19.2076	6.88534	88.6372	21.8513	45.1355	44.4972	17.5456	43.8723
TCGA-43-6143	0.0478215	0.017792	13.6951	2.47494	0.00895171	24.074	0.827733	2.20546	10.1826	29.4514	14.2705	1.00821	245.935	107.471	4.65101	0.0235559	97.2917	15.8813	83.1921	3.4212	106.918	95.9903	15.9078	10.2542	4.37819	10.985	12.9547	38.8079	0.177492	3.18072	0.952842	1.88476	6.95236	132.507	7.13653	0.036889	18.8186	0.0763553	6.96545	0.836581	6.21853	57.6362	6.611	32.6262	9.44043	55.9392	52.2637	15.4906	44.7924
TCGA-77-8156	0.0873565	0.00778611	11.8255	3.30083	0.00446544	12.7153	3.00355	2.72897	20.65	45.2344	11.7867	0.300619	132.665	43.2238	4.70126	0.0178803	29.1697	14.2358	78.6919	2.71057	52.1837	73.4931	26.7226	10.9787	2.59186	6.47826	10.5592	22.9642	0.100778	2.36297	0.629914	1.14678	2.75223	47.6203	3.18473	0.0194151	9.96301	0.0492823	7.691	1.03155	11.2335	18.8521	5.05882	50.5691	7.83155	27.5227	62.9158	7.26929	48.1652
TCGA-22-5491	0.138159	0.0216308	18.9816	6.94267	0.00973978	15.2436	5.90881	4.12504	38.8228	103.457	24.5963	2.2086	217.086	73.1551	3.12751	0.150754	121.122	16.6392	111.391	9.22422	246.543	110.391	69.9028	23.1865	8.58191	17.0921	22.2273	33.0808	0.20638	4.75769	0.867525	1.91441	4.4831	91.4065	15.4324	0.0536571	31.6654	0.105093	10.217	0.974091	21.5055	40.7764	11.1459	57.2077	18.7022	53.9877	233.366	7.14232	122.402
TCGA-85-8664	0.0682999	0.0163937	36.6823	11.009	0.0100566	53.0224	3.18434	4.7958	88.4021	102.144	26.6204	2.13226	411.27	207.799	10.0026	0.0784297	163.534	17.3906	122.234	9.06084	274.127	131.101	83.1678	25.1215	10.4031	26.9263	24.6587	66.7599	0.262617	5.09519	0.976657	3.03815	4.52496	217.625	12.246	0.0368553	39.6453	0.11117	12.9208	0.806266	10.5482	44.6682	9.62888	92.0022	18.8673	68.1765	121.746	31.7871	141.132
TCGA-22-5479	0.127584	0.0197502	13.3751	6.52455	0.00874846	15.7717	11.634	3.91074	38.6076	60.8359	20.9994	0.466725	210.594	78.2958	3.7672	0.035486	72.2669	15.8251	107.888	4.66903	76.5599	145.655	56.9815	19.1356	7.1851	19.2403	18.2183	24.9937	0.123429	3.14734	0.827901	1.43932	3.40634	92.9836	6.95086	0.0463855	21.9161	0.0947185	11.8071	0.968268	15.9634	24.8818	5.35765	72.1266	17.0311	54.1257	107.426	8.84701	56.428
TCGA-63-A5MY	0.277368	0.0364633	56.1341	8.37774	0.0112902	17.5124	9.00961	5.38139	16.5856	180.537	28.1836	1.00238	339.058	167.07	5.70449	0.219647	169.743	16.8678	113.37	4.69843	321.879	140.275	36.9443	22.7773	17.9044	14.248	22.5817	52.0065	0.207066	4.45482	1.03544	6.97189	5.78035	233.706	9.34009	0.0317807	32.5082	0.0647991	10.0871	0.367092	36.8733	74.9403	12.2362	49.9771	18.6395	91.2964	175.723	8.33036	187.902
TCGA-63-A5MR	0.0367285	0.0181936	10.8973	3.2763	0.00623003	21.501	10.4402	3.58979	48.2487	87.7729	37.3635	0.792923	216.432	101.923	5.99019	0.0367131	81.0115	16.5767	166.949	5.86362	64.2273	70.7882	86.2471	27.4327	3.94892	34.6676	37.7872	44.8738	0.157455	3.70712	1.11674	0.242017	2.3026	32.5446	2.4977	0.0327202	21.0722	0.129374	18.8131	1.54815	7.76376	27.1068	7.23581	84.3032	37.1441	100.551	80.6734	12.2703	77.8396
TCGA-22-5472	0.131776	0.0357995	49.5463	9.11929	0.0171819	29.2595	8.33987	4.89163	46.9421	90.9206	18.8472	2.33295	183.916	66.395	3.05459	0.0708469	57.4792	15.8187	79.7062	16.901	158.149	119.692	69.2647	14.7004	9.29277	15.6801	14.2508	35.366	0.146748	3.31299	0.81294	0.960901	7.32938	149.784	6.12755	0.0929185	28.9849	0.160513	15.1515	2.86408	18.1658	68.8672	7.89095	70.8101	20.4548	34.8668	132.713	15.153	91.1814
TCGA-21-5784	0.0607136	0.0564054	17.3215	7.64431	0.01523	30.8855	8.01798	5.0125	42.3147	61.6478	27.4962	1.95484	164.875	57.6194	7.52537	0.0496454	79.978	15.7319	75.2416	22.3517	70.6348	112.471	70.4318	23.0916	12.2728	24.3307	13.9886	38.7913	0.132311	3.77002	0.634176	1.50591	3.49044	112.453	7.22042	0.141848	43.2944	0.148228	16.0129	3.79016	7.23351	41.6785	9.73991	100.706	47.017	38.5825	88.6751	10.995	65.9955
TCGA-56-8622	0.277942	0.0252787	49.2468	12.4647	0.0103963	17.3176	7.50395	4.59782	53.7069	92.2285	19.5095	2.21399	159.631	46.424	5.36514	0.0324213	65.0415	14.5415	72.2351	19.233	80.6215	84.8822	49.751	16.0229	6.00541	13.0511	11.2406	33.9105	0.22173	3.24305	0.674213	0.820209	3.32171	260.672	2.59713	0.0727074	40.6202	0.192986	18.662	2.45332	36.3275	126.075	6.07414	96.9661	23.2935	33.914	136.49	12.0049	100.323
TCGA-66-2783	0.127726	0.0334141	30.9398	10.3431	0.00724563	21.8057	10.3312	5.68156	34.4358	77.1604	25.3688	1.41879	190.728	57.5515	4.54906	0.0700882	75.3124	15.2953	88.0804	9.22873	177.509	111.175	91.3151	16.8051	9.11158	11.9402	20.0257	74.8849	0.199101	4.48932	0.754786	1.69862	7.12839	96.2816	6.48702	0.031679	35.3094	0.159395	17.549	1.7622	13.9681	57.0687	9.70634	89.9817	22.9288	39.923	185.103	7.98892	69.0591
TCGA-85-A4CN	0.154512	0.0124563	17.3672	4.5505	0.00662111	16.5192	8.03412	4.5708	41.8971	67.1472	18.131	1.06731	202.842	62.3239	6.46286	0.0317163	77.134	14.9858	106.552	8.31408	83.1294	124.925	109.74	16.249	6.24466	13.3183	17.3726	32.7892	0.186179	4.03609	0.748382	1.49098	5.03387	120.696	5.70905	0.0358466	20.2588	0.0800919	13.7654	0.800005	19.8099	49.7593	7.31372	106.969	12.6917	34.0789	249.954	12.5469	89.7176
TCGA-O2-A52Q	0.048131	0.0481361	37.6607	4.96513	0.017243	70.7009	14.2184	8.87296	54.0032	137.151	25.0402	0.628936	186.686	96.8237	16.6864	0.0516023	178.79	16.1995	132.747	10.8017	304.229	265.103	211.266	30.1655	29.642	23.2962	65.5778	31.485	0.176383	6.26767	0.702973	1.32413	5.77433	57.1069	2.57138	0.16015	44.749	0.163819	39.0274	3.43831	14.0382	53.682	8.84625	142.099	36.3184	54.5958	72.7055	32.2754	101.669
TCGA-77-8008	0.0690615	0.0164149	17.7496	3.10534	0.00667873	20.7897	8.39172	4.12757	35.4775	40.5533	22.139	0.648229	140.658	45.426	6.05804	0.00823338	35.6187	13.6361	75.1107	8.05209	18.8618	78.0528	25.8515	14.367	2.09939	10.8023	14.0745	34.5405	0.143988	2.52591	0.665182	0.632333	2.08781	76.5988	0.462521	0.0476224	23.1086	0.0903316	17.5154	2.07948	10.7765	42.8638	3.43682	101.139	21.3757	46.6506	43.7299	12.4652	46.2799
TCGA-60-2714	0.239614	0.13314	127.749	10.0405	0.0489268	82.2891	9.63881	3.78064	51.3566	206.651	21.4212	1.99312	170.616	57.5028	23.1187	0.197985	274.468	15.0596	75.6846	27.7246	335.41	274.028	177.088	20.5528	81.9556	15.6902	43.449	73.9639	0.225967	8.37153	0.701877	1.77015	8.5221	227.012	16.6424	0.558314	29.0405	0.346848	41.0916	2.35483	45.1616	78.7979	13.9215	160.421	34.4625	40.8997	99.2894	48.0738	205.35
TCGA-77-8145	0.113957	0.0379474	22.4635	5.92674	0.0107291	28.8877	6.84696	4.42372	51.9844	47.049	24.4839	1.32151	220.419	74.4938	5.39826	0.0158887	67.8238	14.9342	79.4811	12.0928	116.474	111.291	38.3484	16.42	10.3967	20.4622	11.2355	44.7055	0.166491	2.32704	0.852497	2.09554	4.07526	153.255	1.90502	0.0675068	36.5273	0.0700581	20.2411	1.47322	15.4574	64.1455	8.25167	86.102	20.8935	49.1579	77.0755	21.0628	49.5013
TCGA-77-7337	0.395862	0.0762283	64.7242	16.9805	0.0178632	25.3243	13.0208	7.04376	59.8426	105.159	32.5937	1.62968	181.254	50.5195	9.62082	0.0403083	125.415	14.6017	96.5749	12.5839	346.587	271.369	48.8708	18.1364	10.6258	12.828	33.4285	124.081	0.323539	6.50844	0.904368	3.00673	5.21266	410.465	1.5187	0.171636	33.1284	0.288491	28.8894	0.629711	49.5105	144.078	7.03191	106.681	18.2389	90.5853	235.77	12.6306	188.491
TCGA-39-5030	0.0377967	0.0246092	11.1612	4.15789	0.0128589	35.4084	1.96169	2.89404	37.6517	35.8504	21.4418	1.12237	126.623	48.8556	9.74623	0.0216473	36.6574	14.4674	61.1588	8.11597	23.6827	89.858	36.2983	14.7688	1.72872	12.3802	13.0652	38.6074	0.170075	4.09602	0.638442	1.33117	2.1843	133.769	3.01994	0.0954969	18.9582	0.173253	12.911	2.28537	5.7927	27.2455	6.80955	89.9942	18.8368	31.9391	29.6472	15.1465	33.1925
TCGA-37-5819	0.276366	0.483662	107.195	13.7685	0.0740273	122.772	4.32257	2.88867	42.1666	99.5574	22.4831	4.13008	270.265	114.558	50.5099	0.191522	303.736	16.2705	85.3518	25.3044	265.495	312.027	113.732	39.2154	58.8686	14.4133	51.2569	50.0127	0.385782	22.9639	0.717004	5.50209	5.345	700.497	39.6588	2.2022	70.8314	0.268991	13.0254	1.4508	33.6123	49.245	15.8722	91.0574	22.2696	41.0679	116.782	53.4298	115.42
TCGA-34-2608	0.205854	0.0684633	68.5709	17.5776	0.0298936	35.9069	12.3992	6.27832	52.0008	108.132	24.4246	2.2075	136.979	47.4476	8.95863	0.0419858	96.1048	14.3268	64.4656	28.8197	68.3911	152.075	96.4176	18.9873	13.7398	11.494	22.5178	66.0547	0.209927	4.89968	0.627301	1.92947	4.23427	410.743	3.73788	0.310178	58.2532	0.182042	22.0006	2.46976	32.1864	108.256	8.90364	123.221	26.5562	41.3269	109.744	13.9699	105.802
TCGA-98-A53B	0.149962	0.0337187	55.9308	7.10829	0.0186847	39.9891	4.15511	5.01754	39.5119	100.101	26.8825	1.22389	212.611	129.388	9.33964	0.0593592	120.244	16.6156	91.9781	12.4415	191.684	90.3523	46.629	20.5784	9.16129	21.5385	21.1809	67.6798	0.222555	3.76168	0.99314	1.84875	5.62603	204.71	2.50455	0.118288	28.1857	0.120289	15.7114	2.0695	24.5826	64.2503	7.60502	84.9861	25.8424	44.257	102.697	25.8243	116.872
TCGA-66-2734	0.0998046	0.0116634	18.1172	8.41048	0.006513	29.7633	11.248	5.24646	32.2483	75.9421	21.1881	1.25664	174.889	50.1659	5.89703	0.0295345	45.3427	14.7351	90.9501	8.9292	156.816	95.6535	54.6792	15.5993	5.73912	14.8024	30.2672	54.0826	0.256877	5.41783	0.724993	0.512819	3.85517	114.587	2.58838	0.0367594	25.457	0.157576	14.1764	1.91549	13.9183	68.951	7.79349	96.4257	22.2295	38.4493	87.8957	14.1057	81.2317
TCGA-66-2773	0.1542	0.0189263	50.6515	9.87198	0.00994813	19.7728	14.3248	5.58836	38.4188	101.712	23.1762	1.19796	165.492	69.7848	3.82264	0.0705877	81.6619	15.7845	81.7946	8.75345	159.744	136.659	81.1657	16.293	11.6632	14.0368	17.7924	37.0627	0.129113	2.25386	0.765384	1.61192	7.2107	72.5617	4.38225	0.0403604	35.7976	0.0817041	15.1625	2.1317	22.3521	65.8151	7.0012	108.104	20.9762	38.1247	144.348	12.5571	92.1082
TCGA-63-A5MN	0.0793995	0.117124	116.018	14.4692	0.0394611	62.8379	9.94357	6.52941	88.768	127.533	35.5899	1.66044	135.094	68.4178	14.5355	0.0352746	185.079	14.9784	82.2079	23.3487	94.6262	164.07	160.961	26.1383	12.295	16.4556	49.2179	77.9996	0.360832	7.51792	0.698224	1.2762	4.50694	356.135	2.47821	0.844273	37.8453	0.438791	48.0703	3.53314	18.3447	71.197	7.06032	245.867	46.1791	48.5592	39.6237	25.2695	96.4717
TCGA-22-5473	0.151496	0.0174458	47.178	9.16814	0.00752991	15.9147	10.8505	5.31066	50.9005	135.297	23.2461	0.702638	217.962	70.9723	4.5272	0.0574185	108.087	15.555	103.371	6.27242	114.871	130.962	87.4774	20.0291	6.33845	13.1526	14.4055	38.6865	0.128178	2.71053	0.815712	2.29042	4.45955	81.3491	6.91653	0.040696	20.8928	0.0837897	15.9058	0.942495	23.4796	35.2544	7.3023	90.9563	14.1092	46.1215	292.403	7.15032	149.068
TCGA-39-5016	0.101942	0.011671	20.4189	2.08006	0.00503767	10.3962	6.0081	5.14247	40.0847	119.93	20.5701	0.44521	151.01	76.3317	3.57056	0.0792368	83.7148	16.0597	99.7272	3.04853	147.613	216.062	68.4157	17.4546	6.37774	12.0794	13.4844	20.3192	0.104199	1.96056	0.742239	1.4152	3.88071	54.749	4.99484	0.016478	19.7161	0.0345253	9.69628	1.43288	18.3444	41.3502	7.6395	79.0544	12.8369	47.7488	198.245	6.27086	101.847
TCGA-66-2792	0.134079	0.0115471	21.221	7.62901	0.00707644	14.5963	9.50641	4.54102	41.9012	104.451	20.0631	1.14557	201.085	73.9141	3.4143	0.0501225	69.4109	15.0352	91.6984	5.47558	182.417	175.695	50.0218	16.9151	6.11368	13.0773	16.3815	37.6935	0.239888	3.89768	0.816541	3.13248	4.64739	100.402	6.32493	0.034035	22.4081	0.0894673	14.1725	0.457199	21.2549	53.7752	9.50306	71.0506	10.4151	58.6609	167.941	7.69323	110.252
TCGA-NC-A5HD	0.111591	0.036422	30.4671	5.31366	0.0104295	39.2848	9.58992	7.75452	61.4061	90.8806	23.1609	1.09855	299.38	116.729	10.6826	0.0614265	147.936	16.3263	110.433	7.1214	611.748	230.979	94.1867	20.1321	17.4019	16.5643	45.5317	69.981	0.288089	5.51015	1.02601	4.53896	6.80487	189.531	9.81801	0.0482188	41.1247	0.0572034	25.1233	0.670229	11.9534	94.6017	14.1911	77.5298	12.4557	72.3774	373.568	21.1424	109.89
TCGA-33-4587	0.0347981	0.0176032	12.019	1.44738	0.0116676	46.5331	0.440144	1.86459	22.3745	26.4417	15.4839	1.47422	272.154	190.512	6.89762	0.0524651	82.8328	16.8168	67.099	3.24906	241.608	118.798	23.6616	11.1342	5.05196	15.2971	7.35551	36.0345	0.307912	4.29013	0.89111	5.11724	6.74396	80.602	23.4976	0.0280524	15.626	0.132888	11.742	0.635945	3.10448	32.918	14.4887	43.4214	6.02526	42.6324	32.6203	28.4678	32.2527
TCGA-33-A4WN	0.212086	0.0125624	38.8536	6.11359	0.00552912	11.0213	4.02881	2.83846	40.7569	59.5978	22.0052	0.986192	184.872	72.6935	2.36515	0.0521908	90.7768	15.9509	98.7507	4.44486	144.664	113.396	61.1246	16.4884	6.44904	11.4013	12.603	43.7459	0.137266	2.46368	0.891305	1.80546	4.41859	134.419	8.70329	0.0184259	25.4579	0.117588	11.8002	1.34315	21.0088	40.4697	6.72282	62.2317	17.9596	42.1149	117.705	5.28577	80.2934
TCGA-98-8021	0.0819065	0.0205381	19.4413	3.8933	0.00985648	21.7917	3.00495	4.30682	48.779	47.2704	15.9228	1.09098	177.689	67.6027	4.96864	0.0347831	54.7649	15.1126	72.4284	6.33736	81.4745	80.5375	37.8536	13.0234	6.84329	10.4153	11.1773	50.9399	0.162476	2.91909	0.77467	1.2449	5.26832	107.065	6.36823	0.0549681	22.8139	0.117612	15.6218	1.69302	10.7656	41.4283	6.83642	59.7694	9.39027	36.7424	119.117	14.8918	61.225
TCGA-22-1012	0.180409	0.0221536	17.2783	11.5909	0.00939771	15.9205	5.03409	2.65852	34.2017	106.069	18.4778	1.15539	189.282	71.5151	5.98125	0.0630615	84.1358	15.7701	106.49	4.77819	231.18	147.389	83.6439	21.3291	4.13073	18.9498	20.4052	31.6026	0.206743	5.14092	0.799065	1.68122	1.9749	137.589	5.78513	0.051055	24.4113	0.145813	10.0846	1.13385	27.541	50.2562	8.47637	75.1561	17.9065	47.1612	98.154	8.96063	82.7612
TCGA-58-8390	0.0577282	0.00672599	11.5672	2.2986	0.00535469	35.2387	1.99491	2.61844	32.4739	34.0362	14.7649	1.13582	221.333	100.122	7.54666	0.0262159	42.1429	15.2484	72.8503	4.1547	86.0557	84.1543	18.5101	12.2641	1.6894	10.5274	12.9278	20.6571	0.240041	3.02249	0.814254	2.95877	3.39035	84.3361	6.6998	0.0166165	16.3869	0.0969282	9.27457	0.84096	7.99783	69.6629	6.00288	54.7368	8.02099	39.0758	97.4385	23.7332	52.9953
TCGA-L3-A524	0.267805	0.0321261	53.5521	15.7185	0.0157476	36.4707	15.2012	4.7498	53.281	124.796	18.6458	1.38083	238.788	132.042	10.7051	0.159973	131.746	16.7425	100.544	6.11606	244.995	178.363	129.466	24.0821	24.1552	24.5015	30.8046	52.6756	0.533114	6.09757	0.843453	2.98257	6.05853	151.125	23.0659	0.107917	37.0185	0.101114	17.6029	0.825638	48.9824	74.6957	13.5326	87.7747	13.3894	51.7355	163.597	24.4417	130.83
TCGA-22-1002	0.0515111	0.0440634	30.126	4.28971	0.02067	42.8344	6.90919	4.53212	37.9799	58.8541	20.8365	1.58008	164.153	77.7578	7.87176	0.0475642	93.429	15.0459	72.4493	11.2648	49.0406	100.957	30.2876	18.1954	6.16982	11.841	19.651	45.2178	0.202581	4.44869	0.770453	1.49718	3.78949	120.639	6.4622	0.177547	24.4884	0.132251	14.6217	1.83334	8.92031	58.4731	8.58447	66.272	18.9797	47.5058	58.9183	21.1802	57.7349
TCGA-85-7844	0.0809298	0.0136906	25.6255	6.30743	0.00734022	23.5162	10.6822	6.26721	41.8094	64.3259	17.5765	1.67251	165.141	57.364	6.64978	0.0354884	58.9584	14.5018	72.2269	8.1126	103.997	119.807	61.1073	12.0486	4.58567	5.89813	16.4681	58.0582	0.269351	3.98359	0.738235	2.44756	5.56449	98.3794	4.18685	0.0391006	22.7288	0.109404	17.1719	0.915058	13.1372	73.5303	6.65693	83.7412	7.77965	41.0006	223.934	14.7184	80.1834
TCGA-33-4583	0.0537452	0.0104796	7.83185	2.52142	0.00357462	10.3343	14.6339	5.58218	31.3326	45.8869	30.5215	0.797358	191.481	76.7022	4.58653	0.0771037	119.46	16.2145	151.855	6.03253	70.7034	158.634	110.86	23.0712	3.48426	19.139	31.4882	32.0721	0.0827584	4.80083	0.968889	0.926196	4.69337	53.0237	11.2822	0.0152198	20.3364	0.103249	16.2606	0.803435	6.89491	21.4459	6.60234	71.905	22.9084	64.1929	231.19	5.20222	56.5226
TCGA-98-A53A	0.0529092	0.00656897	12.64	1.26957	0.004201	19.5939	3.05919	2.01018	23.8559	31.1568	18.4265	0.632001	224.531	126.35	3.50009	0.0309103	44.4765	16.1542	82.3111	2.82769	224.371	81.8155	44.5469	12.8613	1.71346	11.1443	14.8212	37.9893	0.183754	4.4427	0.895931	2.51418	3.69497	48.8758	5.67871	0.0114213	12.2098	0.113582	6.8261	0.425436	5.46546	25.2721	8.08425	44.036	10.2536	38.2144	92.8272	11.9631	39.9089
TCGA-63-A5MP	0.041094	0.0113875	14.105	3.36787	0.00893719	15.9284	2.9492	2.9757	33.4278	59.1328	16.8451	0.472071	144.378	69.7343	4.83444	0.040875	96.1528	15.2515	81.7861	4.47297	116.672	110.986	60.4549	19.5332	2.14209	9.22915	15.2386	21.3299	0.202866	3.40536	0.753503	1.6922	2.47863	86.8726	7.40826	0.0467351	19.2221	0.0907973	10.561	1.13991	8.59901	26.7023	4.91373	66.074	11.562	35.0915	111.02	8.9818	70.3291
TCGA-60-2706	0.116498	0.0175515	50.0764	6.30481	0.012266	43.5695	5.52299	3.63164	19.6153	85.9609	22.6152	1.09874	199.783	84.8758	5.83336	0.0892833	90.2987	15.9757	68.7332	7.94879	121.879	155.876	65.2705	19.3941	16.4605	13.9049	12.3033	29.5306	0.143918	3.50985	0.793428	5.38922	9.78981	124.187	12.6526	0.0470447	23.1239	0.0735985	9.33014	2.51414	20.4403	32.7926	8.55022	56.2532	22.2626	34.2674	120.105	14.5873	80.931
TCGA-NK-A5CT	0.0801632	0.0332489	30.1427	9.51634	0.00889229	22.5135	16.8431	8.27623	75.8756	101.841	38.2986	1.84657	278.621	89.4059	10.5284	0.104147	192.674	15.9677	122.692	20.3193	238.746	97.0538	103.682	20.2623	11.9892	17.0385	36.1682	74.3618	0.148754	3.64293	0.857941	1.2751	5.47108	84.1217	4.85946	0.103929	31.7084	0.0677107	28.4504	2.27404	11.6579	126.316	6.77523	110.331	41.218	47.2305	185.782	15.2469	138.149
TCGA-NC-A5HE	0.0423808	0.0203725	22.9874	2.70247	0.00791504	29.935	7.45014	4.02027	30.4992	62.5885	20.5566	0.55189	153.72	91.0829	8.9724	0.0611845	110.645	16.1621	84.5505	5.69985	47.2382	103.735	97.4044	19.3719	5.90749	13.5722	17.9949	25.0889	0.181876	4.50922	0.723286	1.29772	5.84244	47.3226	8.90675	0.055843	17.8957	0.0973145	11.5579	3.11997	6.58484	23.1357	9.74567	94.4	22.6059	30.8247	73.254	16.507	54.6685
TCGA-85-8352	0.231158	0.013757	64.3425	9.93208	0.0107147	45.1712	29.8862	5.93533	23.157	135.659	23.9995	1.75925	398.526	271.768	14.4518	0.199111	246.669	17.2622	121.693	3.95476	195.502	149.526	98.0284	37.9788	22.4216	19.793	54.0954	51.7434	0.25332	7.60791	0.99918	4.68444	4.40213	339.836	29.2285	0.0453415	33.6124	0.0904935	14.0781	0.536006	27.5131	54.7085	23.427	76.7811	18.6426	64.1584	50.5202	27.0694	122.373
TCGA-56-A49D	0.0389533	0.0331557	13.4872	2.95337	0.0138173	37.0405	1.80097	3.14921	17.8221	43.9383	19.244	0.819925	183.541	74.8299	6.53183	0.0483164	73.457	15.284	83.7168	6.49081	135.997	64.1558	29.8775	16.3886	5.78659	11.3462	15.0117	41.1443	0.136456	4.22928	0.755317	2.44266	4.03598	62.2192	4.10627	0.0752964	13.4299	0.0786291	7.48072	1.63257	6.08434	25.2957	12.3172	44.1449	22.2865	32.8533	52.5117	17.9589	45.7808
TCGA-77-8153	0.301613	0.0142981	26.9969	9.8403	0.00499197	5.87605	4.14633	3.91746	29.1699	75.9485	15.3926	0.848107	243.487	80.2863	1.64616	0.0503425	75.9043	15.8148	120.879	4.30041	148.598	110.509	39.0063	14.7886	3.76422	16.0805	9.10415	36.7059	0.176845	2.52883	0.902204	3.54838	5.21202	106.381	7.39469	0.0176266	13.7612	0.108128	11.9914	0.576385	35.1877	50.4002	7.54024	50.1742	8.45238	45.7094	319.456	5.75542	80.5892
TCGA-43-A56V	0.0843574	0.0269338	13.6791	3.68404	0.0133748	15.0086	9.6366	4.56396	32.4487	71.3434	23.8846	0.587909	225.198	95.397	2.91211	0.0410879	82.7552	15.9924	115.168	6.05712	152.619	84.1034	52.1596	20.1322	7.20431	18.6103	25.1667	34.4402	0.142642	3.9414	0.942779	0.733132	3.4379	84.8342	6.05109	0.0648181	21.6539	0.0720589	11.9254	1.17474	11.8355	19.3015	9.13303	58.7752	23.6865	50.5869	138.208	10.5565	66.3927
TCGA-63-6202	0.154594	0.0489281	72.3414	15.5423	0.0238742	66.8645	6.04714	3.3667	58.7372	134.317	26.304	1.17691	159.989	72.648	16.5429	0.0752291	166.442	15.3789	88.1527	13.4928	114.873	171.363	107.342	23.3701	15.93	16.3599	31.8947	43.104	0.23934	6.64956	0.628655	2.08941	4.93058	172.19	9.38461	0.328958	25.0097	0.22133	22.1338	3.35698	33.227	78.717	6.52738	199.828	31.9221	33.2173	52.0019	33.2893	132.81
TCGA-NC-A5HM	0.0465634	0.0589637	14.0033	8.14908	0.0168511	25.606	12.6521	6.36706	63.3604	114.196	37.7499	1.36209	298.791	120.967	4.42157	0.0717017	114.509	17.1272	161.674	13.9159	242.617	105.644	84.6092	31.6761	13.8803	29.4641	42.2348	40.1376	0.185212	5.15632	0.964318	1.63785	3.55257	81.917	3.37378	0.126372	34.3829	0.0855245	24.0395	1.65364	6.50128	27.5476	12.7162	73.241	32.4801	67.1043	133.403	13.9416	89.8976
TCGA-J1-A4AH	0.132685	0.0232453	32.5377	6.497	0.0159412	19.1024	2.18518	3.60775	49.0499	94.5082	25.9711	0.927897	225.934	126.619	6.84805	0.115069	137.403	16.3579	78.138	4.60137	165.97	132.586	67.6124	23.2798	12.0742	19.3083	16.2681	47.316	0.178853	2.77861	0.908759	3.18782	4.98389	187.23	16.0795	0.0540926	33.031	0.103027	13.4262	1.03572	23.5941	56.6458	9.46246	104.475	18.87	62.5506	109.548	12.0321	103.946
TCGA-66-2795	0.157521	0.0344791	32.232	7.23808	0.0111775	25.7991	22.3269	4.75179	43.6737	117.478	28.1827	1.96751	149.312	78.3851	9.01766	0.0965616	250.71	15.3873	91.7962	14.2404	124.817	257.257	132.661	26.4347	15.663	13.7958	31.7144	59.8764	0.247327	4.67425	0.723617	2.26746	6.08209	141.603	12.8301	0.0702487	35.6131	0.131955	16.8089	0.88327	20.73	64.8202	9.42413	131.187	26.8443	61.6602	139.76	10.6686	110.781
TCGA-21-1079	0.0787035	0.0143562	15.8009	5.46409	0.00567163	13.8755	21.5316	6.66315	41.9082	46.6681	26.5761	0.964654	203.13	56.3415	4.71562	0.0129366	59.0468	14.3899	121.455	8.13499	78.4936	84.9545	40.3777	18.3441	6.66517	16.6393	41.8298	42.9282	0.22483	4.07472	0.802193	0.883092	1.77786	187.47	0.213401	0.0570586	36.3196	0.105945	23.5368	0.778474	10.3512	49.9835	5.27215	61.9201	17.103	75.8275	84.1641	6.68671	69.2616
TCGA-43-2578	0.380693	0.0576537	148.12	15.9426	0.028659	90.2287	2.68014	4.55051	42.5869	126.873	18.8961	1.52196	252.811	110.823	12.8921	0.0876983	125.181	15.9044	77.8793	16.6293	362.253	207.12	59.9716	17.2663	14.0815	13.6306	23.4407	62.1279	0.232111	6.27948	0.768543	5.87832	6.17321	293.095	11.9953	0.267806	28.9137	0.171729	20.7278	1.08512	46.8615	61.8791	18.2178	74.6641	13.6983	37.1937	189.295	42.6137	98.9729
TCGA-56-7221	0.178796	0.0169093	29.3293	6.78205	0.0129747	9.78068	10.7935	3.05615	41.3063	116.171	20.3108	1.21302	188.202	76.9669	1.96681	0.0738265	77.7711	15.7313	90.3615	7.19299	107.177	134.734	60.6728	17.0187	6.32187	12.5128	20.2826	24.7657	0.317341	6.34187	1.0063	1.42776	2.89176	162.505	8.62713	0.0569829	20.5868	0.240476	16.0742	0.530148	20.9361	30.2341	8.11874	49.6712	13.8094	55.8095	138.826	5.36627	60.2234
TCGA-43-7658	0.0189083	0.0102153	9.61058	1.97499	0.0119267	62.1254	0.534448	1.80519	39.7613	27.3328	11.6795	1.11457	249.858	210.175	5.53178	0.0685728	85.9776	17.733	63.3386	3.05029	203.411	100.777	33.2956	13.8326	3.45761	17.8591	8.50515	28.3341	0.411947	4.75429	0.79837	6.17335	6.14259	41.085	30.3762	0.0305668	20.3051	0.187101	8.60498	1.49992	1.60296	14.2442	9.95195	44.7119	6.61072	31.5473	31.7008	30.4695	36.6331
TCGA-77-8154	0.0806443	0.0109286	10.8875	1.61558	0.00649031	16.1605	6.50557	3.56078	22.4477	68.2845	18.7569	1.17955	266.894	94.2817	3.56389	0.0721411	78.1018	16.3042	113.649	6.435	127.901	86.5786	35.4649	19.5013	5.41126	17.4088	18.6125	24.2464	0.159317	5.3313	1.00595	1.91133	5.53965	128.105	5.58531	0.0287848	18.9949	0.103038	10.5465	0.709532	7.97319	39.2525	7.69263	43.3132	13.4773	48.8709	233.288	9.84878	68.0023
TCGA-66-2800	0.114081	0.0155692	29.6681	6.31931	0.0103119	27.4984	6.20723	4.35543	39.4076	83.5314	14.3301	1.02032	145.934	48.5778	6.42243	0.0502522	103.085	14.4298	72.2685	7.73605	132.149	108.451	75.1686	15.4579	8.31118	7.53301	12.8881	37.3633	0.144902	2.8817	0.576543	2.20989	4.04403	95.1581	5.68199	0.062789	23.204	0.0798991	12.2774	0.882019	21.0965	40.2639	11.5188	87.3077	10.5406	29.9501	120.433	13.4506	81.5222
TCGA-L3-A4E7	0.0553564	0.0241414	16.9523	5.5158	0.0116071	22.1326	4.13803	6.05101	43.1707	70.4147	19.6085	1.7412	198.963	75.539	2.79756	0.0357685	44.3678	15.5217	84.6815	13.8159	80.7298	71.5577	48.2759	14.1628	5.34389	15.2755	17.2251	29.7149	0.12358	2.39006	0.78744	0.589042	4.55435	121.118	3.1016	0.0643229	21.2398	0.0775061	14.5083	2.56908	7.19563	31.2259	7.51792	67.3996	22.2345	30.11	65.6523	14.7117	49.2139
TCGA-39-5011	0.07534	0.0472912	64.9006	8.59885	0.0133911	42.2843	4.91473	7.50708	45.6045	214.628	24.3018	1.24812	165.328	55.2835	7.9242	0.0667934	138.118	15.2544	93.7056	22.4833	433.27	328.545	176.671	20.6409	13.2214	12.7882	24.1563	66.131	0.142241	3.55541	0.584901	3.89242	7.43296	188.481	5.51177	0.129948	26.4774	0.124916	26.299	2.75006	18.7447	70.5543	9.18667	104.886	23.184	29.9436	94.6833	13.514	131.298
TCGA-66-2782	0.0745174	0.023995	18.6917	4.97013	0.0110715	28.8882	14.1859	5.65971	22.8339	102	32.0545	0.558746	201.067	83.691	6.15701	0.0325928	84.79	15.9845	106.2	10.1472	97.1452	98.5015	59.9486	26.075	6.2711	25.8711	24.006	30.8686	0.172024	3.97462	0.729521	0.464451	3.16175	63.1135	2.23079	0.0532169	30.358	0.0791385	14.1077	2.70754	13.3049	55.4714	7.22028	76.3126	40.7116	51.6317	105.674	13.3356	89.9394
TCGA-39-5027	0.150895	0.0298013	27.1926	7.21332	0.0107428	20.429	9.68651	4.78173	59.7061	157.391	24.0999	1.09985	297.663	112.018	4.45605	0.0996367	94.298	16.4463	113.606	8.53171	148.871	234.681	152.633	25.0209	15.8014	19.0186	23.5008	33.1873	0.2551	5.22633	1.06325	1.89891	5.94657	230.766	23.8503	0.0616503	31.7769	0.164402	16.031	0.476665	18.1354	32.0889	11.4897	92.1124	15.2506	63.215	273.416	7.94348	116.197
TCGA-56-7580	0.01607	0.00554732	2.30877	0.185987	0.00242154	7.97646	3.67922	2.43418	11.1863	19.1788	23.0712	0.277599	175.062	70.4706	1.77766	0.0146858	26.1741	15.0267	85.0717	1.67969	17.6311	44.4565	10.292	19.5193	0.748295	17.8022	6.68157	11.0958	0.0819569	1.31198	0.801259	0.866797	1.5997	40.5372	1.18412	0.0081111	10.089	0.0456439	4.75946	0.718955	1.8984	7.1938	3.99677	32.1335	16.2944	64.2185	47.506	4.70585	17.2666
TCGA-34-5240	0.270814	0.0128701	21.4454	15.076	0.00955413	23.6866	25.8122	7.16495	41.1186	119.109	18.803	1.21205	165.859	54.8826	12.5824	0.0988479	127.98	14.8524	92.9036	8.52347	343.239	219.653	118.872	19.2357	26.1403	9.18281	34.1162	89.3225	0.27721	8.32237	0.640343	2.65751	5.53828	137.843	15.4563	0.0616483	46.6265	0.139657	17.0153	0.570205	35.1215	51.221	10.6695	98.4924	12.1704	48.1068	202.34	11.215	153.655
TCGA-MF-A522	0.150147	0.0128113	32.3118	4.13263	0.00478877	5.8838	18.8109	5.94086	65.1073	130.889	25.4101	0.340083	259.473	108.987	2.24131	0.078009	113.731	16.7377	127.492	2.56665	204.091	119.407	90.2359	19.4875	4.28055	22.4377	16.3201	38.1716	0.152376	1.74935	1.14055	0.430179	3.48866	35.3573	7.69461	0.0167989	17.6742	0.0800278	13.2096	1.00308	28.9087	38.3921	4.78437	75.1609	21.9104	73.4468	207.533	5.30012	100.067
TCGA-66-2744	0.0266831	0.0277094	11.4722	2.98838	0.00979878	47.3905	8.41055	4.481	35.6636	37.9781	26.5083	0.489117	143.542	52.7411	11.9227	0.0231351	65.0801	14.5983	88.3649	5.45506	52.2048	93.9323	38.121	19.6214	4.60601	14.3216	31.8031	32.2695	0.135677	4.43684	0.658488	0.819626	2.08271	54.0976	0.768178	0.0790288	27.936	0.155026	17.7138	2.31813	4.84999	20.571	5.35999	74.1836	22.4446	42.8398	52.9618	19.3692	53.3949
TCGA-66-2781	0.0874701	0.022321	22.2199	5.10354	0.00645626	22.5963	12.9403	4.99787	35.7845	106.83	22.821	0.934925	196.076	66.6878	5.18345	0.0415825	101.189	15.2929	92.3459	8.0192	87.0558	103.752	65.2549	20.9461	10.7916	14.7222	21.6984	42.4607	0.150732	2.64676	0.790458	2.47241	4.56974	139.583	1.95481	0.0527099	32.2674	0.0660714	15.4543	0.773657	11.4034	54.2864	10.2657	80.336	20.1524	50.2112	155.173	13.134	119.551
TCGA-51-4081	0.301888	0.0255233	51.2177	12.1083	0.0165511	18.2542	9.25145	5.33508	74.1796	112.019	22.403	1.50645	253.512	98.8499	4.02147	0.0534669	111.946	15.5706	100.392	8.92669	183.417	200.638	109.532	18.8474	8.20286	17.3017	27.8968	42.8897	0.370131	3.456	1.01224	3.22879	6.06049	194.119	5.90683	0.0774318	36.4907	0.152649	20.7595	0.533519	47.5263	71.3057	7.21712	100.833	12.2377	88.6437	266.966	12.9121	112.356
TCGA-90-7769	0.656284	0.0248051	107.602	24.7748	0.00869522	8.33947	9.99592	5.82546	47.6656	220.048	36.202	1.35369	229.628	84.1105	2.95939	0.108584	195.133	16.2027	128.148	7.14303	352.291	188.018	161.271	26.4215	8.8792	19.8198	24.7379	71.9553	0.237003	4.44177	0.882425	1.63602	5.55818	311.415	12.4254	0.0601686	27.5434	0.132817	15.1135	0.919671	104.304	99.1823	10.2331	119.72	30.3451	57.7038	491.49	5.28783	268.642
TCGA-39-5036	0.399296	0.0959243	138.07	36.8152	0.019826	25.4389	23.4068	11.8985	110.844	232.053	39.6345	2.57692	275.858	91.3767	6.1953	0.317833	216.559	16.988	127.819	20.5335	867.131	279.239	244.483	27.9425	25.1544	25.667	71.1185	105.289	0.464173	9.44999	0.942906	4.00805	9.1555	473.865	11.6765	0.215434	74.2212	0.27534	36.1788	1.80048	56.4694	131.584	14.1319	109.648	33.524	63.6967	560.539	8.33192	260.037
TCGA-60-2708	0.176758	0.0311478	26.5285	11.3257	0.0102406	31.0182	9.07707	4.79864	39.1919	73.8362	20.3381	1.89166	196.951	51.887	6.96276	0.0363666	60.9135	14.0851	92.0348	13.344	85.4807	142.018	58.5134	19.1376	8.55965	15.119	14.8744	56.1585	0.140756	3.46578	0.714662	1.57403	3.81742	342.58	2.53474	0.111682	37.4302	0.119978	21.8678	0.99187	29.4113	92.0079	10.0222	80.0274	18.6231	64.3452	109.143	19.6434	95.5436
TCGA-56-A4BX	0.259571	0.0167606	37.6436	4.40734	0.00887	10.7802	4.56441	4.22155	34.5977	132.431	25.0245	0.895572	263.849	155.449	1.59413	0.0894538	134.483	17.0774	100.707	5.46317	165.574	134.41	56.9655	22.5504	11.1032	24.2924	12.4277	23.9902	0.240193	2.36332	1.15756	1.6063	5.67395	98.8248	7.72215	0.0221211	22.3516	0.0798526	13.3323	0.390151	26.4536	33.7968	8.70279	74.5963	16.816	67.5449	187.302	8.26358	84.0297
TCGA-34-5241	0.0647173	0.0221425	23.8868	6.50669	0.00928026	29.8431	12.2129	6.67244	22.5352	73.2447	20.0987	0.985487	144.57	42.1825	8.6812	0.0386514	79.5573	14.3582	85.7637	7.71233	118.066	98.9013	59.6618	20.6006	7.33517	11.0461	25.1039	38.3693	0.148328	4.91402	0.601227	1.52127	3.70607	71.8517	1.67419	0.0839457	31.6972	0.092301	16.3286	1.79858	9.57831	41.1188	9.61123	62.8173	18.9548	47.7913	149.445	10.2986	91.0859
TCGA-34-5239	0.0378878	0.00675307	11.1511	1.63959	0.00543909	24.8149	1.88908	2.02134	22.1497	26.214	15.1251	0.902373	132.224	55.1845	4.18426	0.0109974	37.0785	14.388	64.7642	4.33509	13.2014	78.0458	19.3954	12.4916	1.4363	11.1996	9.01942	13.3651	0.0910016	1.80757	0.681364	0.888805	2.61974	70.2282	2.24847	0.0218919	14.1852	0.093144	9.61094	1.57012	5.454	22.849	3.33907	55.788	11.8777	35.0603	28.263	16.1681	33.1641
TCGA-39-5037	0.0626963	0.0066395	8.94215	2.50942	0.00349656	8.62794	23.1483	3.51537	31.9518	73.6592	21.8337	0.559395	301.286	100.724	3.15411	0.0722092	117.877	16.192	139.034	4.74654	148.098	73.8264	89.2156	26.063	7.87103	15.4097	28.345	20.3994	0.234819	5.17125	0.963096	1.99995	2.59093	89.896	10.8457	0.0225855	28.5371	0.0780579	10.9949	0.236943	6.97729	26.2165	9.45635	46.8087	13.5614	64.0066	175.529	3.84388	57.7667
TCGA-77-6844	0.0782956	0.0251595	21.1657	2.18688	0.0103671	15.5508	4.47205	3.55017	23.9502	55.4403	22.305	0.995377	234.361	102.975	2.19335	0.0503651	71.2271	16.5126	87.5847	7.6534	83.0616	96.3098	23.8903	16.7767	3.91243	19.3447	7.4355	17.8529	0.123678	2.62115	1.00194	1.9259	4.67005	85.4046	3.36458	0.0434543	20.7553	0.073057	9.59559	1.58082	9.23788	44.5064	7.0726	49.3482	16.6613	48.429	118.032	10.2108	66.9486
TCGA-60-2704	0.0500531	0.0330371	18.9937	4.21746	0.0195739	34.7052	3.11891	3.83604	34.8705	51.1113	16.7513	1.1443	100.068	40.9173	9.13304	0.0252859	67.1636	13.2274	49.0155	6.87707	27.3855	97.8799	37.9348	13.0004	3.255	5.0074	22.2068	56.8305	0.197039	4.88843	0.637446	0.938122	2.78104	162.797	3.51839	0.14762	15.3842	0.166459	16.1099	0.896326	7.92287	30.7133	6.55189	105.215	11.1473	49.5782	42.547	17.5958	39.8784
TCGA-NC-A5HN	0.183859	0.0257938	13.3544	4.8905	0.00733601	9.19742	12.8802	3.51206	23.8067	85.0283	29.8415	0.513492	233.182	96.4537	3.22592	0.0386721	94.4819	16.4419	166.37	5.09322	187.604	106.68	55.8289	26.0485	5.85354	26.1736	19.7518	31.1928	0.205462	4.04678	1.0149	0.89825	2.53626	77.7757	4.96351	0.0280189	17.8349	0.0738488	13.6286	0.595553	35.3812	27.3397	7.44737	61.6108	20.2507	60.4191	159.263	5.05382	84.192
TCGA-56-6545	0.0517377	0.0237706	10.7261	4.66559	0.0111946	31.2815	4.3176	4.60505	32.9351	40.4752	23.754	1.04896	158.902	60.3827	10.6499	0.0151067	45.2036	14.3182	81.2532	6.83664	26.1861	88.0577	20.9311	18.307	5.64144	14.4532	19.4869	44.3153	0.0964294	2.79923	0.740541	1.17901	2.75536	168.332	0.61978	0.0642681	27.5394	0.0961794	13.2594	2.01055	7.16184	47.2616	5.3381	97.3728	20.5297	57.1414	36.5874	17.4333	56.8179
TCGA-56-8626	0.100548	0.0226798	26.8302	4.69562	0.0127578	23.0477	4.28754	3.62212	45.6022	70.4102	16.4621	1.14701	167.01	57.1675	5.89311	0.0209019	53.8659	14.7072	77.7198	8.43483	94.8766	82.7275	25.9819	13.6164	5.20513	9.5856	18.7407	39.2255	0.242529	3.34726	0.735936	1.12948	3.2556	154.401	2.00981	0.0771673	25.0279	0.160867	14.7419	1.768	14.6523	64.835	4.72796	62.4833	13.222	37.2574	94.3702	18.0779	61.8078
TCGA-22-4596	0.0861291	0.0941924	73.2284	4.71305	0.038883	76.6895	4.16638	3.74029	30.4226	88.8601	16.6642	1.22239	106.289	46.0639	12.1063	0.0477196	97.2726	14.2514	52.0254	16.2381	34.2028	159.407	91.0764	16.3274	15.1012	9.67398	14.8766	40.2059	0.121087	3.81345	0.512042	1.12015	5.38806	131.305	5.4913	0.553218	20.4097	0.161213	18.7128	4.14833	16.9089	41.8639	8.64072	136.014	21.8994	28.8011	34.2952	28.6033	62.3358
TCGA-22-1011	0.0592583	0.0463869	14.5218	6.98914	0.0140969	20.3885	5.43835	4.65215	40.818	35.8487	22.3071	1.1318	142.659	47.8964	5.20595	0.0366468	60.3362	14.5312	59.9529	11.4157	45.7129	90.6462	44.8801	14.2469	7.73546	10.5763	11.4564	55.7779	0.163835	4.40957	0.722476	1.07867	3.06989	184.968	3.48262	0.163008	22.853	0.172777	16.6235	1.78502	6.81299	21.1178	8.50502	78.9747	24.7823	34.1695	57.0113	7.49	49.4593
TCGA-77-A5GH	0.0544376	0.0207467	7.87112	2.68028	0.012053	36.5683	1.19485	2.65867	21.834	33.5709	19.1908	0.877295	130.32	55.8153	10.9748	0.0198752	60.0743	14.5857	61.5386	3.64929	60.3605	152.421	20.21	13.2164	5.07158	10.9144	15.3597	30.7906	0.116354	3.09336	0.708073	1.8665	2.23908	112.183	2.24317	0.0373162	23.1988	0.070872	11.438	1.87627	7.02778	34.539	4.66571	72.9839	18.7247	38.5778	48.0851	15.5518	39.6634
TCGA-18-4083	0.0353769	0.00952904	8.53618	3.17312	0.00697414	15.5463	0.75523	1.88463	19.6991	44.0478	15.4035	0.768527	183.55	83.8145	4.77638	0.0299342	51.2781	15.0447	86.0659	4.23276	34.8534	68.6366	26.4581	17.1387	1.99133	9.91941	13.9756	13.1224	0.194849	3.50747	0.830852	1.30585	2.5833	99.4358	6.24622	0.0283503	11.79	0.0760996	7.99874	0.419532	5.37743	17.4789	4.88017	57.103	7.44306	58.6938	49.2443	8.44185	44.2174
TCGA-18-4721	0.0904407	0.0265451	14.3809	6.89888	0.0135403	18.3604	5.98748	5.28157	40.7614	78.6426	22.9364	1.6129	133.124	54.3269	7.14151	0.0753542	92.7914	14.73	70.1727	7.72483	80.7485	240.615	61.7059	21.3656	6.24786	10.5547	18.291	44.4269	0.147787	4.14117	0.699824	1.99284	4.30279	236.806	10.2755	0.113723	28.2697	0.0829861	15.0243	1.14855	16.5686	48.6097	9.2714	93.1271	15.1913	46.1295	126.166	8.25768	82.65
TCGA-77-8138	0.137732	0.0418293	47.5707	9.09455	0.0133962	51.6142	17.7218	6.80167	57.0518	93.22	33.7918	1.42289	218.384	64.4611	11.8892	0.0315154	56.909	15.2375	105.122	15.9925	156.353	121.521	54.6206	19.755	8.23212	20.2403	40.5626	75.4144	0.220636	6.55093	0.821475	0.680934	3.78184	257.218	1.92783	0.155889	44.4645	0.204509	23.5951	2.8425	23.9027	68.9387	5.69045	86.5193	42.0329	49.3844	213.124	26.0961	143.664
TCGA-85-A511	0.0432179	0.0133049	10.6293	2.09941	0.00561259	18.2781	4.85587	3.3662	27.9015	41.9579	19.6107	0.511767	154.379	56.8978	4.82589	0.0151999	52.8073	14.6921	78.2993	3.35795	34.527	59.3903	35.6634	13.5197	2.48211	11.5182	15.7261	23.3786	0.128496	2.37032	0.789896	0.947621	2.62206	38.2115	1.38524	0.0245862	10.5591	0.063238	11.9382	1.06034	6.1457	20.5269	5.9048	70.7142	13.7682	43.0671	81.2405	11.8247	42.9314
TCGA-43-3394	0.151388	0.0165496	23.1265	4.37085	0.00937893	19.189	13.1048	3.63619	34.268	98.6296	19.1718	1.99756	172.625	64.5528	4.82954	0.114262	96.6932	15.1675	80.0407	5.99948	167.461	137.854	86.5065	19.4819	6.25274	8.71336	30.044	41.7237	0.332165	6.07417	0.775031	3.41642	3.3481	119.05	10.7282	0.0436837	20.4378	0.129718	12.9072	0.412961	19.4552	40.1903	14.3779	66.9618	9.50849	47.8906	258.18	7.9863	128.409
TCGA-85-7699	0.0626894	0.00764733	11.0175	3.7901	0.00777964	35.1752	1.81705	3.01445	26.985	31.0913	13.1997	0.673866	165.251	67.4229	7.09243	0.0198464	36.0199	14.7402	68.422	4.02328	57.3359	76.6676	22.6894	11.1379	1.29894	14.4021	10.4654	32.1593	0.172665	3.23227	0.646496	2.15475	2.73458	138.218	5.51524	0.0298409	12.3247	0.106934	8.32103	0.909278	7.03042	26.3694	6.3676	64.5552	8.37058	33.4217	34.8287	18.503	47.9114
TCGA-22-1017	0.200967	0.0926831	186.943	5.89908	0.041969	72.5399	8.34251	5.12547	71.3756	136.931	28.8216	1.90759	186.089	91.4364	14.5667	0.145841	287.217	15.9338	86.2536	18.8803	173.141	298.703	110.046	27.1833	42.3638	18.9423	55.9881	86.4362	0.394487	10.215	0.825605	1.95036	9.35815	451.114	13.8465	0.602146	36.2485	0.527109	36.8735	2.98448	51.6575	120.453	11.5741	143.781	34.2377	43.4075	84.5616	37.7279	158.692
TCGA-90-7767	0.0412091	0.00823867	7.69469	1.8821	0.0109582	63.0009	2.03502	1.91355	30.3573	34.3675	15.3536	1.36928	175.061	95.3302	11.5689	0.019617	49.2088	15.1	72.9512	2.93778	52.754	120.543	17.783	14.5309	2.59899	11.3903	13.463	17.6435	0.210615	4.38653	0.738607	4.58695	2.52434	66.0841	4.39603	0.0308297	19.645	0.112622	9.25619	0.884833	5.51871	29.2003	6.53486	64.3589	8.19128	51.7728	35.4333	31.1106	48.2868
TCGA-77-8136	0.034869	0.0189405	10.7296	4.79283	0.0104359	35.7263	4.91516	5.73107	38.4078	30.8375	19.4445	1.15176	170.925	58.9284	8.03837	0.0249387	53.2717	14.9746	98.3034	9.94709	109.583	67.9006	26.4312	13.1459	3.17074	15.3067	23.9535	62.0707	0.329781	5.36456	0.696633	1.95035	3.32693	42.5164	3.23271	0.0840937	17.8291	0.140363	17.2556	2.2973	5.57903	31.7183	7.35532	60.467	18.2953	36.3344	40.994	21.4945	38.7277
TCGA-63-A5MI	0.122395	0.0143635	18.6767	4.3997	0.00793807	10.5105	9.12382	2.85063	30.543	77.1618	21.133	0.867306	261.779	118.691	1.96745	0.0457662	71.2676	16.0751	103.458	6.04063	159.77	114.265	26.4647	20.1528	4.56092	11.6209	13.1531	20.6304	0.178401	4.81499	0.979868	2.7511	3.07815	241.164	4.20978	0.0476092	17.6989	0.0664165	9.3262	0.353667	15.0803	46.2865	7.21163	48.5636	11.4741	55.0195	169.323	9.46704	79.6025
TCGA-43-8115	0.0528886	0.0164828	18.5393	3.66997	0.0103255	39.5912	1.34944	3.57862	28.3389	40.1741	13.2683	1.02419	157.8	68.2852	9.39071	0.018181	64.0258	14.7637	72.1031	5.62114	55.1787	62.4136	25.1772	12.1779	4.81671	8.87073	15.4026	42.5449	0.239677	3.69061	0.713163	1.6323	4.2246	65.0589	3.4986	0.0460456	16.8702	0.0964475	11.5972	1.2784	7.29116	28.204	6.93633	74.9655	8.41242	35.822	36.7199	23.2023	42.4173
TCGA-21-5783	0.097318	0.0315722	35.5066	7.01762	0.00969544	48.1445	1.41919	3.20937	46.6568	45.3527	21.0899	0.828061	295.443	102.046	7.87103	0.0219764	66.1686	15.5481	108.235	4.7891	131.536	73.7446	35.516	19.6453	1.68269	17.0409	22.174	50.9081	0.291701	3.98116	0.906543	3.40744	3.29627	318.184	5.56743	0.0578281	23.9221	0.10804	13.967	1.12033	15.7601	74.7536	7.47365	52.8677	9.90227	69.0612	73.2307	24.1057	66.9499
TCGA-66-2780	0.087393	0.0344361	22.0691	5.31143	0.00759242	44.4191	25.3069	7.1046	53.3364	85.3046	32.0973	0.881147	213.118	60.67	12.8892	0.035607	76.6122	15.2433	124.523	13.0389	152.395	126.201	73.716	21.7833	14.635	22.1951	38.771	62.6907	0.236495	5.8058	0.819319	0.66855	4.58455	116.657	2.90177	0.0566227	39.0574	0.172224	25.3572	2.07675	12.6573	72.6826	7.67499	93.303	37.5607	63.4054	158.231	17.6305	122.089
TCGA-77-7465	0.0922689	0.0100189	11.4204	1.78212	0.00807032	29.2612	3.35009	3.15022	26.0794	31.3601	17.7484	0.785932	138.85	63.7405	5.51034	0.0462801	83.0885	14.9068	69.8732	4.12549	82.6615	90.6596	45.4484	16.554	2.76465	8.94322	13.2079	28.7583	0.187268	4.13423	0.707082	1.43036	2.88519	112.934	6.17068	0.0392144	12.2536	0.102375	10.6404	0.531473	8.05231	22.9097	9.4456	61.0386	9.53958	40.4223	57.3516	12.382	40.1643
TCGA-63-5128	0.293783	0.0219607	21.9942	16.0691	0.00849513	17.0093	12.8572	4.31417	49.6364	76.5072	25.1677	2.06461	216.195	82.9911	4.69859	0.0629554	90.2658	15.1281	91.5508	7.32654	109.935	157.074	107.42	20.7599	9.27393	19.0489	16.7444	76.2878	0.243033	3.65345	0.930474	2.10275	5.32124	340.267	8.8681	0.0381261	22.9474	0.228568	17.4761	0.56295	36.6278	46.0278	10.1416	110.695	18.0511	75.1707	160.604	8.12196	117.211
TCGA-94-7557	0.0720598	0.0132083	32.0424	4.17505	0.00601261	22.5147	4.5272	3.14079	24.9567	71.9527	18.635	1.49824	201.388	70.9082	5.77213	0.0309709	105.109	15.4598	89.5381	5.70222	170.655	183.652	69.3881	12.2407	9.50026	9.20934	18.5215	36.2663	0.165976	3.23678	0.848288	2.47588	6.3701	141.998	10.914	0.0231502	31.6756	0.103056	10.8249	1.06267	10.1631	98.0252	5.01555	61.9987	14.1541	44.0007	234.044	10.3722	76.6501
TCGA-56-7731	0.0660318	0.0526149	21.4921	9.09136	0.017693	39.0531	9.16639	4.68828	47.3275	72.6685	23.312	1.87537	161.726	55.3827	7.51706	0.0409808	51.2183	14.8238	73.2202	15.5457	44.231	98.364	51.5388	20.9672	8.91918	17.6801	16.4243	40.7929	0.169422	4.13258	0.693084	1.46261	4.08028	143.776	4.55197	0.180131	33.8163	0.163199	18.7661	3.28648	10.6876	42.3954	8.85847	104.283	31.6898	34.9449	57.5877	19.8882	66.1207
TCGA-85-A50M	0.647472	0.110297	224.7	28.7378	0.0295604	27.7984	14.828	8.43229	140.454	168.356	21.0147	1.98811	195.936	61.5373	2.60935	0.0173835	161.935	14.1787	94.6243	27.9553	279.535	245.163	122.934	13.3571	33.6744	7.19483	28.0575	103.481	0.272569	3.27826	0.687865	2.17789	8.49002	595.944	1.26285	0.318133	39.0515	0.144807	52.1519	1.24292	109.642	203.935	11.9228	197.604	13.1532	34.1646	74.1751	17.243	163.44
TCGA-77-A5GF	0.087234	0.015159	19.9026	6.22459	0.00853321	13.8488	5.01818	4.08661	37.2199	72.1577	23.376	0.676743	187.55	95.3041	5.31724	0.0621612	107.787	16.0332	92.271	4.35802	110.303	173.716	80.4224	21.3982	9.89682	18.3496	18.7114	30.0406	0.157078	3.11157	0.83856	1.69587	4.52806	90.5442	6.98528	0.0379921	28.8938	0.0911238	14.2804	1.12062	12.7262	32.3786	6.78355	104.623	16.9013	57.9571	125.673	10.4366	85.2222
TCGA-85-6561	0.0951605	0.0196751	22.275	5.74407	0.010326	12.3183	8.48669	4.14138	42.165	62.7441	20.4157	0.667842	132.511	44.5752	3.40533	0.0242163	54.6437	14.0195	71.4476	6.2814	21.7071	97.6926	48.5194	13.6387	3.90555	10.3077	10.5671	34.866	0.201624	2.40296	0.72109	1.17527	2.67433	119.606	1.71476	0.0777006	22.036	0.134759	15.6615	1.29219	15.8429	33.7625	5.09292	97.8177	16.6691	44.7697	59.1319	6.79642	55.3559
TCGA-77-7138	0.0996398	0.0799674	47.621	10.6746	0.0134578	11.6127	65.3558	8.72273	101.868	124.916	34.2875	1.29598	261.183	98.2887	2.48035	0.0466879	218.762	16.1581	162.603	15.8871	496.437	127.503	151.939	19.6251	9.70474	17.266	42.088	148.563	0.560756	5.79136	0.999722	1.37409	3.58884	87.5394	1.39572	0.122661	33.6693	0.163744	22.2948	1.01123	15.79	49.9946	8.26229	101.626	28.1094	70.2204	93.4416	7.85735	137.037
TCGA-43-5668	0.572321	0.227088	222.968	45.6212	0.0828594	36.6221	6.59943	5.12327	49.62	127.202	32.8556	2.73097	196.886	95.6142	5.68577	0.118772	218.803	16.183	66.6571	41.8006	367.543	256.521	57.4271	21.9182	51.8963	15.5058	15.901	119.739	0.464278	4.6601	0.643356	8.72617	10.2574	862.932	5.12942	1.25601	60.3643	0.14175	21.4685	4.13949	99.2954	140.056	15.4319	107.551	35.5987	31.2976	52.9761	20.655	186.209
TCGA-56-6546	0.0460001	0.0226996	24.1977	6.30953	0.0146076	56.3815	3.63588	3.35879	29.95	60.722	27.2249	1.09728	210.725	94.0366	15.6753	0.0435416	88.1702	15.3776	78.5579	7.2203	55.982	93.245	42.5824	26.5654	6.36785	15.6905	24.8679	50.7811	0.157916	5.38825	0.684266	2.79041	2.86531	197.49	8.39496	0.102145	27.823	0.154689	11.43	1.3458	8.41149	27.0397	8.54932	71.1727	23.6625	50.7708	31.3303	22.4929	76.9092
TCGA-37-3783	0.0403936	0.0236972	8.43329	3.14002	0.0050909	22.3279	14.2687	4.27811	18.8286	59.1834	20.3556	0.527751	144.147	38.249	8.91875	0.037094	159.2	14.5663	98.0044	7.75029	133.462	86.5292	128.326	19.7365	3.70466	11.5085	41.6496	69.1495	0.234383	7.27483	0.635728	0.645319	1.98536	32.7787	3.80486	0.0480914	19.4721	0.0672013	15.1836	0.907789	5.54435	35.5026	16.1362	63.1919	20.4757	46.9155	53.5572	6.86412	51.1664
TCGA-22-4595	0.0815166	0.015215	23.224	10.6911	0.0062207	15.9218	4.36738	3.42696	30.7999	52.686	18.3028	1.08847	179.639	53.7047	3.985	0.0296648	83.5211	14.7677	82.4408	5.86511	139.597	80.9018	34.2583	12.5512	5.07128	7.99818	24.1011	107.042	0.300006	4.51113	0.726153	2.02414	3.82196	146.053	2.53531	0.0552718	26.7348	0.22654	16.9434	1.02343	11.5335	46.5854	9.42572	76.2706	13.753	34.7781	76.7802	9.99349	79.6302
TCGA-63-A5MS	0.117166	0.0591806	39.6541	7.24312	0.0237109	42.9813	6.51112	5.93645	53.8006	58.4531	20.662	1.02321	150.553	64.4258	11.9396	0.033645	106.314	14.635	62.5313	12.4845	77.1769	146.741	47.6037	16.382	7.60342	11.4389	17.7099	72.2917	0.256546	4.74576	0.738285	1.20489	4.04422	251.371	5.20171	0.188732	33.6942	0.172282	20.5374	1.87634	15.5428	46.898	7.56737	103.414	22.3121	40.8421	87.5867	27.7955	50.5392
TCGA-33-6737	0.149742	0.0692393	76.5127	11.2557	0.0175186	42.2731	7.33897	6.54777	63.7783	140.275	33.1464	2.39056	206.516	83.4431	10.1543	0.0582899	133.698	15.5619	105.573	28.9209	98.4558	207.613	145.448	29.5322	14.1287	18.9175	48.897	74.1849	0.191044	4.76078	0.838205	1.5968	6.47107	185.286	12.4662	0.31291	30.6833	0.266902	25.9943	1.85719	30.2025	80.7877	7.08468	123.059	42.6761	51.1486	181.926	14.4827	95.4058
TCGA-33-AASB	0.158016	0.0289998	64.6843	5.86585	0.00907907	45.113	13.369	5.65135	64.2938	86.2647	28.8949	2.16113	274.417	109.55	6.98754	0.100033	171.051	16.7859	107.318	12.9441	84.1729	89.973	191.241	27.9289	16.0748	25.5993	44.9929	53.4164	0.252934	3.92815	1.0135	1.56153	5.54897	58.1326	37.2444	0.0657195	24.3991	0.247223	19.6065	1.39734	19.7292	39.3966	10.04	68.0236	35.1061	42.7152	103.276	24.0043	72.7418
TCGA-46-6026	0.0690178	0.00616551	12.9883	2.10357	0.00578425	16.367	1.76043	1.08615	17.7585	58.2038	17.4168	0.806758	206.991	158.38	3.24252	0.0300878	54.9789	16.5731	87.6906	2.19445	47.95	50.9198	19.3258	20.2965	1.22021	15.7555	6.33399	6.66908	0.120011	1.78295	0.856169	1.82273	2.08315	56.773	4.11286	0.0137302	10.4036	0.126561	6.06352	0.46477	8.80906	22.7656	5.18602	43.7884	9.30537	53.0804	46.0364	13.7684	36.1806
TCGA-77-8146	0.22717	0.0365142	103.42	16.5633	0.0148775	37.2731	15.739	7.2115	75.2041	178.5	33.2226	2.12252	238.94	99.6183	5.31601	0.042427	128.962	15.9423	94.9599	25.5483	106.774	191.141	146.368	22.001	17.5207	21.4611	19.8977	38.7628	0.104598	2.8042	0.899845	0.997036	8.03887	222.371	3.96823	0.13714	42.4985	0.149139	33.7109	2.28963	37.63	99.6115	7.03915	164.098	33.4209	54.8441	184.165	19.4698	136.88
TCGA-43-7657	0.115189	0.0276605	37.6519	5.24715	0.00811751	33.1954	7.69868	6.26379	48.5594	116.249	20.9008	1.15945	228.302	71.2705	14.8984	0.0463189	87.2503	15.0672	92.4342	6.49515	85.1976	103.728	69.2178	19.7301	14.789	16.0637	16.4437	66.7426	0.354682	2.88974	0.801252	4.08926	3.88686	118.141	5.50852	0.0266173	38.1426	0.142211	13.8291	0.749486	17.39	49.3342	8.59503	92.4078	13.4942	70.2956	211.173	18.5824	137.895
TCGA-58-A46M	0.0605516	0.0169479	16.8215	2.97383	0.00626892	19.0724	8.31076	4.111	35.1332	82.3888	20.0652	0.454629	193.895	86.4675	6.69248	0.0639119	104.127	15.955	112.124	3.92937	119.749	130.388	53.9782	17.3407	6.72051	13.7168	20.3547	29.4082	0.230136	2.84034	0.859237	2.69919	5.29834	25.8968	7.24749	0.0187927	20.6791	0.0552852	11.367	0.908389	10.0657	28.7161	6.2806	66.4655	13.3899	57.7044	113.074	13.8485	63.5521
TCGA-77-A5G7	0.0601824	0.00671545	11.1935	1.41368	0.00430935	15.4837	4.64027	2.11525	18.5383	77.2577	25.4451	0.654674	268.813	129.515	2.72112	0.0334469	73.0682	16.7796	121.131	2.97595	89.8055	58.6035	40.1189	22.024	3.35947	20.5503	16.6755	13.7126	0.13272	3.10743	0.970882	0.837446	2.17137	53.4202	3.4263	0.0154482	14.0397	0.0708122	9.2833	0.517951	7.27542	27.506	7.11607	50.9075	14.4418	59.4725	63.3109	10.94	62.0541
TCGA-70-6722	0.158158	0.0394078	73.6139	10.9604	0.0125763	19.2806	10.6257	5.22203	74.9681	94.4821	29.5886	0.954857	175.98	52.4385	3.90604	0.01582	70.3853	14.824	98.1468	12.4434	129.006	114.3	69.9112	16.384	7.05759	14.3238	21.1351	55.9126	0.226819	3.64988	0.826954	0.521878	3.10891	120.215	0.558542	0.12896	25.227	0.123192	24.8855	2.14974	32.2401	81.0273	4.85662	119.814	25.5469	53.0299	90.6146	11.486	147.813
TCGA-33-4586	0.320769	0.0114802	24.9661	5.6466	0.00563043	17.8484	23.6643	5.99365	48.9423	100.784	24.7878	1.34272	220.665	69.0687	6.89881	0.0796293	133.201	15.3316	97.0448	6.53539	84.5369	204.824	99.6866	19.444	8.95188	14.2688	27.8575	62.8493	0.183541	4.01883	0.794065	3.13451	6.84646	152.227	10.7901	0.024546	27.019	0.101461	15.645	0.833643	49.7937	79.139	10.9211	94.1915	14.4541	59.8394	374.119	8.48084	107.404
TCGA-22-4604	0.0399824	0.00851998	10.0813	1.7051	0.00543335	21.2804	2.31822	2.26421	24.483	35.3564	20.0682	0.68317	135.228	55.0074	6.52156	0.0210298	44.9603	14.6448	87.0367	3.92273	23.3258	53.3259	27.5963	17.8398	2.32983	13.5415	17.8344	18.4339	0.186776	3.77296	0.715601	0.72494	1.9165	79.0998	2.82849	0.0293021	15.8545	0.113778	8.47263	0.958313	6.65689	19.2999	4.82036	59.8977	16.4392	46.4727	47.3324	10.214	42.0468
TCGA-37-4135	0.0488061	0.0188624	14.0648	5.86917	0.00625049	71.1222	19.9855	3.73308	14.9706	77.4961	21.4718	1.11355	200.723	78.9117	14.1983	0.0801956	189.818	15.342	81.4772	9.92944	241.756	131.9	191.415	27.441	20.4644	13.4589	30.9224	24.9122	0.234363	6.29258	0.570715	3.36728	3.02929	64.4419	9.80385	0.049509	32.6303	0.096105	17.6359	0.441997	6.52681	40.7842	34.5502	63.8163	14.8015	48.0538	61.8889	27.0817	53.9535
TCGA-22-5477	0.135529	0.0235078	38.8115	4.01745	0.0202015	20.3279	3.08917	4.02483	46.9427	113.719	24.6217	0.994374	214.734	118.824	5.0905	0.158977	90.2317	16.013	76.1333	3.5332	276.946	197.652	79.5151	20.0611	8.32655	10.8059	16.2518	47.2213	0.161101	3.87918	0.945185	2.45461	6.49665	387.376	13.6539	0.0811595	19.7879	0.130269	10.9326	0.794918	23.3975	63.7812	9.42496	86.6932	10.2009	55.7203	418.41	11.6299	138.664
TCGA-85-7696	0.186264	0.0358567	28.5699	5.86928	0.0156358	16.7156	14.5779	3.89315	42.0015	104.888	16.7357	0.936065	180.246	111.538	3.55549	0.0537968	135.053	16.5103	93.3117	6.30925	130.179	217.075	64.559	16.9375	9.89243	19.4353	14.7608	37.5192	0.258717	2.5694	0.890831	1.88416	6.23821	126.969	6.95649	0.0568594	23.7195	0.0908811	15.2412	1.10219	26.109	43.9799	7.33686	97.5383	12.3719	52.9078	107.577	12.1815	80.8661
TCGA-94-A5I6	0.172571	0.0159325	48.18	7.62537	0.00726933	17.9679	8.88765	5.40795	33.0938	99.1701	22.7956	0.573136	245.626	82.5111	7.50603	0.0489989	110.813	15.366	95.9793	4.32276	199.311	132.807	68.9455	16.6577	8.34237	10.8987	24.7113	53.0177	0.207981	3.96321	0.895215	2.04423	5.64965	103.861	6.14108	0.0224961	28.0116	0.0844161	13.5508	0.896241	29.4671	53.231	6.3473	85.3514	15.0583	50.5408	240.794	10.9369	117.351
TCGA-63-A5MW	0.108169	0.018275	25.9803	4.37241	0.00902984	61.9998	2.49475	2.59596	18.6684	34.3521	11.1007	0.863178	208.768	92.6323	13.6161	0.0138046	64.5484	14.7918	77.1963	4.06604	130.532	60.9205	13.8128	13.1641	2.24992	7.27418	20.7256	26.532	0.167342	4.0846	0.775609	3.93199	2.84569	128.46	3.3335	0.0300823	11.8125	0.0853966	9.6111	0.358576	11.4673	85.225	9.70125	41.8859	4.59953	59.3794	76.311	42.3932	64.4575
TCGA-77-8133	0.0711089	0.0120456	19.6021	3.11937	0.00943755	16.6132	4.32226	3.50873	37.3017	58.67	14.9054	0.578803	143.387	68.7058	3.85208	0.050545	67.8445	15.3391	63.7821	2.92394	100.014	74.4521	50.7209	11.708	3.66505	8.53869	13.1114	24.6206	0.182098	2.89704	0.750158	1.09068	3.31862	58.8882	5.47062	0.0444076	15.7257	0.11379	11.1783	1.7563	10.9086	21.6691	9.48889	70.5185	10.2961	28.4426	70.5091	9.90863	52.6672
TCGA-43-6770	0.114671	0.00983921	19.1545	4.05363	0.0077604	15.146	5.70157	4.07122	40.5921	70.417	14.2845	0.916248	179.933	70.0673	3.7204	0.0332444	42.0976	14.9226	94.5125	5.74853	126.845	115.915	52.4161	15.9258	4.66147	10.9653	16.1644	20.6381	0.17141	3.5302	0.768216	1.73727	4.18181	80.0435	4.17541	0.0332983	19.0061	0.0850959	11.8868	1.09437	17.9484	32.282	6.18285	71.2738	9.15741	35.8406	202.546	10.734	66.5502
TCGA-63-7023	0.0406576	0.00757852	4.49688	0.730477	0.00476289	13.3511	1.97765	2.22376	22.9985	33.7973	16.7503	0.410077	230.086	108.991	3.70188	0.0420959	47.2078	15.8114	95.1439	1.27179	52.4217	99.8954	28.7959	18.0659	2.45693	14.6329	18.9397	10.482	0.110105	2.39891	0.985282	1.76498	2.93842	45.7403	9.67225	0.012415	12.6651	0.0780169	5.86611	0.456296	4.13427	16.079	5.94097	43.7344	10.231	63.5789	128.465	7.44671	42.423
TCGA-43-A56U	0.0257704	0.0269924	12.1994	3.74423	0.0132453	29.0856	1.97707	2.72556	18.0448	38.5959	16.965	0.667701	114.616	51.1327	5.31728	0.0202446	54.5397	14.5174	52.5745	6.04998	20.5045	54.6598	53.5054	14.5584	3.29611	10.1377	10.4499	32.6849	0.14339	2.73357	0.630513	0.626077	1.85423	110.624	3.98636	0.0880776	15.8589	0.133257	10.5767	2.04496	3.36399	14.4455	7.52048	77.1356	21.8647	31.1989	16.5779	12.8859	22.7066
TCGA-39-5028	0.108056	0.0500709	66.6805	11.6397	0.0116174	26.0992	9.9325	4.80362	32.9157	116.139	27.5003	1.28739	144.329	48.2846	4.79077	0.031264	59.5897	14.8337	80.996	11.2016	85.6789	79.6808	77.6271	22.8761	4.31255	13.9404	17.4795	49.7652	0.177448	3.32367	0.694399	0.795579	1.78575	125.304	1.34633	0.113137	29.5867	0.151872	17.6231	1.83318	17.9717	56.6106	7.46664	77.4342	30.8798	55.9251	72.2822	11.4812	78.1566
TCGA-46-3765	0.0953229	0.0172682	21.5359	3.84085	0.00761899	25.3382	8.14266	4.2633	30.8882	51.4934	24.055	0.929001	149.148	52.2942	7.37933	0.0451091	111.382	15.1496	91.9879	6.08966	155.383	125.876	40.0343	23.4958	6.88271	12.8908	22.6027	47.8411	0.202204	4.49823	0.688188	2.62356	3.20762	130.775	4.97658	0.0496387	23.5151	0.0939996	15.0066	0.907478	14.0733	44.7198	8.45134	73.6249	16.4606	47.5233	136.165	9.52411	76.792
TCGA-70-6723	0.172354	0.0123103	23.9742	5.70003	0.00563647	8.10671	30.1624	5.95052	40.5031	102.156	23.4888	1.3702	259.356	112.879	3.99971	0.0844316	115.377	16.4793	158.26	5.56089	240.084	200.985	77.4465	18.0067	16.3018	17.8796	39.3397	50.2593	0.478317	6.20049	1.2312	1.63148	8.05951	213.586	12.8862	0.0172017	26.0937	0.185658	19.1175	0.482397	16.8975	59.5101	6.69798	83.2641	14.915	68.1228	320.657	6.93945	103.234
TCGA-22-1005	0.048117	0.183451	40.6543	9.16503	0.0505356	77.8437	5.29503	4.38998	53.6757	77.0426	29.3951	1.87553	124.262	59.0805	18.9213	0.0493248	93.3987	14.6044	55.6779	31.15	26.5699	142.707	121.29	23.1883	12.2895	12.4529	23.2018	58.8736	0.201107	5.85077	0.648081	1.33751	2.57253	324.284	7.58442	1.20047	33.2195	0.323702	27.5049	2.5901	7.43033	25.8578	10.1747	156.033	41.4935	37.6777	27.0824	24.6887	45.267
TCGA-77-6845	0.536771	0.047699	40.7203	14.7779	0.0157259	15.4174	31.562	7.18183	58.3915	161.162	18.1955	1.51429	278.476	125.11	4.35084	0.146019	161.492	16.3967	122.739	12.7308	369.513	357.338	125.08	19.9574	30.7097	19.4039	32.1506	72.7878	0.279808	5.30659	1.06772	3.84034	8.6399	393.15	8.44356	0.0663499	57.737	0.101278	15.8036	0.679453	68.1337	71.599	9.1195	91.6247	15.613	59.4491	322.397	9.09693	168.551
TCGA-39-5034	0.24182	0.248802	82.0116	9.19656	0.0568468	91.0761	3.19141	3.45829	49.0164	69.6012	30.7441	4.73175	206.123	70.6998	23.8784	0.0645925	198.077	15.1798	66.4767	32.897	137.939	326.813	64.2939	29.0438	40.281	14.0177	28.0382	58.7454	0.278983	11.219	0.816681	5.22813	8.13243	693.048	26.9617	1.50311	50.2002	0.361205	18.6172	2.10632	38.7858	62.5365	10.0004	117.415	39.0744	45.6153	233.65	39.4151	93.5147
TCGA-51-6867	0.134137	0.0210426	33.4905	9.37685	0.0094464	24.7281	11.8769	4.86368	48.378	90.4881	28.6869	1.90869	231.361	97.9298	7.49296	0.0973366	97.4702	15.9371	97.8476	7.45072	165.828	135.421	56.6451	21.5175	8.59879	14.796	25.077	52.8091	0.208659	4.71231	0.905695	2.41187	6.90749	164.285	12.0511	0.0380055	25.0718	0.112994	16.2879	1.4518	20.5941	79.8049	7.64818	96.5487	17.1988	66.6426	155.404	12.0824	156.894
TCGA-60-2720	0.0627028	0.0741982	15.9949	8.50976	0.0107079	52.5276	11.0626	4.855	53.2322	70.7888	19.613	1.12093	207.215	50.6434	13.0316	0.0245797	56.5024	14.8202	105.401	15.7265	115.966	91.0237	118.31	19.4575	9.29194	17.0143	31.1669	59.4617	0.163379	6.20594	0.655567	1.28505	2.14871	148.232	3.14075	0.120188	52.1525	0.236204	18.7129	2.75788	6.27255	50.7876	12.5	110.069	31.2703	34.4305	102.859	21.0558	81.5547
TCGA-85-8481	0.138708	0.0379216	63.8411	12.1256	0.0103913	39.1485	23.0627	8.54299	81.836	120.947	36.6692	0.868933	212.205	63.827	8.11012	0.0180135	77.21	15.1981	98.3642	12.6032	194.43	116.721	84.4023	22.0664	15.8483	24.4235	56.2544	57.8952	0.415076	6.11173	0.950319	1.04164	3.64674	94.2193	0.614609	0.116638	41.8767	0.244122	37.005	2.03732	24.8521	56.6157	6.79761	130.345	51.0645	60.6431	240.955	19.1388	125.881
TCGA-46-6025	0.253713	0.0227357	47.869	11.9516	0.0101972	23.3141	23.3707	6.03394	64.2084	128.071	48.9385	1.30471	278.756	118.984	6.55075	0.0535671	135.336	16.518	147.296	15.5745	164.632	214.172	106.603	36.6642	7.85412	29.6098	51.4825	47.1424	0.486504	6.51494	1.01183	1.26527	3.69447	217.053	4.05273	0.0834625	32.2807	0.215198	22.8267	1.38033	37.3725	100.527	5.92413	154.977	54.3887	73.4322	293.482	11.651	157.851
TCGA-56-A62T	0.152513	0.0214199	42.7748	9.75595	0.00646367	9.13199	4.94383	5.15139	32.5919	112.54	28.5749	0.404113	193.983	78.8997	3.32932	0.0383146	63.6834	15.4621	115.225	4.49062	151.218	102.297	62.4675	17.4709	3.34104	16.0787	20.3341	56.6901	0.0870543	2.40664	0.804844	1.30645	3.18765	181.648	1.30582	0.032118	28.9791	0.0737047	12.5353	1.55966	30.4103	64.2495	6.30651	52.5672	23.2591	64.4953	204.79	7.07207	115.306
TCGA-56-A4ZJ	0.0680398	0.0273325	33.5546	5.7588	0.0145162	40.9721	4.93678	4.95919	44.3	66.0183	16.8943	1.2672	142.415	50.9408	8.71952	0.0237643	56.2944	14.406	68.6328	12.9466	49.2496	79.2022	47.4043	15.4593	7.45053	11.2173	15.0179	34.3291	0.127914	2.73582	0.643581	1.01906	3.87707	98.5082	2.67429	0.120823	29.4526	0.125426	16.65	2.82895	11.6537	47.8255	6.24882	92.9998	19.9043	34.1131	74.7478	23.2135	62.0932
TCGA-77-8140	0.164387	0.00962795	19.0738	2.93971	0.00438167	17.0062	3.75178	2.88479	18.6517	66.5654	24.9695	1.02758	215.221	96.182	3.53418	0.0390334	42.0767	16.3492	102.674	3.80574	159.864	95.9168	32.2934	19.8742	3.07015	16.7905	25.3399	42.0873	0.188955	4.93948	0.877366	1.07327	2.89888	147.977	3.92692	0.0198181	19.4146	0.120213	8.70601	0.98257	18.0823	48.6195	7.96868	35.5576	21.2142	45.6192	145.347	9.96986	78.9513
TCGA-21-5787	0.0609295	0.0310988	27.455	8.62306	0.00899546	35.9686	8.25376	3.14824	36.1854	77.0314	31.05	1.30983	203.619	72.267	8.77562	0.0349662	96.6147	15.778	94.2294	12.2102	86.024	87.4684	100.8	26.8281	10.1265	21.1503	20.5284	34.4937	0.162117	4.40937	0.693696	1.99459	3.36974	50.2112	6.1455	0.0950018	22.8414	0.118579	14.8119	3.24313	12.1482	52.4879	7.14572	70.031	41.8724	41.1447	60.5051	14.7753	94.1292
TCGA-33-4533	0.0443435	0.0313917	12.3424	7.2823	0.0148913	89.5588	3.55085	4.67339	41.4572	25.2025	9.41121	1.99411	193.235	66.6385	28.9195	0.0361915	146.541	13.9956	83.6665	11.8406	179.762	120.641	27.0712	16.1996	5.93992	6.12558	20.9063	103.135	0.195064	4.28486	0.682841	10.9724	4.87745	374.95	21.8379	0.0874023	27.2098	0.112963	14.4454	0.382514	3.80393	68.6108	11.0836	84.8489	3.30624	55.9202	61.8204	50.6981	47.4082
TCGA-77-7335	0.174539	0.0958208	40.7196	12.4393	0.0278897	44.175	10.8378	6.60943	56.0431	72.7177	26.2599	1.41861	124.781	48.0941	11.9277	0.0265584	78.6367	14.1841	74.0174	15.7824	86.0262	155.937	72.2885	21.34	7.88436	14.1716	21.5879	53.7834	0.208236	6.63582	0.627921	1.89002	3.24195	155.101	2.58981	0.292862	40.9405	0.220846	25.2706	1.55651	19.7078	49.9915	9.76571	142.831	20.6341	54.4975	66.4314	15.9419	80.2428
[truncated: 544 more rows]
[truncated: 149 more columns]

## Sheet: Table S9
Table S9 Single-gene drug sensitivity
gene	drug	PValue	Cor		gene	drug	PValue	Cor
SNAI1	NU7441	0	-0.372358		CSNK2A1	Camptothecin	0.305735	-0.0458488
[truncated: 197 more rows]
